# Supplementary material for: Propionate Production from Carbon Monoxide by Synthetic Cocultures of Acetobacterium wieringae and Propionigenic Bacteria
Source: Appl Environ Microbiol. 2021 Jun 25;87(14):e02839-20. doi: 10.1128/AEM.02839-20 (PMC8231444; doi:10.1128/AEM.02839-20)
Supplement: Supplemental file 2 — Table S1. Download AEM02839-20_Supp_2_seq4.xlsx, XLSX file, 1.5 MB [file aem02839-20_supp_2_seq4.xlsx]

## Sheet: Legend
	Data con1 vs. con3 contains (one tab for strain JM (AWJM) and one tab for A. neopropionicum (ANEO)
	- relative LOG protein abundances at day 4 (con1) vs. day 15 (con3)
	- central energy and carbon proteins highlighted green
	- LFQ intensities of tested conditions
	*4 days (triplicates)
	*11 days (triplicates)
	*15 days (triplicates)
	Raw output_MaxQuant contains:
	Raw MaxQuant output table

## Sheet: AWJM Con 1 vs. Con 3
id	Protein IDs	Majority protein IDs	Peptide counts all	Peptide counts razor unique	Peptide counts unique	Fasta headers	Log fold change (con1 vs. con3)	Number of proteins	Peptides	Razor unique peptides	Unique peptides	Peptides 1	Peptides Con1_B1	Peptides Con1_B2	Peptides Con1_B3	Peptides Con2_B1	Peptides Con2_B2	Peptides Con2_B3	Peptides Con3_B1	Peptides Con3_B2	Peptides Con3_B3	Razor unique peptides 1	Razor unique peptides Con1_B1	Razor unique peptides Con1_B2	Razor unique peptides Con1_B3	Razor unique peptides Con2_B1	Razor unique peptides Con2_B2	Razor unique peptides Con2_B3	Razor unique peptides Con3_B1	Razor unique peptides Con3_B2	Razor unique peptides Con3_B3	Unique peptides 1	Unique peptides Con1_B1	Unique peptides Con1_B2	Unique peptides Con1_B3	Unique peptides Con2_B1	Unique peptides Con2_B2	Unique peptides Con2_B3	Unique peptides Con3_B1	Unique peptides Con3_B2	Unique peptides Con3_B3	Sequence coverage	Unique razor sequence coverage	Unique sequence coverage	Mol weight kDa	Sequence length	Sequence lengths	Fraction average	Fraction 1
#!{Type}N	T	T						N	N		N																															N			N	N
790	TYC82193.1	TYC82193.1	2	2	2	TYC82193.1 GNAT family N-acetyltransferase [Acetobacterium wieringae]	1.59423	1	2	2	2	0	1	2	2	1	0	0	1	0	0	0	1	2	2	1	0	0	1	0	0	0	1	2	2	1	0	0	1	0	0	11.7	11.7	11.7	19.076	162	162	4	NA
791	TYC82194.1	TYC82194.1	3	3	3	TYC82194.1 WxcM-like domain-containing protein [Acetobacterium wieringae]	1.90138	1	3	3	3	0	3	3	2	2	2	2	2	0	0	0	3	3	2	2	2	2	2	0	0	0	3	3	2	2	2	2	2	0	0	18.8	18.8	18.8	16.843	144	144	3.94	NA
792	TYC82202.1	TYC82202.1	11	11	11	TYC82202.1 NAD-dependent epimerase/dehydratase family protein [Acetobacterium wieringae]	0.526045	1	11	11	11	0	10	8	9	8	5	6	5	7	6	0	10	8	9	8	5	6	5	7	6	0	10	8	9	8	5	6	5	7	6	34.7	34.7	34.7	38.153	340	340	1.92	37
794	TYC82210.1	TYC82210.1	4	4	4	TYC82210.1 hypothetical protein FXB42_16110 [Acetobacterium wieringae]	0.835938	1	4	4	4	0	3	4	3	3	3	3	3	3	3	0	3	4	3	3	3	3	3	3	3	0	3	4	3	3	3	3	3	3	3	18.2	18.2	18.2	33.534	292	292	3	NA
796	TYC82213.1	TYC82213.1	3	3	3	TYC82213.1 CpsD/CapB family tyrosine-protein kinase [Acetobacterium wieringae]	0.958518	1	3	3	3	0	3	1	2	0	0	0	1	0	0	0	3	1	2	0	0	0	1	0	0	0	3	1	2	0	0	0	1	0	0	13.8	13.8	13.8	29.826	269	269	3	NA
797	TYC82214.1	TYC82214.1	2	2	2	TYC82214.1 hypothetical protein FXB42_16130 [Acetobacterium wieringae]	2.95857	1	2	2	2	0	2	2	2	1	1	0	0	0	0	0	2	2	2	1	1	0	0	0	0	0	2	2	2	1	1	0	0	0	0	13.4	13.4	13.4	25.01	232	232	3	NA
798	TYC82215.1	TYC82215.1	7	7	7	TYC82215.1 biosynthetic-type acetolactate synthase large subunit [Acetobacterium wieringae]	1.21625	1	7	7	7	0	7	3	4	2	3	3	2	2	2	0	7	3	4	2	3	3	2	2	2	0	7	3	4	2	3	3	2	2	2	14.1	14.1	14.1	60.707	553	553	1.63	11
799	TYC82216.1	TYC82216.1	11	11	11	TYC82216.1 dihydroxy-acid dehydratase [Acetobacterium wieringae]	0.149591	1	11	11	11	0	10	9	9	9	10	9	9	10	9	0	10	9	9	9	10	9	9	10	9	0	10	9	9	9	10	9	9	10	9	32.9	32.9	32.9	58.178	554	554	1.83	27
800	TYC82217.1	TYC82217.1	7	7	7	TYC82217.1 3-isopropylmalate dehydrogenase [Acetobacterium wieringae]	0.077597	1	7	7	7	0	6	4	5	5	5	4	5	6	3	0	6	4	5	5	5	4	5	6	3	0	6	4	5	5	5	4	5	6	3	29.7	29.7	29.7	38.155	353	353	1.86	26
801	TYC82218.1	TYC82218.1	8	8	8	TYC82218.1 citramalate synthase [Acetobacterium wieringae]	0.347714	1	8	8	8	0	6	4	6	4	4	3	4	3	6	0	6	4	6	4	4	3	4	3	6	0	6	4	6	4	4	3	4	3	6	16.5	16.5	16.5	57.648	527	527	1.66	21
802	TYC82219.1	TYC82219.1	6	6	6	TYC82219.1 2-isopropylmalate synthase [Acetobacterium wieringae]	0.00601015	1	6	6	6	0	6	6	6	6	6	6	6	6	5	0	6	6	6	6	6	6	6	6	5	0	6	6	6	6	6	6	6	6	5	11.8	11.8	11.8	56.418	517	517	1.4	78
803	TYC82220.1	TYC82220.1	17	17	17	TYC82220.1 ketol-acid reductoisomerase [Acetobacterium wieringae]	0.522	1	17	17	17	0	17	14	12	11	12	15	14	13	11	0	17	14	12	11	12	15	14	13	11	0	17	14	12	11	12	15	14	13	11	61.8	61.8	61.8	35.786	330	330	2.2	80
804	TYC82221.1	TYC82221.1	4	4	4	TYC82221.1 DUF362 domain-containing protein [Acetobacterium wieringae]	0.371773	1	4	4	4	0	3	3	3	3	3	3	3	3	3	0	3	3	3	3	3	3	3	3	3	0	3	3	3	3	3	3	3	3	3	9.3	9.3	9.3	41.449	378	378	1.88	14
805	TYC82224.1	TYC82224.1	4	4	4	TYC82224.1 bifunctional phosphopantothenoylcysteine decarboxylase/phosphopantothenate--cysteine ligase CoaBC [Acetobacterium wieringae]	2.15822	1	4	4	4	0	4	2	2	2	2	3	2	2	2	0	4	2	2	2	2	3	2	2	2	0	4	2	2	2	2	3	2	2	2	17.5	17.5	17.5	43.337	399	399	1.26	17
807	TYC82234.1	TYC82234.1	5	5	5	TYC82234.1 SufD family Fe-S cluster assembly protein [Acetobacterium wieringae]	-1.09183	1	5	5	5	0	1	2	4	2	3	1	1	3	3	0	1	2	4	2	3	1	1	3	3	0	1	2	4	2	3	1	1	3	3	20.3	20.3	20.3	33.326	306	306	2.5	NA
808	TYC82235.1	TYC82235.1	5	5	5	TYC82235.1 ATP-binding cassette domain-containing protein [Acetobacterium wieringae]	0.028723	1	5	5	5	0	5	4	5	4	4	5	5	3	3	0	5	4	5	4	4	5	5	3	3	0	5	4	5	4	4	5	5	3	3	26	26	26	26.832	242	242	2.88	2
809	TYC82237.1	TYC82237.1	55	55	53	TYC82237.1 pyruvate, phosphate dikinase [Acetobacterium wieringae]	0.390369	1	55	55	53	5	51	47	47	44	43	43	42	43	41	5	51	47	47	44	43	43	42	43	41	5	50	46	46	43	42	42	41	42	40	57.3	57.3	54.3	97.055	881	881	1.05	664
810	TYC82238.1	TYC82238.1	4	4	4	TYC82238.1 kinase/pyrophosphorylase [Acetobacterium wieringae]	0.350093	1	4	4	4	0	4	3	4	3	3	2	3	3	3	0	4	3	4	3	3	2	3	3	3	0	4	3	4	3	3	2	3	3	3	17.9	17.9	17.9	30.196	268	268	3	NA
811	TYC82239.1	TYC82239.1	4	4	4	TYC82239.1 helix-turn-helix transcriptional regulator [Acetobacterium wieringae]	0.34534	1	4	4	4	0	4	4	4	4	4	3	3	4	4	0	4	4	4	4	4	3	3	4	4	0	4	4	4	4	4	3	3	4	4	26.3	26.3	26.3	24.311	213	213	3	NA
813	TYC82242.1	TYC82242.1	3	3	3	TYC82242.1 amino acid ABC transporter permease [Acetobacterium wieringae]	1.1933	1	3	3	3	0	2	3	2	2	2	2	2	2	1	0	2	3	2	2	2	2	2	2	1	0	2	3	2	2	2	2	2	2	1	17.3	17.3	17.3	24.502	220	220	2.45	7
814	TYC82243.1	TYC82243.1	11	11	11	TYC82243.1 transporter substrate-binding domain-containing protein [Acetobacterium wieringae]	0.619758	1	11	11	11	0	9	8	9	7	7	6	6	7	7	0	9	8	9	7	7	6	6	7	7	0	9	8	9	7	7	6	6	7	7	40.9	40.9	40.9	29.887	276	276	2.95	1
815	TYC82246.1	TYC82246.1	6	6	6	TYC82246.1 LacI family transcriptional regulator [Acetobacterium wieringae]	0.0900281	1	6	6	6	0	5	6	5	6	6	6	6	6	6	0	5	6	5	6	6	6	6	6	6	0	5	6	5	6	6	6	6	6	6	20.2	20.2	20.2	37.821	336	336	2	19
816	TYC82247.1	TYC82247.1	17	17	17	TYC82247.1 aminotransferase class I/II-fold pyridoxal phosphate-dependent enzyme [Acetobacterium wieringae]	0.0725997	1	17	17	17	0	15	12	12	14	16	13	13	14	13	0	15	12	12	14	16	13	13	14	13	0	15	12	12	14	16	13	13	14	13	43.5	43.5	43.5	46.198	418	418	1.87	27
817	TYC82248.1	TYC82248.1	2	2	2	TYC82248.1 Fe-S-containing hydro-lyase [Acetobacterium wieringae]	0	1	2	2	2	0	2	2	2	1	1	2	2	2	2	0	2	2	2	1	1	2	2	2	2	0	2	2	2	1	1	2	2	2	2	11.8	11.8	11.8	20.537	187	187	2.83	2
818	TYC82249.1	TYC82249.1	2	2	2	TYC82249.1 fumarate hydratase [Acetobacterium wieringae]	-1.0913	1	2	2	2	1	1	1	2	1	0	1	1	1	1	1	1	1	2	1	0	1	1	1	1	1	1	1	2	1	0	1	1	1	1	8.2	8.2	8.2	30.044	280	280	1.89	6
819	TYC82251.1	TYC82251.1	2	2	2	TYC82251.1 tRNA (uridine(34)/cytosine(34)/5-carboxymethylaminomethyluridine(34)-2-O)-methyltransferase TrmL [Acetobacterium wieringae]	-0.620384	1	2	2	2	0	2	2	1	1	2	2	2	0	0	0	2	2	1	1	2	2	2	0	0	0	2	2	1	1	2	2	2	0	0	9.7	9.7	9.7	17.832	154	154	4	NA
820	TYC82253.1	TYC82253.1	10	10	10	TYC82253.1 response regulator transcription factor [Acetobacterium wieringae]	0.241177	1	10	10	10	0	9	8	7	8	7	7	8	7	8	0	9	8	7	8	7	7	8	7	8	0	9	8	7	8	7	7	8	7	8	29.7	29.7	29.7	25.356	222	222	2.77	12
821	TYC82256.1	TYC82256.1	10	10	10	TYC82256.1 acetylornithine transaminase [Acetobacterium wieringae]	-0.230646	1	10	10	10	0	10	6	4	9	7	8	9	10	6	0	10	6	4	9	7	8	9	10	6	0	10	6	4	9	7	8	9	10	6	41	41	41	42.134	390	390	1.85	25
822	TYC82257.1	TYC82257.1	11	11	11	TYC82257.1 acetylglutamate kinase [Acetobacterium wieringae]	-0.163672	1	11	11	11	0	8	10	11	10	10	11	10	10	10	0	8	10	11	10	10	11	10	10	10	0	8	10	11	10	10	11	10	10	10	45.7	45.7	45.7	32.039	289	289	2.99	NA
823	TYC82258.1	TYC82258.1	10	10	10	TYC82258.1 bifunctional glutamate N-acetyltransferase/amino-acid acetyltransferase ArgJ [Acetobacterium wieringae]	-0.424185	1	10	10	10	0	7	8	7	10	9	9	9	9	6	0	7	8	7	10	9	9	9	9	6	0	7	8	7	10	9	9	9	9	6	32.9	32.9	32.9	43.105	407	407	2.69	43
824	TYC82259.1	TYC82259.1	10	10	10	TYC82259.1 N-acetyl-gamma-glutamyl-phosphate reductase [Acetobacterium wieringae]	-0.585046	1	10	10	10	0	8	6	2	8	10	9	7	9	7	0	8	6	2	8	10	9	7	9	7	0	8	6	2	8	10	9	7	9	7	42.2	42.2	42.2	38.355	346	346	2.13	31
825	TYC82260.1	TYC82260.1	11	11	11	TYC82260.1 argininosuccinate synthase [Acetobacterium wieringae]	-0.132176	1	11	11	11	0	9	7	7	9	10	8	9	9	7	0	9	7	7	9	10	8	9	9	7	0	9	7	7	9	10	8	9	9	7	39.3	39.3	39.3	45.341	405	405	1.64	78
826	TYC82261.1	TYC82261.1	3	3	3	TYC82261.1 argininosuccinate lyase [Acetobacterium wieringae]	-2.22312	1	3	3	3	0	2	0	0	2	2	2	3	2	2	0	2	0	0	2	2	2	3	2	2	0	2	0	0	2	2	2	3	2	2	10.5	10.5	10.5	51.433	459	459	1.53	9
828	TYC82265.1	TYC82265.1	2	2	2	TYC82265.1 YifB family Mg chelatase-like AAA ATPase [Acetobacterium wieringae]	1.21115	1	2	2	2	0	2	2	1	2	1	1	1	1	2	0	2	2	1	2	1	1	1	1	2	0	2	2	1	2	1	1	1	1	2	5.3	5.3	5.3	55.773	508	508	1	13
829	TYC82267.1	TYC82267.1	8	8	8	TYC82267.1 phosphate propanoyltransferase [Acetobacterium wieringae]	1.34055	1	8	8	8	0	6	6	7	4	4	4	4	4	2	0	6	6	7	4	4	4	4	4	2	0	6	6	7	4	4	4	4	4	2	45.5	45.5	45.5	20.067	189	189	2.93	10
830	TYC82268.1	TYC82268.1	3	3	3	TYC82268.1 DNA repair protein RecN [Acetobacterium wieringae]	0.888948	1	3	3	3	0	2	2	1	0	0	0	0	2	1	0	2	2	1	0	0	0	0	2	1	0	2	2	1	0	0	0	0	2	1	5.9	5.9	5.9	65.25	579	579	1.44	5
831	TYC82269.1	TYC82269.1	3	3	3	TYC82269.1 arginine repressor [Acetobacterium wieringae]	0.602713	1	3	3	3	0	3	2	3	3	2	2	3	2	1	0	3	2	3	3	2	2	3	2	1	0	3	2	3	3	2	2	3	2	1	16.1	16.1	16.1	16.63	149	149	4	NA
832	TYC82276.1	TYC82276.1	2	2	2	TYC82276.1 transcription antitermination factor NusB [Acetobacterium wieringae]	2.01367	1	2	2	2	0	2	2	2	2	2	2	2	0	1	0	2	2	2	2	2	2	2	0	1	0	2	2	2	2	2	2	2	0	1	12.3	12.3	12.3	16.061	138	138	3.72	NA
833	TYC82277.1	TYC82277.1	2	2	2	TYC82277.1 Asp23/Gls24 family envelope stress response protein [Acetobacterium wieringae]	1.74114	1	2	2	2	0	2	2	1	2	1	2	1	1	0	0	2	2	1	2	1	2	1	1	0	0	2	2	1	2	1	2	1	1	0	31.6	31.6	31.6	12.294	114	114	4	NA
835	TYC82279.1	TYC82279.1	7	7	6	TYC82279.1 elongation factor P [Acetobacterium wieringae]	0.0838037	1	7	7	6	0	7	6	6	6	6	6	6	5	5	0	7	6	6	6	6	6	6	5	5	0	6	6	6	6	6	6	6	5	5	45.9	45.9	41.6	20.637	185	185	3.02	3
836	TYC82281.1	TYC82281.1	2	2	2	TYC82281.1 50S ribosomal protein L31 [Acetobacterium wieringae]	3.07073	1	2	2	2	0	2	2	2	1	2	2	1	0	0	0	2	2	2	1	2	2	1	0	0	0	2	2	2	1	2	2	1	0	0	36.6	36.6	36.6	7.835	71	71	4	NA
837	TYC82282.1	TYC82282.1	3	3	3	TYC82282.1 transcription termination factor Rho [Acetobacterium wieringae]	-0.826043	1	3	3	3	0	3	2	2	2	2	2	2	2	2	0	3	2	2	2	2	2	2	2	2	0	3	2	2	2	2	2	2	2	2	6.7	6.7	6.7	65.88	582	582	2	NA
838	TYC82283.1	TYC82283.1	3	3	3	TYC82283.1 thioether cross-link-forming SCIFF peptide maturase [Acetobacterium wieringae]	2.09787	1	3	3	3	0	3	3	2	2	1	2	1	0	2	0	3	3	2	2	1	2	1	0	2	0	3	3	2	2	1	2	1	0	2	9.8	9.8	9.8	50.572	449	449	1.82	3
839	TYC82287.1	TYC82287.1	3	3	3	TYC82287.1 Holliday junction branch migration DNA helicase RuvB [Acetobacterium wieringae]	0	1	3	3	3	0	2	0	2	2	1	1	1	1	2	0	2	0	2	2	1	1	1	1	2	0	2	0	2	2	1	1	1	1	2	12.4	12.4	12.4	39.525	354	354	2	NA
840	TYC82292.1	TYC82292.1	4	4	4	TYC82292.1 GTPase HflX [Acetobacterium wieringae]	-0.412673	1	4	4	4	0	3	3	2	3	3	2	3	3	2	0	3	3	2	3	3	2	3	3	2	0	3	3	2	3	3	2	3	3	2	8.3	8.3	8.3	67.992	604	604	1.11	24
841	TYC82293.1	TYC82293.1	5	5	5	TYC82293.1 tRNA 4-thiouridine(8) synthase ThiI [Acetobacterium wieringae]	0.00736995	1	5	5	5	0	5	4	3	5	5	5	3	5	4	0	5	4	3	5	5	5	3	5	4	0	5	4	3	5	5	5	3	5	4	16.8	16.8	16.8	42.992	386	386	1.79	10
842	TYC82296.1	TYC82296.1	7	7	7	TYC82296.1 endonuclease MutS2 [Acetobacterium wieringae]	0.810814	1	7	7	7	0	7	4	5	7	6	6	5	6	4	0	7	4	5	7	6	6	5	6	4	0	7	4	5	7	6	6	5	6	4	10.3	10.3	10.3	88.941	789	789	1.21	51
843	TYC82298.1	TYC82298.1	2	2	2	TYC82298.1 glycosyltransferase family 1 protein [Acetobacterium wieringae]	1.05494	1	2	2	2	0	2	2	1	2	1	2	0	2	0	0	2	2	1	2	1	2	0	2	0	0	2	2	1	2	1	2	0	2	0	7	7	7	47.208	426	426	1.58	5
845	TYC82305.1	TYC82305.1	6	6	6	TYC82305.1 C_GCAxxG_C_C family protein [Acetobacterium wieringae]	2.13136	1	6	6	6	0	5	5	6	5	1	3	4	0	0	0	5	5	6	5	1	3	4	0	0	0	5	5	6	5	1	3	4	0	0	37.5	37.5	37.5	16.197	144	144	4	NA
846	TYC82306.1	TYC82306.1	8	7	7	TYC82306.1 methionine adenosyltransferase [Acetobacterium wieringae]	0.116461	1	8	7	7	0	7	5	5	5	4	6	6	7	6	0	7	5	5	4	3	5	5	6	5	0	7	5	5	4	3	5	5	6	5	26.3	22.7	22.7	42.681	392	392	1.68	33
847	TYC82310.1	TYC82310.1	9	9	9	TYC82310.1 response regulator transcription factor [Acetobacterium wieringae]	0.0356648	1	9	9	9	0	5	4	5	5	5	7	4	5	5	0	5	4	5	5	5	7	4	5	5	0	5	4	5	5	5	7	4	5	5	38.2	38.2	38.2	26.148	228	228	2.21	30
848	TYC82313.1	TYC82313.1	25	25	25	TYC82313.1 pyruvate kinase [Acetobacterium wieringae]	-0.0120143	1	25	25	25	3	22	20	18	18	18	19	19	18	20	3	22	20	18	18	18	19	19	18	20	3	22	20	18	18	18	19	19	18	20	56.4	56.4	56.4	62.516	580	580	1.45	172
849	TYC82314.1	TYC82314.1	4	4	4	TYC82314.1 6-phosphofructokinase [Acetobacterium wieringae]	-1.13689	1	4	4	4	0	4	3	2	2	3	3	2	3	3	0	4	3	2	2	3	3	2	3	3	0	4	3	2	2	3	3	2	3	3	11.9	11.9	11.9	34.082	318	318	2.59	5
850	TYC82316.1	TYC82316.1	32	32	32	TYC82316.1 glycerol kinase GlpK [Acetobacterium wieringae]	0.0493698	1	32	32	32	7	31	28	26	28	28	30	26	30	27	7	31	28	26	28	28	30	26	30	27	7	31	28	26	28	28	30	26	30	27	65.9	65.9	65.9	54.159	496	496	1.81	319
851	TYC82317.1	TYC82317.1	6	6	6	TYC82317.1 glycerol-3-phosphate responsive antiterminator [Acetobacterium wieringae]	1.23013	1	6	6	6	0	4	3	2	2	4	3	2	3	2	0	4	3	2	2	4	3	2	3	2	0	4	3	2	2	4	3	2	3	2	37.9	37.9	37.9	22.987	203	203	2.61	5
852	TYC82318.1	TYC82318.1	4	4	4	TYC82318.1 NAD(P)/FAD-dependent oxidoreductase [Acetobacterium wieringae]	0.503664	1	4	4	4	0	3	3	3	3	2	3	3	3	3	0	3	3	3	3	2	3	3	3	3	0	3	3	3	3	2	3	3	3	3	8.4	8.4	8.4	53.889	490	490	1.93	4
853	TYC82319.1	TYC82319.1	7	7	7	TYC82319.1 FAD-binding protein [Acetobacterium wieringae]	0.0507217	1	7	7	7	0	6	5	4	5	5	5	4	3	5	0	6	5	4	5	5	5	4	3	5	0	6	5	4	5	5	5	4	3	5	20.6	20.6	20.6	46.275	423	423	1.47	33
854	TYC82320.1	TYC82320.1	4	4	4	TYC82320.1 DUF1667 domain-containing protein [Acetobacterium wieringae]	2.3124	1	4	4	4	0	4	4	3	4	3	3	3	1	1	0	4	4	3	4	3	3	3	1	1	0	4	4	3	4	3	3	3	1	1	37.5	37.5	37.5	13.02	120	120	3.34	7
855	TYC82325.1	TYC82325.1	4	4	4	TYC82325.1 GntR family transcriptional regulator [Acetobacterium wieringae]	0.569897	1	4	4	4	0	3	3	3	3	3	3	3	3	3	0	3	3	3	3	3	3	3	3	3	0	3	3	3	3	3	3	3	3	3	26.9	26.9	26.9	28.856	249	249	2.54	6
856	TYC82326.1	TYC82326.1	6	6	6	TYC82326.1 hypothetical protein FXB42_16720 [Acetobacterium wieringae]	-0.0141047	1	6	6	6	0	3	4	5	3	4	4	3	5	4	0	3	4	5	3	4	4	3	5	4	0	3	4	5	3	4	4	3	5	4	15.2	15.2	15.2	56.002	513	513	1.43	30
857	TYC82327.1	TYC82327.1	6	6	6	TYC82327.1 deoxyribose-phosphate aldolase [Acetobacterium wieringae]	-0.00136448	1	6	6	6	0	4	5	6	5	5	5	4	5	5	0	4	5	6	5	5	5	4	5	5	0	4	5	6	5	5	5	4	5	5	29.3	29.3	29.3	25.965	239	239	2.37	35
858	TYC82329.1	TYC82329.1	2	2	2	TYC82329.1 PHP domain-containing protein [Acetobacterium wieringae]	1.14619	1	2	2	2	0	1	1	2	1	0	0	0	0	0	0	1	1	2	1	0	0	0	0	0	0	1	1	2	1	0	0	0	0	0	7.3	7.3	7.3	35.405	313	313	2.83	NA
859	TYC82330.1	TYC82330.1	4	4	4	TYC82330.1 class II fructose-bisphosphate aldolase [Acetobacterium wieringae]	0.360272	1	4	4	4	0	3	4	3	4	4	3	3	3	3	0	3	4	3	4	4	3	3	3	3	0	3	4	3	4	4	3	3	3	3	22.3	22.3	22.3	31.007	282	282	3	NA
861	TYC82336.1	TYC82336.1	6	6	4	TYC82336.1 amino acid ABC transporter ATP-binding protein [Acetobacterium wieringae]	1.20871	1	6	6	4	0	4	5	5	4	3	5	4	3	5	0	4	5	5	4	3	5	4	3	5	0	2	3	3	2	1	3	2	2	3	28	28	24	27.764	250	250	2.62	8
864	TYC83600.1	TYC83600.1	2	1	1	TYC83600.1 Nif11-like leader peptide family natural product precursor [Acetobacterium wieringae]	-0.679313	1	2	1	1	0	1	0	1	2	2	2	2	1	1	0	0	0	0	1	1	1	1	0	0	0	0	0	0	1	1	1	1	0	0	22.2	12.2	12.2	9.3725	90	90	4	NA
865	TYC83601.1	TYC83601.1	2	2	1	TYC83601.1 Nif11-like leader peptide family natural product precursor [Acetobacterium wieringae]	-1.11078	1	2	2	1	0	1	0	1	1	2	1	1	2	1	0	1	0	1	1	2	1	1	2	1	0	0	0	0	0	1	0	0	1	0	22.2	22.2	12.2	9.2862	90	90	2.5	6
867	TYC83605.1	TYC83605.1	6	6	6	TYC83605.1 glyoxalase [Acetobacterium wieringae]	0.342411	1	6	6	6	0	5	5	4	3	6	5	4	4	5	0	5	5	4	3	6	5	4	4	5	0	5	5	4	3	6	5	4	4	5	26.5	26.5	26.5	18.403	155	155	3.37	5
869	TYC83611.1	TYC83611.1	7	7	7	TYC83611.1 nitroreductase family protein [Acetobacterium wieringae]	-0.451366	1	7	7	7	0	5	5	6	5	5	6	6	4	4	0	5	5	6	5	5	6	6	4	4	0	5	5	6	5	5	6	6	4	4	40.5	40.5	40.5	18.17	163	163	3.22	16
870	TYC83616.1	TYC83616.1	2	2	2	TYC83616.1 hypothetical protein FXB42_15280 [Acetobacterium wieringae]	0	1	2	2	2	0	1	0	0	1	1	1	1	0	1	0	1	0	0	1	1	1	1	0	1	0	1	0	0	1	1	1	1	0	1	1.6	1.6	1.6	156.32	1362	1362	1	6
871	TYC83622.1	TYC83622.1	3	3	3	TYC83622.1 SpoIIE family protein phosphatase [Acetobacterium wieringae]	1.85614	1	3	3	3	0	3	2	1	2	2	2	2	2	2	0	3	2	1	2	2	2	2	2	2	0	3	2	1	2	2	2	2	2	2	7	7	7	60.715	540	540	1.16	16
873	TYC83641.1	TYC83641.1	8	8	8	TYC83641.1 flavodoxin [Acetobacterium wieringae]	0.2607	1	8	8	8	2	8	7	5	8	7	7	7	6	6	2	8	7	5	8	7	7	7	6	6	2	8	7	5	8	7	7	7	6	6	42.8	42.8	42.8	15.63	145	145	2.71	66
874	TYC83644.1	TYC83644.1	2	2	2	TYC83644.1 alkylphosphonate utilization protein [Acetobacterium wieringae]	2.25919	1	2	2	2	0	2	2	2	2	2	2	1	0	0	0	2	2	2	2	2	2	1	0	0	0	2	2	2	2	2	2	1	0	0	18.2	18.2	18.2	12.128	110	110	3.68	NA
875	TYC83652.1	TYC83652.1	2	2	2	TYC83652.1 SDR family oxidoreductase [Acetobacterium wieringae]	1.7201	1	2	2	2	0	2	2	2	1	1	1	1	2	1	0	2	2	2	1	1	1	1	2	1	0	2	2	2	1	1	1	1	2	1	10.2	10.2	10.2	26.905	245	245	3	NA
876	TYC83654.1	TYC83654.1	3	3	3	TYC83654.1 flavodoxin [Acetobacterium wieringae]	-0.283203	1	3	3	3	0	1	2	2	3	3	3	3	1	1	0	1	2	2	3	3	3	3	1	1	0	1	2	2	3	3	3	3	1	1	24.8	24.8	24.8	17.763	161	161	4	NA
878	TYC83674.1	TYC83674.1	4	4	4	TYC83674.1 P-II family nitrogen regulator [Acetobacterium wieringae]	0.12121	1	4	4	4	0	3	2	2	2	2	2	2	2	1	0	3	2	2	2	2	2	2	2	1	0	3	2	2	2	2	2	2	2	1	25.4	25.4	25.4	24.972	228	228	2.48	7
879	TYC83679.1	TYC83679.1	2	2	2	TYC83679.1 acetyltransferase [Acetobacterium wieringae]	1.05509	1	2	2	2	0	2	2	1	2	2	1	2	0	0	0	2	2	1	2	2	1	2	0	0	0	2	2	1	2	2	1	2	0	0	12.7	12.7	12.7	18.559	158	158	3.12	4
880	TYC83684.1	TYC83684.1	5	5	5	TYC83684.1 flavodoxin [Acetobacterium wieringae]	0.102478	1	5	5	5	0	4	4	4	4	5	5	5	4	2	0	4	4	4	4	5	5	5	4	2	0	4	4	4	4	5	5	5	4	2	35.6	35.6	35.6	17.782	160	160	3.36	3
881	TYC83685.1	TYC83685.1	2	2	2	TYC83685.1 bifunctional diguanylate cyclase/phosphodiesterase [Acetobacterium wieringae]	-0.437072	1	2	2	2	0	1	0	1	1	1	1	0	0	1	0	1	0	1	1	1	1	0	0	1	0	1	0	1	1	1	1	0	0	1	4.3	4.3	4.3	112.68	986	986	1.33	5
882	TYC83686.1	TYC83686.1	7	7	7	TYC83686.1 extracellular solute-binding protein [Acetobacterium wieringae]	-0.150136	1	7	7	7	0	4	4	4	6	6	5	6	6	5	0	4	4	4	6	6	5	6	6	5	0	4	4	4	6	6	5	6	6	5	18.7	18.7	18.7	52.878	486	486	1.92	4
883	TYC83688.1	TYC83688.1	2	2	2	TYC83688.1 hypothetical protein FXB42_15670 [Acetobacterium wieringae]	2.55246	1	2	2	2	0	2	2	2	2	2	2	1	0	0	0	2	2	2	2	2	2	1	0	0	0	2	2	2	2	2	2	1	0	0	15.6	15.6	15.6	20.351	179	179	3.93	NA
884	TYC83690.1	TYC83690.1	4	4	4	TYC83690.1 GNAT family N-acetyltransferase [Acetobacterium wieringae]	2.08374	1	4	4	4	0	3	2	4	4	3	3	2	1	0	0	3	2	4	4	3	3	2	1	0	0	3	2	4	4	3	3	2	1	0	28	28	28	19.205	168	168	3.76	1
885	TYC83692.1	TYC83692.1	18	18	18	TYC83692.1 fructose bisphosphate aldolase [Acetobacterium wieringae]	0.203844	1	18	18	18	0	18	18	17	16	15	14	16	16	16	0	18	18	17	16	15	14	16	16	16	0	18	18	17	16	15	14	16	16	16	65.1	65.1	65.1	32.877	295	295	2.2	88
890	TYC83712.1	TYC83712.1	5	5	5	TYC83712.1 hypothetical protein FXB42_15820 [Acetobacterium wieringae]	-1.24119	1	5	5	5	0	3	5	1	3	5	4	4	3	4	0	3	5	1	3	5	4	4	3	4	0	3	5	1	3	5	4	4	3	4	24.7	24.7	24.7	37.96	352	352	2.42	2
892	TYC83717.1	TYC83717.1	3	3	3	TYC83717.1 DUF1810 domain-containing protein [Acetobacterium wieringae]	0.652915	1	3	3	3	0	3	2	3	2	2	3	3	1	2	0	3	2	3	2	2	3	3	1	2	0	3	2	3	2	2	3	3	1	2	22.6	22.6	22.6	15.641	137	137	4	NA
894	TYC83738.1	TYC83738.1	4	4	4	TYC83738.1 class I SAM-dependent methyltransferase [Acetobacterium wieringae]	-0.488844	1	4	4	4	0	4	4	2	4	4	4	4	3	4	0	4	4	2	4	4	4	4	3	4	0	4	4	2	4	4	4	4	3	4	18.1	18.1	18.1	22.455	199	199	2.77	6
896	TYC83748.1	TYC83748.1	3	3	3	TYC83748.1 aldo/keto reductase [Acetobacterium wieringae]	0.836751	1	3	3	3	0	2	2	2	2	2	2	1	2	2	0	2	2	2	2	2	2	1	2	2	0	2	2	2	2	2	2	1	2	2	10.2	10.2	10.2	43.051	383	383	2	NA
898	TYC83753.1	TYC83753.1	4	4	4	TYC83753.1 DUF2089 domain-containing protein [Acetobacterium wieringae]	0.822906	1	4	4	4	0	4	4	4	4	4	4	4	2	1	0	4	4	4	4	4	4	4	2	1	0	4	4	4	4	4	4	4	2	1	27.1	27.1	27.1	16.118	144	144	4	NA
900	TYC83825.1	TYC83825.1	12	12	12	TYC83825.1 tetrahydromethanopterin S-methyltransferase subunit H [Acetobacterium wieringae]	0.242893	1	12	12	12	0	12	11	10	10	10	11	11	10	10	0	12	11	10	10	10	11	11	10	10	0	12	11	10	10	10	11	11	10	10	50.7	50.7	50.7	33.454	306	306	2.07	80
901	TYC83827.1	TYC83827.1	16	16	16	TYC83827.1 glycine betaine--corrinoid protein methyltransferase [Acetobacterium wieringae]	0.0763247	1	16	16	16	2	16	13	13	15	13	13	13	13	11	2	16	13	13	15	13	13	13	13	11	2	16	13	13	15	13	13	13	13	11	35.5	35.5	35.5	52.169	476	476	1.6	108
902	TYC83828.1	TYC83828.1	16	16	16	TYC83828.1 dimethylamine corrinoid protein 3 [Acetobacterium wieringae]	-0.172927	1	16	16	16	0	12	14	12	15	16	16	16	15	15	0	12	14	12	15	16	16	16	15	15	0	12	14	12	15	16	16	16	15	15	94.9	94.9	94.9	22.749	215	215	2.43	84
903	TYC83830.1	TYC83830.1	17	17	17	TYC83830.1 SHOCT domain-containing protein [Acetobacterium wieringae]	0.134095	1	17	17	17	0	16	14	8	13	15	14	15	12	11	0	16	14	8	13	15	14	15	12	11	0	16	14	8	13	15	14	15	12	11	33.4	33.4	33.4	45.046	404	404	1.91	46
904	TYC83831.1	TYC83831.1	19	19	19	TYC83831.1 FMN-binding glutamate synthase family protein [Acetobacterium wieringae]	0.171572	1	19	19	19	0	19	17	13	17	16	16	15	16	16	0	19	17	13	17	16	16	15	16	16	0	19	17	13	17	16	16	15	16	16	41.9	41.9	41.9	58.067	530	530	1.78	68
905	TYC83834.1	TYC83834.1	2	2	2	TYC83834.1 response regulator transcription factor [Acetobacterium wieringae]	0.67334	1	2	2	2	0	1	1	2	1	1	1	0	1	1	0	1	1	2	1	1	1	0	1	1	0	1	1	2	1	1	1	0	1	1	10.8	10.8	10.8	25.804	223	223	2.78	NA
906	TYC83837.1	TYC83837.1	13	13	13	TYC83837.1 TrpB-like pyridoxal phosphate-dependent enzyme [Acetobacterium wieringae]	-0.452228	1	13	13	13	1	12	11	8	11	10	10	11	11	10	1	12	11	8	11	10	10	11	11	10	1	12	11	8	11	10	10	11	11	10	38.9	38.9	38.9	50.212	457	457	1.49	107
907	TYC83838.1	TYC83838.1	10	10	10	TYC83838.1 DUF348 domain-containing protein [Acetobacterium wieringae]	-0.793289	1	10	10	10	0	3	3	5	6	8	8	6	7	6	0	3	3	5	6	8	8	6	7	6	0	3	3	5	6	8	8	6	7	6	29.5	29.5	29.5	39.96	373	373	2.62	12
910	TYC83844.1	TYC83844.1	9	9	9	TYC83844.1 UDP-N-acetylglucosamine 1-carboxyvinyltransferase [Acetobacterium wieringae]	0.0617587	1	9	9	9	0	7	3	4	4	4	4	3	4	3	0	7	3	4	4	4	4	3	4	3	0	7	3	4	4	4	4	3	4	3	21.6	21.6	21.6	45.763	425	425	1.05	39
911	TYC83846.1	TYC83846.1	5	5	5	TYC83846.1 PDZ domain-containing protein [Acetobacterium wieringae]	-0.0602848	1	5	5	5	0	5	3	4	5	5	5	5	5	5	0	5	3	4	5	5	5	5	5	5	0	5	3	4	5	5	5	5	5	5	21.8	21.8	21.8	38.134	367	367	2.47	NA
912	TYC83852.1	TYC83852.1	2	2	2	TYC83852.1 HPr family phosphocarrier protein [Acetobacterium wieringae]	-1.39046	1	2	2	2	0	1	1	1	1	1	1	1	1	1	0	1	1	1	1	1	1	1	1	1	0	1	1	1	1	1	1	1	1	1	23.1	23.1	23.1	9.5879	91	91	3.1	4
915	TYC83873.1	TYC83873.1	9	9	9	TYC83873.1 fructose-1,6-bisphosphatase [Acetobacterium wieringae]	0.332146	1	9	9	9	1	8	6	4	7	7	6	7	6	6	1	8	6	4	7	7	6	7	6	6	1	8	6	4	7	7	6	7	6	6	18.8	18.8	18.8	76.205	664	664	1.17	63
916	TYC83874.1	TYC83874.1	3	3	3	TYC83874.1 cobalamin-binding protein [Acetobacterium wieringae]	0.0357026	1	3	3	3	0	3	2	3	3	3	3	2	3	2	0	3	2	3	3	3	3	2	3	2	0	3	2	3	3	3	3	2	3	2	19.1	19.1	19.1	22.733	209	209	3	NA
918	TYC83879.1	TYC83879.1	2	2	2	TYC83879.1 hypothetical protein FXB42_14625 [Acetobacterium wieringae]	-1.93396	1	2	2	2	0	0	1	0	2	2	2	2	1	2	0	0	1	0	2	2	2	2	1	2	0	0	1	0	2	2	2	2	1	2	10.3	10.3	10.3	27.712	253	253	2.59	2
920	TYC83888.1	TYC83888.1	2	2	2	TYC83888.1 cobalamin-binding protein [Acetobacterium wieringae]	-0.00679064	1	2	2	2	0	2	2	2	2	2	2	2	2	2	0	2	2	2	2	2	2	2	2	2	0	2	2	2	2	2	2	2	2	2	14.4	14.4	14.4	21.779	209	209	1.86	14
921	TYC83890.1	TYC83890.1	3	3	3	TYC83890.1 cobalamin-binding protein [Acetobacterium wieringae]	-1.0266	1	3	3	3	0	2	3	1	2	2	2	2	2	2	0	2	3	1	2	2	2	2	2	2	0	2	3	1	2	2	2	2	2	2	14.7	14.7	14.7	24.511	217	217	2.9	1
922	TYC83893.1	TYC83893.1	3	3	3	TYC83893.1 UDP-N-acetylmuramoyl-L-alanyl-D-glutamate--2,6-diaminopimelate ligase [Acetobacterium wieringae]	0.000963415	1	3	3	3	0	3	1	2	2	3	2	3	3	3	0	3	1	2	2	3	2	3	3	3	0	3	1	2	2	3	2	3	3	3	5.9	5.9	5.9	54.37	495	495	1.62	11
923	TYC83894.1	TYC83894.1	4	4	4	TYC83894.1 ABC-F family ATP-binding cassette domain-containing protein [Acetobacterium wieringae]	0.251168	1	4	4	4	0	3	4	4	4	4	4	4	4	4	0	3	4	4	4	4	4	4	4	4	0	3	4	4	4	4	4	4	4	4	7.4	7.4	7.4	71.595	632	632	1.3	27
924	TYC83895.1	TYC83895.1	5	5	5	TYC83895.1 gamma carbonic anhydrase family protein [Acetobacterium wieringae]	0.194542	1	5	5	5	0	5	5	5	5	5	5	5	4	3	0	5	5	5	5	5	5	5	4	3	0	5	5	5	5	5	5	5	4	3	40.8	40.8	40.8	16.478	157	157	3.67	1
926	TYC83898.1	TYC83898.1	15	15	15	TYC83898.1 isoleucine--tRNA ligase [Acetobacterium wieringae]	0.384562	1	15	15	15	0	15	14	10	10	9	10	10	9	10	0	15	14	10	10	9	10	10	9	10	0	15	14	10	10	9	10	10	9	10	18.7	18.7	18.7	118.6	1032	1032	1	113
927	TYC83900.1	TYC83900.1	4	4	4	TYC83900.1 lactate utilization protein [Acetobacterium wieringae]	0.493333	1	4	4	4	0	4	4	2	2	2	3	3	3	3	0	4	4	2	2	2	3	3	3	3	0	4	4	2	2	2	3	3	3	3	19.9	19.9	19.9	22.961	211	211	2.3	14
928	TYC83901.1	TYC83901.1	3	3	3	TYC83901.1 HAD family hydrolase [Acetobacterium wieringae]	2.58002	1	3	3	3	0	3	3	3	3	3	3	3	2	2	0	3	3	3	3	3	3	3	2	2	0	3	3	3	3	3	3	3	2	2	17.6	17.6	17.6	28.056	244	244	2.65	5
929	TYC83907.1	TYC83907.1	2	2	2	TYC83907.1 electron transfer flavoprotein subunit alpha/FixB family protein [Acetobacterium wieringae]	-0.747243	1	2	2	2	0	1	1	1	1	1	1	1	1	2	0	1	1	1	1	1	1	1	1	2	0	1	1	1	1	1	1	1	1	2	6	6	6	45.46	418	418	1.56	7
931	TYC83910.1	TYC83910.1	6	6	6	TYC83910.1 nickel-dependent lactate racemase [Acetobacterium wieringae]	-0.78681	1	6	6	6	0	5	5	4	6	6	5	5	6	4	0	5	5	4	6	6	5	5	6	4	0	5	5	4	6	6	5	5	6	4	20.6	20.6	20.6	45.571	423	423	1.48	44
932	TYC83913.1	TYC83913.1	3	3	3	TYC83913.1 pyridoxamine 5-phosphate oxidase family protein [Acetobacterium wieringae]	0.902344	1	3	3	3	0	3	2	2	2	2	2	2	2	0	0	3	2	2	2	2	2	2	2	0	0	3	2	2	2	2	2	2	2	0	24.7	24.7	24.7	15.907	146	146	4	NA
933	TYC83915.1	TYC83915.1	3	3	3	TYC83915.1 hypothetical protein FXB42_14810 [Acetobacterium wieringae]	-0.532136	1	3	3	3	0	3	2	2	2	2	2	2	2	2	0	3	2	2	2	2	2	2	2	2	0	3	2	2	2	2	2	2	2	2	16.1	16.1	16.1	21.979	205	205	3.11	1
934	TYC83916.1;TYC86475.1	TYC83916.1	3;1	3;1	3;1	TYC83916.1 DEAD/DEAH box helicase [Acetobacterium wieringae]	-0.585946	2	3	3	3	0	3	3	1	2	3	2	2	2	2	0	3	3	1	2	3	2	2	2	2	0	3	3	1	2	3	2	2	2	2	5.6	5.6	5.6	89.92	789	789;789	1	20
935	TYC83917.1	TYC83917.1	2	2	2	TYC83917.1 SAM-dependent DNA methyltransferase [Acetobacterium wieringae]	0.837099	1	2	2	2	0	2	0	0	1	0	0	0	1	0	0	2	0	0	1	0	0	0	1	0	0	2	0	0	1	0	0	0	1	0	9.6	9.6	9.6	56.092	489	489	1.25	3
936	TYC83920.1	TYC83920.1	3	3	3	TYC83920.1 ADP-ribosylglycohydrolase family protein [Acetobacterium wieringae]	1.12461	1	3	3	3	0	3	3	2	3	3	3	3	3	1	0	3	3	2	3	3	3	3	3	1	0	3	3	2	3	3	3	3	3	1	9.4	9.4	9.4	62.134	554	554	1.6	26
940	TYC83932.1	TYC83932.1	4	4	4	TYC83932.1 triose-phosphate isomerase [Acetobacterium wieringae]	2.10273	1	4	4	4	0	2	2	3	1	0	1	1	1	1	0	2	2	3	1	0	1	1	1	1	0	2	2	3	1	0	1	1	1	1	15.6	15.6	15.6	28.893	257	257	2.44	4
941	TYC83933.1	TYC83933.1	5	5	5	TYC83933.1 RpiB/LacA/LacB family sugar-phosphate isomerase [Acetobacterium wieringae]	-0.240109	1	5	5	5	0	5	4	3	3	4	4	4	2	4	0	5	4	3	3	4	4	4	2	4	0	5	4	3	3	4	4	4	2	4	32.9	32.9	32.9	16.398	149	149	3.85	2
943	TYC83936.1	TYC83936.1	14	14	14	TYC83936.1 dihydroxyacetone kinase subunit DhaK [Acetobacterium wieringae]	-0.0523066	1	14	14	14	0	14	12	12	11	13	13	13	13	12	0	14	12	12	11	13	13	13	13	12	0	14	12	12	11	13	13	13	13	12	52.5	52.5	52.5	35.915	335	335	2	101
944	TYC83937.1	TYC83937.1	8	8	8	TYC83937.1 dihydroxyacetone kinase subunit L [Acetobacterium wieringae]	-0.0322132	1	8	8	8	0	6	7	6	7	6	6	6	7	8	0	6	7	6	7	6	6	6	7	8	0	6	7	6	7	6	6	6	7	8	38	38	38	23.241	213	213	2.87	7
945	TYC83939.1	TYC83939.1	7	7	7	TYC83939.1 SGNH/GDSL hydrolase family protein [Acetobacterium wieringae]	-0.173782	1	7	7	7	0	6	6	4	5	4	4	6	7	5	0	6	6	4	5	4	4	6	7	5	0	6	6	4	5	4	4	6	7	5	45.6	45.6	45.6	23.245	215	215	2.84	4
946	TYC83941.1	TYC83941.1	8	8	8	TYC83941.1 amino acid ABC transporter substrate-binding protein [Acetobacterium wieringae]	0.612862	1	8	8	8	0	8	8	8	8	8	8	8	8	7	0	8	8	8	8	8	8	8	8	7	0	8	8	8	8	8	8	8	8	7	40.3	40.3	40.3	29.056	268	268	2.94	NA
947	TYC83943.1	TYC83943.1	44	44	38	TYC83943.1 DNA-directed RNA polymerase subunit beta [Acetobacterium wieringae]	0.232414	1	44	44	38	3	39	36	30	37	38	36	36	32	34	3	39	36	30	37	38	36	36	32	34	3	34	32	26	32	33	31	30	29	29	42.8	42.8	37.6	137.45	1224	1224	1.1	411
948	TYC83945.1	TYC83945.1	3	3	3	TYC83945.1 30S ribosomal protein S12 [Acetobacterium wieringae]	0.223902	1	3	3	3	1	3	2	2	2	3	2	2	2	2	1	3	2	2	2	3	2	2	2	2	1	3	2	2	2	3	2	2	2	2	16.1	16.1	16.1	13.591	124	124	2.69	15
949	TYC83946.1	TYC83946.1	10	10	10	TYC83946.1 30S ribosomal protein S7 [Acetobacterium wieringae]	0.306693	1	10	10	10	0	10	9	10	9	9	8	9	7	8	0	10	9	10	9	9	8	9	7	8	0	10	9	10	9	9	8	9	7	8	46.2	46.2	46.2	17.482	156	156	3.7	3
950	TYC83947.1	TYC83947.1	38	38	35	TYC83947.1 elongation factor G [Acetobacterium wieringae]	0.276832	1	38	38	35	7	35	27	23	30	26	25	29	33	27	7	35	27	23	30	26	25	29	33	27	6	32	25	21	27	24	23	27	30	25	64.1	64.1	59.8	76.775	691	691	1.33	361
954	TYC83955.1	TYC83955.1	3	3	3	TYC83955.1 uroporphyrinogen decarboxylase [Acetobacterium wieringae]	1.08434	1	3	3	3	0	0	0	2	1	0	0	1	0	0	0	0	0	2	1	0	0	1	0	0	0	0	0	2	1	0	0	1	0	0	13.8	13.8	13.8	37.069	326	326	2.2	NA
955	TYC83956.1	TYC83956.1	9	9	9	TYC83956.1 NAD(P)/FAD-dependent oxidoreductase [Acetobacterium wieringae]	-0.027423	1	9	9	9	0	9	6	4	4	5	6	6	7	5	0	9	6	4	4	5	6	6	7	5	0	9	6	4	4	5	6	6	7	5	29.6	29.6	29.6	53.019	486	486	1.55	36
956	TYC83958.1	TYC83958.1	5	5	5	TYC83958.1 DUF4445 domain-containing protein [Acetobacterium wieringae]	0.260698	1	5	5	5	0	5	4	2	2	4	3	4	4	3	0	5	4	2	2	4	3	4	4	3	0	5	4	2	2	4	3	4	4	3	12.4	12.4	12.4	65.311	598	598	1.24	28
957	TYC83959.1	TYC83959.1	26	26	24	TYC83959.1 cyclodeaminase/cyclohydrolase family protein [Acetobacterium wieringae]	0.279233	1	26	26	24	0	25	20	20	21	21	21	22	22	21	0	25	20	20	21	21	21	22	22	21	0	23	20	19	21	20	20	21	21	20	91.8	91.8	87.7	23.587	219	219	2.33	143
958	TYC83960.1	TYC83960.1	24	24	24	TYC83960.1 bifunctional 5,10-methylenetetrahydrofolate dehydrogenase/5,10-methenyltetrahydrofolate cyclohydrolase [Acetobacterium wieringae]	0.496282	1	24	24	24	2	24	23	20	16	18	16	19	20	18	2	24	23	20	16	18	16	19	20	18	2	24	23	20	16	18	16	19	20	18	70.8	70.8	70.8	32.734	301	301	2.26	176
959	TYC83961.1	TYC83961.1	29	29	29	TYC83961.1 electron transport complex subunit RsxC [Acetobacterium wieringae]	0.494961	1	29	29	29	1	28	26	26	22	23	21	23	24	23	1	28	26	26	22	23	21	23	24	23	1	28	26	26	22	23	21	23	24	23	55.4	55.4	55.4	70.791	654	654	1.69	200
960	TYC83962.1	TYC83962.1	11	11	11	TYC83962.1 5,10-methylene tetrahydromethanopterin reductase [Acetobacterium wieringae]	0.381112	1	11	11	11	0	11	11	10	11	11	10	11	10	11	0	11	11	10	11	11	10	11	10	11	0	11	11	10	11	11	10	11	10	11	50.7	50.7	50.7	22.516	205	205	2.99	20
961	TYC83963.1	TYC83963.1	25	25	25	TYC83963.1 5,10-methylenetetrahydrofolate reductase [Acetobacterium wieringae]	0.559367	1	25	25	25	2	24	23	22	19	18	18	17	21	18	2	24	23	22	19	18	18	17	21	18	2	24	23	22	19	18	18	17	21	18	73.7	73.7	73.7	32.826	300	300	2.25	143
963	TYC83967.1	TYC83967.1	6	6	6	TYC83967.1 ABC transporter ATP-binding protein [Acetobacterium wieringae]	-0.0671147	1	6	6	6	0	5	6	5	6	6	6	6	6	6	0	5	6	5	6	6	6	6	6	6	0	5	6	5	6	6	6	6	6	6	29.7	29.7	29.7	25.347	229	229	2.88	1
964	TYC83968.1	TYC83968.1	2	2	2	TYC83968.1 M15 family metallopeptidase [Acetobacterium wieringae]	-0.619435	1	2	2	2	0	1	1	1	1	1	1	1	1	1	0	1	1	1	1	1	1	1	1	1	0	1	1	1	1	1	1	1	1	1	11.4	11.4	11.4	24.416	210	210	3	NA
965	TYC83969.1	TYC83969.1	5	5	5	TYC83969.1 UPF0182 family protein [Acetobacterium wieringae]	0.254513	1	5	5	5	0	5	5	5	4	3	3	4	3	4	0	5	5	5	4	3	3	4	3	4	0	5	5	5	4	3	3	4	3	4	8.1	8.1	8.1	102.91	913	913	1	36
966	TYC83970.1	TYC83970.1	10	10	10	TYC83970.1 serine--tRNA ligase [Acetobacterium wieringae]	0.222722	1	10	10	10	0	10	9	10	6	7	8	8	7	6	0	10	9	10	6	7	8	8	7	6	0	10	9	10	6	7	8	8	7	6	25.1	25.1	25.1	48.938	423	423	1.78	27
967	TYC83971.1	TYC83971.1	9	9	9	TYC83971.1 transcription elongation factor GreA [Acetobacterium wieringae]	-0.359048	1	9	9	9	0	8	6	5	8	7	8	5	5	5	0	8	6	5	8	7	8	5	5	5	0	8	6	5	8	7	8	5	5	5	58.1	58.1	58.1	17.811	160	160	3.66	NA
968	TYC83972.1	TYC83972.1	10	9	9	TYC83972.1 lysine--tRNA ligase [Acetobacterium wieringae]	0.160393	1	10	9	9	0	8	8	6	7	8	7	6	9	8	0	7	7	5	6	7	6	5	8	7	0	7	7	5	6	7	6	5	8	7	23.4	21.5	21.5	55.79	488	488	1.86	14
969	TYC83973.1	TYC83973.1	12	10	10	TYC83973.1 HAMP domain-containing protein [Acetobacterium wieringae]	0.469399	1	12	10	10	0	11	9	7	7	7	5	7	5	8	0	9	7	6	5	5	4	5	3	6	0	9	7	6	5	5	4	5	3	6	15.7	12.4	12.4	106.26	983	983	1	50
970	TYC83976.1;TYC83982.1	TYC83976.1;TYC83982.1	17;17	6;6	6;6	TYC83976.1 formate--tetrahydrofolate ligase, partial [Acetobacterium wieringae];TYC83982.1 formate--tetrahydrofolate ligase, partial [Acetobacterium wieringae]	0.263645	2	17	6	6	3	17	15	16	16	16	15	14	16	14	0	6	6	6	6	6	6	6	6	6	0	6	6	6	6	6	6	6	6	6	77	27.9	27.9	12.85	122	122;134	1.77	70
971	TYC83977.1	TYC83977.1	40	40	1	TYC83977.1 formate--tetrahydrofolate ligase, partial [Acetobacterium wieringae]	0.33763	1	40	40	1	10	40	32	32	33	33	31	28	33	30	10	40	32	32	33	33	31	28	33	30	0	1	1	1	1	1	1	1	1	1	76.7	76.7	3.6	55.98	527	527	1.71	342
972	TYC83978.1	TYC83978.1	10	10	10	TYC83978.1 ornithine carbamoyltransferase [Acetobacterium wieringae]	0.110258	1	10	10	10	0	7	6	5	7	5	8	7	7	8	0	7	6	5	7	5	8	7	7	8	0	7	6	5	7	5	8	7	7	8	39.8	39.8	39.8	36.191	327	327	2.18	19
973	TYC83981.1	TYC83981.1	39	39	34	TYC83981.1 DNA-directed RNA polymerase subunit beta [Acetobacterium wieringae]	0.0561445	1	39	39	34	4	34	30	26	32	31	30	30	30	30	4	34	30	26	32	31	30	30	30	30	1	30	26	22	28	27	26	26	26	27	41.8	41.8	38.6	136.75	1218	1218	1.03	347
974	TYC83983.1	TYC83983.1	36	1	1	TYC83983.1 formate--tetrahydrofolate ligase, partial [Acetobacterium wieringae]	1.42104	1	36	1	1	10	36	28	28	29	29	27	25	29	27	0	1	1	1	1	1	1	1	1	1	0	1	1	1	1	1	1	1	1	1	76.5	3.7	3.7	54.571	515	515	1.55	21
976	TYC83992.1	TYC83992.1	4	4	4	TYC83992.1 TrkA family potassium uptake protein [Acetobacterium wieringae]	1.19372	1	4	4	4	0	2	2	2	2	2	2	3	2	2	0	2	2	2	2	2	2	3	2	2	0	2	2	2	2	2	2	3	2	2	20.3	20.3	20.3	24.341	222	222	2.6	5
977	TYC83994.1	TYC83994.1	3	3	3	TYC83994.1 50S ribosomal protein L20 [Acetobacterium wieringae]	0.91016	1	3	3	3	0	3	2	3	3	3	3	3	2	1	0	3	2	3	3	3	3	3	2	1	0	3	2	3	3	3	3	3	2	1	24.6	24.6	24.6	13.581	118	118	3.61	1
978	TYC83996.1	TYC83996.1	9	9	9	TYC83996.1 translation initiation factor IF-3 [Acetobacterium wieringae]	0.849919	1	9	9	9	0	8	7	5	5	3	6	7	5	4	0	8	7	5	5	3	6	7	5	4	0	8	7	5	5	3	6	7	5	4	49.7	49.7	49.7	20.24	175	175	2.51	20
979	TYC83997.1	TYC83997.1	5	5	4	TYC83997.1 ATP-binding cassette domain-containing protein [Acetobacterium wieringae]	0.323145	1	5	5	4	0	4	4	3	4	5	4	4	3	4	0	4	4	3	4	5	4	4	3	4	0	4	4	3	4	4	4	4	3	4	21.2	21.2	15.9	29.069	264	264	3.2	NA
980	TYC83998.1	TYC83998.1	6	6	6	TYC83998.1 ABC transporter substrate-binding protein [Acetobacterium wieringae]	0.153839	1	6	6	6	0	6	5	5	6	6	5	6	6	5	0	6	5	5	6	6	5	6	6	5	0	6	5	5	6	6	5	6	6	5	38	38	38	34.611	332	332	2.33	20
981	TYC83999.1	TYC83999.1	18	18	18	TYC83999.1 threonine--tRNA ligase [Acetobacterium wieringae]	0.0338149	1	18	18	18	0	18	17	12	18	17	18	16	17	17	0	18	17	12	18	17	18	16	17	17	0	18	17	12	18	17	18	16	17	17	30.7	30.7	30.7	72.372	638	638	1.6	119
982	TYC84001.1	TYC84001.1	3	3	3	TYC84001.1 redox-regulated ATPase YchF [Acetobacterium wieringae]	1.72592	1	3	3	3	0	3	2	2	1	2	1	1	1	0	0	3	2	2	1	2	1	1	1	0	0	3	2	2	1	2	1	1	1	0	13.4	13.4	13.4	40.605	365	365	1.93	1
983	TYC84003.1	TYC84003.1	5	5	5	TYC84003.1 YhbY family RNA-binding protein [Acetobacterium wieringae]	0.836713	1	5	5	5	0	5	5	5	5	5	4	5	3	2	0	5	5	5	5	5	4	5	3	2	0	5	5	5	5	5	4	5	3	2	42.5	42.5	42.5	13.473	120	120	3.44	5
984	TYC84005.1	TYC84005.1	2	2	2	TYC84005.1 50S ribosomal protein L27 [Acetobacterium wieringae]	0.0289582	1	2	2	2	0	1	2	2	2	2	1	2	2	2	0	1	2	2	2	2	1	2	2	2	0	1	2	2	2	2	1	2	2	2	23.2	23.2	23.2	10.507	95	95	3.97	NA
985	TYC84006.1	TYC84006.1	2	2	2	TYC84006.1 ribosomal-processing cysteine protease Prp [Acetobacterium wieringae]	0	1	2	2	2	0	2	1	1	2	2	1	1	0	0	0	2	1	1	2	2	1	1	0	0	0	2	1	1	2	2	1	1	0	0	21.8	21.8	21.8	12.073	110	110	4	NA
986	TYC84007.1	TYC84007.1	9	9	9	TYC84007.1 50S ribosomal protein L21 [Acetobacterium wieringae]	0.224655	1	9	9	9	0	8	6	3	7	6	7	5	5	5	0	8	6	3	7	6	7	5	5	5	0	8	6	3	7	6	7	5	5	5	64.8	64.8	64.8	11.942	105	105	3.41	18
988	TYC84009.1;TYC86050.1	TYC84009.1;TYC86050.1	2;1	2;1	2;1	TYC84009.1 sodium:alanine symporter family protein [Acetobacterium wieringae];TYC86050.1 sodium:alanine symporter family protein [Acetobacterium wieringae]	1.94762	2	2	2	2	0	0	2	2	0	0	0	0	0	0	0	0	2	2	0	0	0	0	0	0	0	0	2	2	0	0	0	0	0	0	7.7	7.7	7.7	50.37	478	478;467	2.5	NA
989	TYC84010.1	TYC84010.1	5	5	5	TYC84010.1 nucleoside-diphosphate kinase [Acetobacterium wieringae]	0.338195	1	5	5	5	0	5	5	5	5	5	5	5	4	3	0	5	5	5	5	5	5	5	4	3	0	5	5	5	5	5	5	5	4	3	31.9	31.9	31.9	18.149	163	163	3.55	2
990	TYC84014.1	TYC84014.1	3	3	3	TYC84014.1 class I SAM-dependent methyltransferase [Acetobacterium wieringae]	1.02875	1	3	3	3	0	3	3	2	1	2	2	2	2	2	0	3	3	2	1	2	2	2	2	2	0	3	3	2	1	2	2	2	2	2	13.7	13.7	13.7	32.038	278	278	3.11	NA
991	TYC84016.1	TYC84016.1	2	2	2	TYC84016.1 ABC transporter ATP-binding protein [Acetobacterium wieringae]	0.253285	1	2	2	2	0	2	2	0	2	2	2	2	1	2	0	2	2	0	2	2	2	2	1	2	0	2	2	0	2	2	2	2	1	2	13.7	13.7	13.7	26.084	234	234	2.2	7
992	TYC84018.1	TYC84018.1	5	5	5	TYC84018.1 DUF445 family protein [Acetobacterium wieringae]	0.0982678	1	5	5	5	0	4	5	5	4	4	4	4	3	5	0	4	5	5	4	4	4	4	3	5	0	4	5	5	4	4	4	4	3	5	15.4	15.4	15.4	33.186	298	298	2.69	4
993	TYC84019.1	TYC84019.1	4	4	4	TYC84019.1 branched-chain amino acid aminotransferase [Acetobacterium wieringae]	-0.207407	1	4	4	4	0	3	2	3	2	1	2	2	2	2	0	3	2	3	2	1	2	2	2	2	0	3	2	3	2	1	2	2	2	2	13.5	13.5	13.5	37.567	340	340	1.65	16
994	TYC84022.1	TYC84022.1	3	3	3	TYC84022.1 DUF59 domain-containing protein [Acetobacterium wieringae]	-0.259974	1	3	3	3	0	2	2	2	2	2	2	2	2	3	0	2	2	2	2	2	2	2	2	3	0	2	2	2	2	2	2	2	2	3	16.6	16.6	16.6	23.287	211	211	2.7	4
995	TYC84023.1	TYC84023.1	2	2	2	TYC84023.1 cysteine desulfurase [Acetobacterium wieringae]	0	1	2	2	2	0	2	1	1	0	2	2	2	2	0	0	2	1	1	0	2	2	2	2	0	0	2	1	1	0	2	2	2	2	0	7.5	7.5	7.5	42.049	387	387	1.76	4
997	TYC84025.1	TYC84025.1	4	4	4	TYC84025.1 sulfurtransferase TusA family protein [Acetobacterium wieringae]	-0.40845	1	4	4	4	0	2	2	2	3	3	2	2	3	2	0	2	2	2	3	3	2	2	3	2	0	2	2	2	3	3	2	2	3	2	42.5	42.5	42.5	7.8991	73	73	3	7
998	TYC84027.1	TYC84027.1	2	2	2	TYC84027.1 pyridoxamine 5-phosphate oxidase family protein [Acetobacterium wieringae]	0.66723	1	2	2	2	0	2	1	1	0	0	0	1	0	0	0	2	1	1	0	0	0	1	0	0	0	2	1	1	0	0	0	1	0	0	13.5	13.5	13.5	17.74	155	155	4	NA
1000	TYC84046.1;TYC83630.1;TYC84513.1;TYC84760.1;TYC84813.1;TYC88246.1	TYC84046.1	35;2;2;2;2;1	35;2;2;2;2;1	30;0;0;0;0;0	TYC84046.1 HAMP domain-containing protein [Acetobacterium wieringae]	0.314584	6	35	35	30	6	33	29	27	25	27	28	26	26	27	6	33	29	27	25	27	28	26	26	27	5	28	24	23	20	22	24	21	22	22	47.7	47.7	42	109.18	1021	1021;725;769;977;1025;873	1.14	322
1001	TYC84047.1	TYC84047.1	6	6	6	TYC84047.1 bacteriohemerythrin [Acetobacterium wieringae]	2.17557	1	6	6	6	0	6	5	5	6	5	6	6	1	3	0	6	5	5	6	5	6	6	1	3	0	6	5	5	6	5	6	6	1	3	46.2	46.2	46.2	14.419	130	130	3.6	7
1002	TYC84049.1	TYC84049.1	3	3	3	TYC84049.1 hypothetical protein FXB42_13795 [Acetobacterium wieringae]	2.8167	1	3	3	3	0	2	2	3	1	0	0	0	1	1	0	2	2	3	1	0	0	0	1	1	0	2	2	3	1	0	0	0	1	1	14.2	14.2	14.2	30.466	261	261	2.9	NA
1003	TYC84051.1	TYC84051.1	9	9	9	TYC84051.1 EAL domain-containing protein [Acetobacterium wieringae]	0.437208	1	9	9	9	0	7	7	4	6	5	5	8	6	5	0	7	7	4	6	5	5	8	6	5	0	7	7	4	6	5	5	8	6	5	9.6	9.6	9.6	134.27	1163	1163	1.02	59
1005	TYC84078.1	TYC84078.1	4	4	4	TYC84078.1 ribonuclease R [Acetobacterium wieringae]	-1.72526	1	4	4	4	0	4	1	1	3	3	3	3	3	3	0	4	1	1	3	3	3	3	3	3	0	4	1	1	3	3	3	3	3	3	5.4	5.4	5.4	81.37	710	710	1.09	30
1006	TYC84079.1	TYC84079.1	4	4	4	TYC84079.1 DNA mismatch repair protein MutS [Acetobacterium wieringae]	0.081811	1	4	4	4	0	3	2	3	3	3	2	2	1	2	0	3	2	3	3	3	2	2	1	2	0	3	2	3	3	3	2	2	1	2	5.1	5.1	5.1	98.876	881	881	1	21
1007	TYC84080.1	TYC84080.1	3	3	3	TYC84080.1 tRNA (N6-isopentenyl adenosine(37)-C2)-methylthiotransferase MiaB [Acetobacterium wieringae]	0.0501027	1	3	3	3	0	3	3	3	3	2	3	2	3	2	0	3	3	3	3	2	3	2	3	2	0	3	3	3	3	2	3	2	3	2	7.8	7.8	7.8	53.078	472	472	1.28	18
1008	TYC84082.1	TYC84082.1	4	4	4	TYC84082.1 NAD(P)H-hydrate dehydratase [Acetobacterium wieringae]	0.844938	1	4	4	4	0	2	1	2	1	1	1	1	0	1	0	2	1	2	1	1	1	1	0	1	0	2	1	2	1	1	1	1	0	1	10.9	10.9	10.9	53.957	497	497	2	NA
1010	TYC84084.1	TYC84084.1	3	3	3	TYC84084.1 YebC/PmpR family DNA-binding transcriptional regulator [Acetobacterium wieringae]	0.157667	1	3	3	3	0	3	1	1	1	1	1	2	1	1	0	3	1	1	1	1	1	2	1	1	0	3	1	1	1	1	1	2	1	1	12.2	12.2	12.2	26.576	245	245	2.27	13
1011	TYC84085.1	TYC84085.1	4	4	4	TYC84085.1 GTP pyrophosphokinase family protein [Acetobacterium wieringae]	0	1	4	4	4	0	3	2	2	1	2	2	2	3	2	0	3	2	2	1	2	2	2	3	2	0	3	2	2	1	2	2	2	3	2	16.5	16.5	16.5	31.04	267	267	2.59	4
1012	TYC84087.1	TYC84087.1	10	10	10	TYC84087.1 hypothetical protein FXB42_14000 [Acetobacterium wieringae]	0.347536	1	10	10	10	1	10	9	7	10	8	8	8	7	5	1	10	9	7	10	8	8	8	7	5	1	10	9	7	10	8	8	8	7	5	61	61	61	15.569	136	136	2.81	46
1014	TYC84090.1	TYC84090.1	11	11	11	TYC84090.1 DegV family protein [Acetobacterium wieringae]	0.257133	1	11	11	11	0	10	11	9	9	9	10	9	9	9	0	10	11	9	9	9	10	9	9	9	0	10	11	9	9	9	10	9	9	9	43.1	43.1	43.1	31.398	281	281	2.39	41
1016	TYC84092.1	TYC84092.1	12	12	12	TYC84092.1 leucine--tRNA ligase [Acetobacterium wieringae]	0.644945	1	12	12	12	0	12	9	9	8	10	9	9	9	7	0	12	9	9	8	10	9	9	9	7	0	12	9	9	8	10	9	9	9	7	16.6	16.6	16.6	92.289	803	803	1.04	85
1017	TYC84094.1	TYC84094.1	8	8	8	TYC84094.1 Ldh family oxidoreductase [Acetobacterium wieringae]	0.404254	1	8	8	8	0	5	6	6	6	4	3	6	5	7	0	5	6	6	6	4	3	6	5	7	0	5	6	6	6	4	3	6	5	7	21.2	21.2	21.2	41.139	372	372	1.76	18
1018	TYC84095.1	TYC84095.1	6	6	6	TYC84095.1 rubrerythrin family protein [Acetobacterium wieringae]	0.416685	1	6	6	6	0	5	4	6	6	6	5	6	6	5	0	5	4	6	6	6	5	6	6	5	0	5	4	6	6	6	5	6	6	5	44.4	44.4	44.4	22.353	198	198	2.25	27
1019	TYC84096.1	TYC84096.1	6	6	6	TYC84096.1 hypothetical protein FXB42_14045 [Acetobacterium wieringae]	0.016818	1	6	6	6	0	4	4	4	5	5	5	5	5	6	0	4	4	4	5	5	5	5	5	6	0	4	4	4	5	5	5	5	5	6	12.5	12.5	12.5	67.666	593	593	1.89	12
1020	TYC84097.1	TYC84097.1	4	4	4	TYC84097.1 HAD hydrolase-like protein [Acetobacterium wieringae]	-0.937804	1	4	4	4	0	4	3	2	4	3	3	4	4	4	0	4	3	2	4	3	3	4	4	4	0	4	3	2	4	3	3	4	4	4	20.7	20.7	20.7	24.168	217	217	2.59	7
1021	TYC84098.1	TYC84098.1	14	14	14	TYC84098.1 LemA family protein [Acetobacterium wieringae]	0.0649097	1	14	14	14	0	13	11	12	12	13	14	11	9	10	0	13	11	12	12	13	14	11	9	10	0	13	11	12	12	13	14	11	9	10	65.4	65.4	65.4	20.761	185	185	2.85	74
1023	TYC84108.1	TYC84108.1	2	2	2	TYC84108.1 DeoR/GlpR transcriptional regulator [Acetobacterium wieringae]	0.381387	1	2	2	2	0	1	1	1	1	1	0	0	1	1	0	1	1	1	1	1	0	0	1	1	0	1	1	1	1	1	0	0	1	1	6.3	6.3	6.3	28.688	255	255	3	NA
1024	TYC84110.1	TYC84110.1	3	3	3	TYC84110.1 dihydroxyacetone kinase subunit L [Acetobacterium wieringae]	-0.676395	1	3	3	3	0	2	2	1	1	2	2	2	1	0	0	2	2	1	1	2	2	2	1	0	0	2	2	1	1	2	2	2	1	0	13.7	13.7	13.7	25.243	234	234	3.93	NA
1025	TYC84111.1	TYC84111.1	3	3	3	TYC84111.1 hypothetical protein FXB42_14120 [Acetobacterium wieringae]	2.24204	1	3	3	3	0	3	3	3	2	2	2	0	0	0	0	3	3	3	2	2	2	0	0	0	0	3	3	3	2	2	2	0	0	0	33	33	33	12.248	106	106	4	NA
1026	TYC84112.1;TYC84103.1	TYC84112.1	7;1	7;1	7;1	TYC84112.1 dihydroxyacetone kinase subunit DhaK [Acetobacterium wieringae]	0.119208	2	7	7	7	0	3	5	6	5	5	6	6	6	6	0	3	5	6	5	5	6	6	6	6	0	3	5	6	5	5	6	6	6	6	31.6	31.6	31.6	35.145	332	332;332	1.86	29
1028	TYC84115.1	TYC84115.1	2	2	2	TYC84115.1 30S ribosomal protein S20 [Acetobacterium wieringae]	1.31868	1	2	2	2	0	2	2	2	2	2	2	2	2	0	0	2	2	2	2	2	2	2	2	0	0	2	2	2	2	2	2	2	2	0	9.1	9.1	9.1	9.8366	88	88	4	NA
1029	TYC84118.1	TYC84118.1	2	2	2	TYC84118.1 lysophospholipase [Acetobacterium wieringae]	0.0796412	1	2	2	2	0	1	2	1	2	2	2	2	2	2	0	1	2	1	2	2	2	2	2	2	0	1	2	1	2	2	2	2	2	2	8	8	8	35.117	312	312	3	NA
1030	TYC84121.1	TYC84121.1	6	6	6	TYC84121.1 helix-turn-helix transcriptional regulator [Acetobacterium wieringae]	0.0154143	1	6	6	6	0	5	4	5	5	5	4	6	3	3	0	5	4	5	5	5	4	6	3	3	0	5	4	5	5	5	4	6	3	3	39.7	39.7	39.7	14.728	126	126	3.14	12
1031	TYC84122.1	TYC84122.1	5	5	5	TYC84122.1 redox-sensing transcriptional repressor Rex [Acetobacterium wieringae]	0.0457573	1	5	5	5	0	4	4	5	4	4	4	4	4	4	0	4	4	5	4	4	4	4	4	4	0	4	4	5	4	4	4	4	4	4	33.5	33.5	33.5	23.079	209	209	2.45	20
1032	TYC84123.1	TYC84123.1	3	3	3	TYC84123.1 ABC-F family ATP-binding cassette domain-containing protein [Acetobacterium wieringae]	-1.35412	1	3	3	3	0	1	0	0	2	2	1	1	2	1	0	1	0	0	2	2	1	1	2	1	0	1	0	0	2	2	1	1	2	1	5.5	5.5	5.5	73.115	642	642	1.4	6
1033	TYC84125.1	TYC84125.1	48	48	48	TYC84125.1 chaperonin GroEL [Acetobacterium wieringae]	-0.0101227	1	48	48	48	5	48	41	38	45	41	42	42	43	38	5	48	41	38	45	41	42	42	43	38	5	48	41	38	45	41	42	42	43	38	79.6	79.6	79.6	57.438	543	543	1.85	308
1034	TYC84126.1	TYC84126.1	7	7	7	TYC84126.1 co-chaperone GroES [Acetobacterium wieringae]	0.243719	1	7	7	7	0	5	6	5	5	6	7	6	5	5	0	5	6	5	5	6	7	6	5	5	0	5	6	5	5	6	7	6	5	5	72.3	72.3	72.3	10.102	94	94	3.22	21
1035	TYC84131.1	TYC84131.1	2	2	2	TYC84131.1 glycosyl hydrolase [Acetobacterium wieringae]	-0.88314	1	2	2	2	0	2	1	1	2	2	2	2	2	2	0	2	1	1	2	2	2	2	2	2	0	2	1	1	2	2	2	2	2	2	3.2	3.2	3.2	97.981	867	867	1	16
1036	TYC84132.1	TYC84132.1	2	2	2	TYC84132.1 pyrroline-5-carboxylate reductase [Acetobacterium wieringae]	0.351338	1	2	2	2	0	1	2	2	1	2	2	1	2	2	0	1	2	2	1	2	2	1	2	2	0	1	2	2	1	2	2	1	2	2	9.2	9.2	9.2	28.856	271	271	2.71	2
1037	TYC84133.1	TYC84133.1	13	13	13	TYC84133.1 phosphoribosylamine--glycine ligase [Acetobacterium wieringae]	-0.452835	1	13	13	13	0	11	5	3	13	12	13	12	12	10	0	11	5	3	13	12	13	12	12	10	0	11	5	3	13	12	13	12	12	10	36.8	36.8	36.8	45.547	418	418	1.75	56
1038	TYC84134.1	TYC84134.1	10	10	10	TYC84134.1 bifunctional phosphoribosylaminoimidazolecarboxamide formyltransferase/IMP cyclohydrolase [Acetobacterium wieringae]	-0.110291	1	10	10	10	0	10	10	9	9	7	10	8	7	10	0	10	10	9	9	7	10	8	7	10	0	10	10	9	9	7	10	8	7	10	25.5	25.5	25.5	55.254	509	509	1.42	64
1040	TYC84137.1	TYC84137.1	6	6	6	TYC84137.1 amidophosphoribosyltransferase [Acetobacterium wieringae]	-1.33329	1	6	6	6	0	4	2	2	4	4	3	4	4	3	0	4	2	2	4	4	3	4	4	3	0	4	2	2	4	4	3	4	4	3	14.5	14.5	14.5	50.43	462	462	1.33	24
1041	TYC84138.1	TYC84138.1	9	9	9	TYC84138.1 phosphoribosylaminoimidazolesuccinocarboxamide synthase [Acetobacterium wieringae]	0.0276897	1	9	9	9	0	8	6	7	6	5	7	7	7	7	0	8	6	7	6	5	7	7	7	7	0	8	6	7	6	5	7	7	7	7	38.3	38.3	38.3	26.846	235	235	2.4	26
1042	TYC84139.1	TYC84139.1	5	5	5	TYC84139.1 5-(carboxyamino)imidazole ribonucleotide mutase [Acetobacterium wieringae]	0.0198934	1	5	5	5	0	4	4	3	4	4	4	5	2	4	0	4	4	3	4	4	4	5	2	4	0	4	4	3	4	4	4	5	2	4	26.8	26.8	26.8	17.425	164	164	3.93	NA
1043	TYC84140.1	TYC84140.1	16	16	15	TYC84140.1 phosphoribosylformylglycinamidine synthase [Acetobacterium wieringae]	0.0933552	1	16	16	15	1	14	12	10	12	11	11	11	10	10	1	14	12	10	12	11	11	11	10	10	1	13	11	9	11	10	10	10	9	9	18	18	16.6	136.93	1249	1249	1.01	110
1044	TYC84141.1	TYC84141.1	5	5	5	TYC84141.1 MBL fold metallo-hydrolase [Acetobacterium wieringae]	0.261953	1	5	5	5	0	4	5	5	5	5	5	5	5	5	0	4	5	5	5	5	5	5	5	5	0	4	5	5	5	5	5	5	5	5	20.7	20.7	20.7	27.073	232	232	2.94	1
1045	TYC84146.1	TYC84146.1	16	11	10	TYC84146.1 HAMP domain-containing protein [Acetobacterium wieringae]	0.690044	1	16	11	10	1	14	14	13	13	14	11	13	9	12	0	9	9	9	8	9	7	8	5	7	0	8	8	8	7	8	6	7	4	6	19.7	13	11.3	112.67	1038	1038	1.22	87
1046	TYC84147.1	TYC84147.1	6	3	3	TYC84147.1 methyl-accepting chemotaxis protein [Acetobacterium wieringae]	0.306101	1	6	3	3	0	6	6	5	6	5	5	6	4	5	0	3	3	3	3	2	3	3	2	2	0	3	3	3	3	2	3	3	2	2	9.3	4.4	4.4	98.017	906	906	1.77	19
1048	TYC84163.1	TYC84163.1	2	2	2	TYC84163.1 WYL domain-containing protein [Acetobacterium wieringae]	1.00967	1	2	2	2	0	0	0	1	0	0	0	1	0	0	0	0	0	1	0	0	0	1	0	0	0	0	0	1	0	0	0	1	0	0	6.2	6.2	6.2	38.419	325	325	2	1
1050	TYC84172.1	TYC84172.1	4	4	4	TYC84172.1 hypothetical protein FXB42_12615 [Acetobacterium wieringae]	0.755792	1	4	4	4	0	3	3	3	3	4	3	3	3	3	0	3	3	3	3	4	3	3	3	3	0	3	3	3	3	4	3	3	3	3	30.4	30.4	30.4	17.724	158	158	3.61	2
1051	TYC84174.1	TYC84174.1	3	3	3	TYC84174.1 hypothetical protein FXB42_12625 [Acetobacterium wieringae]	1.01543	1	3	3	3	0	1	2	2	1	2	1	1	1	1	0	1	2	2	1	2	1	1	1	1	0	1	2	2	1	2	1	1	1	1	7.1	7.1	7.1	79.215	721	721	1.29	10
1052	TYC84179.1	TYC84179.1	3	3	3	TYC84179.1 hypothetical protein FXB42_12650 [Acetobacterium wieringae]	2.89366	1	3	3	3	0	2	3	3	2	2	2	1	1	1	0	2	3	3	2	2	2	1	1	1	0	2	3	3	2	2	2	1	1	1	20.7	20.7	20.7	15.21	135	135	4	NA
1054	TYC84186.1	TYC84186.1	9	9	9	TYC84186.1 branched-chain amino acid aminotransferase [Acetobacterium wieringae]	0.282079	1	9	9	9	0	8	8	4	7	7	6	7	7	7	0	8	8	4	7	7	6	7	7	7	0	8	8	4	7	7	6	7	7	7	29.7	29.7	29.7	39.966	353	353	1.92	36
1055	TYC84187.1	TYC84187.1	10	10	10	TYC84187.1 DUF348 domain-containing protein [Acetobacterium wieringae]	-0.345089	1	10	10	10	0	7	5	5	8	8	8	10	7	9	0	7	5	5	8	8	8	10	7	9	0	7	5	5	8	8	8	10	7	9	31.8	31.8	31.8	38.348	358	358	2.07	49
1056	TYC84189.1	TYC84189.1	8	8	8	TYC84189.1 AmmeMemoRadiSam system protein A [Acetobacterium wieringae]	-0.207119	1	8	8	8	0	8	8	6	8	8	8	8	7	8	0	8	8	6	8	8	8	8	7	8	0	8	8	6	8	8	8	8	7	8	26.2	26.2	26.2	53.111	477	477	1.15	81
1057	TYC84190.1	TYC84190.1	15	15	15	TYC84190.1 phosphopyruvate hydratase [Acetobacterium wieringae]	-0.159098	1	15	15	15	0	14	15	12	14	12	14	14	13	13	0	14	15	12	14	12	14	14	13	13	0	14	15	12	14	12	14	14	13	13	41.5	41.5	41.5	46.486	429	429	1.93	15
1059	TYC84199.1	TYC84199.1	2	2	2	TYC84199.1 iron-containing alcohol dehydrogenase [Acetobacterium wieringae]	0.99979	1	2	2	2	0	1	1	1	1	0	0	1	0	0	0	1	1	1	1	0	0	1	0	0	0	1	1	1	1	0	0	1	0	0	7.7	7.7	7.7	41.03	379	379	1.4	3
1060	TYC84200.1	TYC84200.1	2	2	2	TYC84200.1 DUF3089 domain-containing protein [Acetobacterium wieringae]	-0.724598	1	2	2	2	0	2	0	0	0	0	0	1	0	1	0	2	0	0	0	0	0	1	0	1	0	2	0	0	0	0	0	1	0	1	6.6	6.6	6.6	36.738	331	331	2.4	NA
1061	TYC84201.1	TYC84201.1	5	5	5	TYC84201.1 2-oxoacid:acceptor oxidoreductase subunit alpha [Acetobacterium wieringae]	0.0906637	1	5	5	5	0	4	3	2	4	4	5	4	4	4	0	4	3	2	4	4	5	4	4	4	0	4	3	2	4	4	5	4	4	4	12.3	12.3	12.3	60.529	559	559	1.77	12
1062	TYC84202.1	TYC84202.1	2	2	2	TYC84202.1 2-oxoacid ferredoxin oxidoreductase [Acetobacterium wieringae]	-0.0680671	1	2	2	2	0	2	2	2	2	2	2	2	2	2	0	2	2	2	2	2	2	2	2	2	0	2	2	2	2	2	2	2	2	2	8.1	8.1	8.1	30.561	283	283	2.54	5
1063	TYC84204.1	TYC84204.1	4	4	4	TYC84204.1 iron-containing alcohol dehydrogenase [Acetobacterium wieringae]	0.979119	1	4	4	4	0	4	3	2	3	2	2	2	3	1	0	4	3	2	3	2	2	2	3	1	0	4	3	2	3	2	2	2	3	1	20.4	20.4	20.4	45.083	411	411	1.58	13
1064	TYC84208.1	TYC84208.1	8	8	8	TYC84208.1 GNAT family N-acetyltransferase [Acetobacterium wieringae]	-0.22573	1	8	8	8	0	7	6	6	8	7	8	8	7	7	0	7	6	6	8	7	8	8	7	7	0	7	6	6	8	7	8	8	7	7	50.9	50.9	50.9	19.153	167	167	2.51	56
1065	TYC84222.1	TYC84222.1	17	17	17	TYC84222.1 prephenate dehydrogenase [Acetobacterium wieringae]	0.603418	1	17	17	17	1	17	14	14	14	14	11	11	13	11	1	17	14	14	14	14	11	11	13	11	1	17	14	14	14	14	11	11	13	11	47.1	47.1	47.1	33.122	297	297	2.33	65
1066	TYC84223.1	TYC84223.1	23	23	23	TYC84223.1 3-deoxy-7-phosphoheptulonate synthase [Acetobacterium wieringae]	0.13171	1	23	23	23	4	23	19	19	19	20	19	20	21	18	4	23	19	19	19	20	19	20	21	18	4	23	19	19	19	20	19	20	21	18	69.3	69.3	69.3	37.314	336	336	2.07	222
1068	TYC84232.1	TYC84232.1	11	11	11	TYC84232.1 carbonic anhydrase [Acetobacterium wieringae]	0.474787	1	11	11	11	0	10	9	10	9	8	9	8	7	7	0	10	9	10	9	8	9	8	7	7	0	10	9	10	9	8	9	8	7	7	39.8	39.8	39.8	20.362	191	191	3.04	14
1069	TYC84234.1	TYC84234.1	5	5	5	TYC84234.1 response regulator [Acetobacterium wieringae]	1.27309	1	5	5	5	0	4	4	4	4	5	5	3	3	2	0	4	4	4	4	5	5	3	3	2	0	4	4	4	4	5	5	3	3	2	7.4	7.4	7.4	111.38	996	996	1	34
1070	TYC84238.1	TYC84238.1	2	2	2	TYC84238.1 iron-binding protein [Acetobacterium wieringae]	1.9354	1	2	2	2	0	2	1	2	2	1	2	0	2	0	0	2	1	2	2	1	2	0	2	0	0	2	1	2	2	1	2	0	2	0	15.2	15.2	15.2	24.798	224	224	3	NA
1072	TYC84245.1	TYC84245.1	2	2	2	TYC84245.1 diguanylate cyclase [Acetobacterium wieringae]	0	1	2	2	2	0	2	1	1	2	1	1	1	0	1	0	2	1	1	2	1	1	1	0	1	0	2	1	1	2	1	1	1	0	1	5.4	5.4	5.4	56.607	498	498	1.73	3
1074	TYC84250.1	TYC84250.1	2	2	2	TYC84250.1 PaaI family thioesterase [Acetobacterium wieringae]	2.00708	1	2	2	2	0	2	2	2	1	1	2	2	1	1	0	2	2	2	1	1	2	2	1	1	0	2	2	2	1	1	2	2	1	1	15.5	15.5	15.5	13.76	129	129	3.61	NA
1075	TYC84251.1	TYC84251.1	4	4	4	TYC84251.1 methyltransferase domain-containing protein [Acetobacterium wieringae]	2.34617	1	4	4	4	0	4	3	3	2	3	3	2	1	1	0	4	3	3	2	3	3	2	1	1	0	4	3	3	2	3	3	2	1	1	17.3	17.3	17.3	21.463	191	191	3.22	1
1076	TYC84252.1	TYC84252.1	6	6	6	TYC84252.1 saccharopine dehydrogenase family protein [Acetobacterium wieringae]	-0.341461	1	6	6	6	0	4	4	3	5	5	5	5	5	5	0	4	4	3	5	5	5	5	5	5	0	4	4	3	5	5	5	5	5	5	23.6	23.6	23.6	44.872	399	399	1.7	37
1077	TYC84253.1	TYC84253.1	6	6	6	TYC84253.1 polyamine aminopropyltransferase [Acetobacterium wieringae]	-0.040269	1	6	6	6	0	4	5	3	5	5	5	4	5	3	0	4	5	3	5	5	5	4	5	3	0	4	5	3	5	5	5	4	5	3	19.4	19.4	19.4	32.796	283	283	2.67	4
1078	TYC84254.1	TYC84254.1	5	5	5	TYC84254.1 adenosylmethionine decarboxylase [Acetobacterium wieringae]	1.02673	1	5	5	5	0	4	4	4	4	3	4	4	2	3	0	4	4	4	4	3	4	4	2	3	0	4	4	4	4	3	4	4	2	3	19.3	19.3	19.3	30.822	264	264	4	NA
1079	TYC84258.1	TYC84258.1	2	2	2	TYC84258.1 TrkA family potassium uptake protein [Acetobacterium wieringae]	1.84551	1	2	2	2	0	2	2	2	1	2	2	1	2	1	0	2	2	2	1	2	2	1	2	1	0	2	2	2	1	2	2	1	2	1	12.2	12.2	12.2	23.765	222	222	2.94	NA
1083	TYC84268.1	TYC84268.1	4	4	4	TYC84268.1 metal ABC transporter ATP-binding protein [Acetobacterium wieringae]	1.03868	1	4	4	4	0	3	2	3	2	2	2	1	2	2	0	3	2	3	2	2	2	1	2	2	0	3	2	3	2	2	2	1	2	2	21.5	21.5	21.5	25.568	233	233	2.45	5
1084	TYC84273.1	TYC84273.1	3	3	3	TYC84273.1 thiamine phosphate synthase [Acetobacterium wieringae]	0.340508	1	3	3	3	0	2	3	2	2	3	2	2	3	2	0	2	3	2	2	3	2	2	3	2	0	2	3	2	2	3	2	2	3	2	20.3	20.3	20.3	22.864	212	212	2.66	4
1085	TYC84274.1	TYC84274.1	3	3	3	TYC84274.1 hydroxyethylthiazole kinase [Acetobacterium wieringae]	-0.594867	1	3	3	3	0	2	3	2	3	2	3	3	3	3	0	2	3	2	3	2	3	3	3	3	0	2	3	2	3	2	3	3	3	3	18.2	18.2	18.2	28.742	274	274	2.92	1
1086	TYC84285.1	TYC84285.1	3	3	3	TYC84285.1 GNAT family N-acetyltransferase [Acetobacterium wieringae]	1.90053	1	3	3	3	0	3	3	2	2	2	1	2	2	2	0	3	3	2	2	2	1	2	2	2	0	3	3	2	2	2	1	2	2	2	7.7	7.7	7.7	47.473	405	405	1.64	8
1087	TYC84287.1	TYC84287.1	2	2	2	TYC84287.1 thioredoxin [Acetobacterium wieringae]	-0.629522	1	2	2	2	0	1	1	1	1	1	1	1	1	0	0	1	1	1	1	1	1	1	1	0	0	1	1	1	1	1	1	1	1	0	21.4	21.4	21.4	11.201	103	103	4	NA
1088	TYC84291.1	TYC84291.1	9	9	9	TYC84291.1 choloylglycine hydrolase family protein [Acetobacterium wieringae]	0.533441	1	9	9	9	0	8	7	7	5	5	5	6	6	6	0	8	7	7	5	5	5	6	6	6	0	8	7	7	5	5	5	6	6	6	29.1	29.1	29.1	36.344	327	327	2.56	7
1089	TYC84294.1	TYC84294.1	3	3	3	TYC84294.1 anaerobic ribonucleoside triphosphate reductase [Acetobacterium wieringae]	3.12985	1	3	3	3	0	3	3	3	1	1	2	2	1	1	0	3	3	3	1	1	2	2	1	1	0	3	3	3	1	1	2	2	1	1	4.5	4.5	4.5	88.483	786	786	2.06	8
1090	TYC84297.1	TYC84297.1	5	5	5	TYC84297.1 serine acetyltransferase [Acetobacterium wieringae]	-0.840984	1	5	5	5	0	4	4	2	4	4	3	4	3	3	0	4	4	2	4	4	3	4	3	3	0	4	4	2	4	4	3	4	3	3	20.1	20.1	20.1	34.962	314	314	2.28	11
1091	TYC84298.1	TYC84298.1	17	17	17	TYC84298.1 hypothetical protein FXB42_13325 [Acetobacterium wieringae]	0.0285396	1	17	17	17	0	14	13	13	14	14	14	13	14	15	0	14	13	13	14	14	14	13	14	15	0	14	13	13	14	14	14	13	14	15	48.1	48.1	48.1	43.022	378	378	1.89	48
1092	TYC84299.1	TYC84299.1	11	11	11	TYC84299.1 hypothetical protein FXB42_13330 [Acetobacterium wieringae]	0.52362	1	11	11	11	0	9	7	7	7	6	7	7	8	7	0	9	7	7	7	6	7	7	8	7	0	9	7	7	7	6	7	7	8	7	36.2	36.2	36.2	30.903	265	265	2.48	20
1093	TYC84300.1	TYC84300.1	2	2	2	TYC84300.1 aspartate ammonia-lyase [Acetobacterium wieringae]	0.888233	1	2	2	2	0	1	1	2	1	1	1	1	1	1	0	1	1	2	1	1	1	1	1	1	0	1	1	2	1	1	1	1	1	1	7.5	7.5	7.5	50.439	464	464	1.2	8
1094	TYC84302.1	TYC84302.1	2	2	2	TYC84302.1 rhodanese-like domain-containing protein [Acetobacterium wieringae]	-1.04714	1	2	2	2	0	2	1	2	2	2	2	2	2	2	0	2	1	2	2	2	2	2	2	2	0	2	1	2	2	2	2	2	2	2	29.8	29.8	29.8	14.47	131	131	2.5	8
1095	TYC84303.1	TYC84303.1	2	2	2	TYC84303.1 hypothetical protein FXB42_13355 [Acetobacterium wieringae]	1.89036	1	2	2	2	0	1	2	2	1	2	2	1	1	1	0	1	2	2	1	2	2	1	1	1	0	1	2	2	1	2	2	1	1	1	6.3	6.3	6.3	59.74	543	543	2	3
1097	TYC84320.1	TYC84320.1	6	6	6	TYC84320.1 GTP pyrophosphokinase family protein [Acetobacterium wieringae]	0.947667	1	6	6	6	0	5	4	5	2	3	2	2	2	2	0	5	4	5	2	3	2	2	2	2	0	5	4	5	2	3	2	2	2	2	26.7	26.7	26.7	25.946	221	221	3.03	NA
1098	TYC84321.1	TYC84321.1	11	11	11	TYC84321.1 rubrerythrin family protein [Acetobacterium wieringae]	-0.722492	1	11	11	11	0	10	8	5	10	10	10	10	9	8	0	10	8	5	10	10	10	10	9	8	0	10	8	5	10	10	10	10	9	8	67.1	67.1	67.1	18.042	164	164	2.85	70
1100	TYC84327.1	TYC84327.1	10	10	10	TYC84327.1 GyrI-like domain-containing protein [Acetobacterium wieringae]	0.407411	1	10	10	10	0	6	8	9	10	8	8	7	5	4	0	6	8	9	10	8	8	7	5	4	0	6	8	9	10	8	8	7	5	4	44.7	44.7	44.7	17.489	152	152	3.69	3
1101	TYC84331.1	TYC84331.1	3	3	3	TYC84331.1 transporter substrate-binding domain-containing protein [Acetobacterium wieringae]	0.211486	1	3	3	3	0	3	3	3	3	3	3	3	3	3	0	3	3	3	3	3	3	3	3	3	0	3	3	3	3	3	3	3	3	3	17.8	17.8	17.8	29.607	270	270	3.04	NA
1102	TYC84335.1	TYC84335.1	3	3	3	TYC84335.1 zinc ABC transporter substrate-binding protein [Acetobacterium wieringae]	1.14822	1	3	3	3	0	3	2	2	2	2	2	2	3	1	0	3	2	2	2	2	2	2	3	1	0	3	2	2	2	2	2	2	3	1	11.2	11.2	11.2	36.132	331	331	1.9	7
1103	TYC84339.1	TYC84339.1	2	2	2	TYC84339.1 [FeFe] hydrogenase H-cluster maturation GTPase HydF [Acetobacterium wieringae]	0.909086	1	2	2	2	0	1	1	2	1	0	1	1	1	0	0	1	1	2	1	0	1	1	1	0	0	1	1	2	1	0	1	1	1	0	9.2	9.2	9.2	45.34	411	411	1	8
1105	TYC84354.1	TYC84354.1	6	6	4	TYC84354.1 heme-binding protein [Acetobacterium wieringae]	0.144691	1	6	6	4	0	6	6	5	5	6	6	5	5	6	0	6	6	5	5	6	6	5	5	6	0	4	4	3	3	4	4	3	3	4	65.4	65.4	48.5	13.978	136	136	3.02	36
1106	TYC84355.1	TYC84355.1	5	5	5	TYC84355.1 leucine-rich repeat domain-containing protein [Acetobacterium wieringae]	0.658164	1	5	5	5	0	4	4	3	4	4	3	4	3	3	0	4	4	3	4	4	3	4	3	3	0	4	4	3	4	4	3	4	3	3	41.6	41.6	41.6	18.992	166	166	3.33	8
1108	TYC84365.1	TYC84365.1	5	5	5	TYC84365.1 ATP-dependent helicase [Acetobacterium wieringae]	-1.30212	1	5	5	5	0	2	1	0	3	3	2	2	2	3	0	2	1	0	3	3	2	2	2	3	0	2	1	0	3	3	2	2	2	3	6.5	6.5	6.5	123.17	1077	1077	1.7	9
1109	TYC84367.1	TYC84367.1	15	15	15	TYC84367.1 IMP dehydrogenase [Acetobacterium wieringae]	0.340929	1	15	15	15	0	12	12	11	10	10	10	9	9	9	0	12	12	11	10	10	10	9	9	9	0	12	12	11	10	10	10	9	9	9	48	48	48	51.917	485	485	1.68	48
1110	TYC84368.1	TYC84368.1	6	6	6	TYC84368.1 hypothetical protein FXB42_11335 [Acetobacterium wieringae]	0.163088	1	6	6	6	0	5	5	4	4	3	3	5	4	4	0	5	5	4	4	3	3	5	4	4	0	5	5	4	4	3	3	5	4	4	11.4	11.4	11.4	70.406	630	630	1.51	29
1111	TYC84369.1	TYC84369.1	3	3	3	TYC84369.1 alpha-ketoacid dehydrogenase subunit beta [Acetobacterium wieringae]	-0.903326	1	3	3	3	0	2	2	1	2	2	2	3	3	3	0	2	2	1	2	2	2	3	3	3	0	2	2	1	2	2	2	3	3	3	12.9	12.9	12.9	35.981	333	333	2.14	11
1113	TYC84373.1	TYC84373.1	6	6	6	TYC84373.1 pyridoxal phosphate-dependent aminotransferase [Acetobacterium wieringae]	-0.0221335	1	6	6	6	0	6	4	5	5	5	4	4	5	4	0	6	4	5	5	5	4	4	5	4	0	6	4	5	5	5	4	4	5	4	22	22	22	45.538	405	405	1.83	17
1115	TYC84375.1	TYC84375.1	6	6	6	TYC84375.1 cysteine--tRNA ligase [Acetobacterium wieringae]	0.447219	1	6	6	6	0	4	5	4	4	4	3	5	4	5	0	4	5	4	4	4	3	5	4	5	0	4	5	4	4	4	3	5	4	5	17.6	17.6	17.6	52.74	465	465	2	2
1116	TYC84376.1	TYC84376.1	3	3	3	TYC84376.1 ribonuclease III [Acetobacterium wieringae]	1.81418	1	3	3	3	0	3	2	2	2	2	2	2	0	0	0	3	2	2	2	2	2	2	0	0	0	3	2	2	2	2	2	2	0	0	27.1	27.1	27.1	17.379	155	155	4	NA
1117	TYC84378.1	TYC84378.1	2	2	2	TYC84378.1 DEAD/DEAH box helicase [Acetobacterium wieringae]	-0.135954	1	2	2	2	0	2	2	2	2	2	2	2	2	2	0	2	2	2	2	2	2	2	2	2	0	2	2	2	2	2	2	2	2	2	3.8	3.8	3.8	62.722	556	556	1.22	18
1118	TYC84379.1	TYC84379.1	6	6	6	TYC84379.1 helix-turn-helix transcriptional regulator [Acetobacterium wieringae]	-0.287932	1	6	6	6	0	6	4	4	5	3	5	5	4	4	0	6	4	4	5	3	5	5	4	4	0	6	4	4	5	3	5	5	4	4	48.1	48.1	48.1	15.586	135	135	3.09	14
1119	TYC84381.1	TYC84381.1	11	11	11	TYC84381.1 CTP synthase [Acetobacterium wieringae]	1.28602	1	11	11	11	0	10	5	4	4	4	3	3	3	4	0	10	5	4	4	4	3	3	3	4	0	10	5	4	4	4	3	3	3	4	24.9	24.9	24.9	59.54	534	534	1.98	7
1120	TYC84384.1	TYC84384.1	6	6	6	TYC84384.1 5-formyltetrahydrofolate cyclo-ligase [Acetobacterium wieringae]	1.11147	1	6	6	6	0	6	6	4	5	4	4	4	2	2	0	6	6	4	5	4	4	4	2	2	0	6	6	4	5	4	4	4	2	2	27.7	27.7	27.7	21.893	191	191	3.05	8
1121	TYC84385.1	TYC84385.1	2	2	2	TYC84385.1 bifunctional folylpolyglutamate synthase/dihydrofolate synthase [Acetobacterium wieringae]	-0.744038	1	2	2	2	0	1	0	0	0	0	0	1	1	1	0	1	0	0	0	0	0	1	1	1	0	1	0	0	0	0	0	1	1	1	4.4	4.4	4.4	48.116	434	434	2.75	NA
1122	TYC84386.1;REV__TYC85957.1	TYC84386.1	6;1	6;1	6;1	TYC84386.1 type III pantothenate kinase [Acetobacterium wieringae]	0.191972	2	6	6	6	0	5	5	4	6	6	6	5	6	6	0	5	5	4	6	6	6	5	6	6	0	5	5	4	6	6	6	5	6	6	25	25	25	27.886	256	256;306	3	NA
1123	TYC84387.1	TYC84387.1	2	2	2	TYC84387.1 thioesterase [Acetobacterium wieringae]	-0.0235719	1	2	2	2	0	2	2	1	2	2	2	2	0	2	0	2	2	1	2	2	2	2	0	2	0	2	2	1	2	2	2	2	0	2	15.8	15.8	15.8	14.74	133	133	3.91	NA
1124	TYC84388.1	TYC84388.1	11	11	11	TYC84388.1 hypoxanthine phosphoribosyltransferase [Acetobacterium wieringae]	-0.233267	1	11	11	11	0	9	9	9	8	9	10	10	9	11	0	9	9	9	8	9	10	10	9	11	0	9	9	9	8	9	10	10	9	11	57.9	57.9	57.9	20.033	178	178	2.98	5
1126	TYC84392.1	TYC84392.1	8	8	8	TYC84392.1 HU family DNA-binding protein [Acetobacterium wieringae]	0.461059	1	8	8	8	0	7	6	5	6	7	6	7	6	5	0	7	6	5	6	7	6	7	6	5	0	7	6	5	6	7	6	7	6	5	69.2	69.2	69.2	9.7701	91	91	3.37	18
1127	TYC84395.1	TYC84395.1	26	26	26	TYC84395.1 peptidylprolyl isomerase [Acetobacterium wieringae]	0.115615	1	26	26	26	0	25	22	21	23	23	22	22	21	20	0	25	22	21	23	23	22	22	21	20	0	25	22	21	23	23	22	22	21	20	52.3	52.3	52.3	55.494	495	495	2.05	4
1128	TYC84398.1	TYC84398.1	8	8	8	TYC84398.1 ribose-phosphate pyrophosphokinase [Acetobacterium wieringae]	0.45982	1	8	8	8	0	8	7	5	7	7	5	5	5	5	0	8	7	5	7	7	5	5	5	5	0	8	7	5	7	7	5	5	5	5	26.6	26.6	26.6	34.703	319	319	2.17	24
1129	TYC84399.1	TYC84399.1	7	7	6	TYC84399.1 bifunctional UDP-N-acetylglucosamine diphosphorylase/glucosamine-1-phosphate N-acetyltransferase GlmU [Acetobacterium wieringae]	0.305142	1	7	7	6	0	6	5	6	4	5	4	5	4	4	0	6	5	6	4	5	4	5	4	4	0	5	4	5	4	4	4	4	3	4	21.5	21.5	19.7	49.253	456	456	1.22	59
1130	TYC84400.1	TYC84400.1	6	6	6	TYC84400.1 septation protein SpoVG [Acetobacterium wieringae]	0.620947	1	6	6	6	0	5	3	4	3	3	6	5	3	3	0	5	3	4	3	3	6	5	3	3	0	5	3	4	3	3	6	5	3	3	39.3	39.3	39.3	12.355	107	107	3.67	1
1132	TYC84402.1	TYC84402.1	4	4	4	TYC84402.1 UDP-N-acetylmuramate--L-alanine ligase [Acetobacterium wieringae]	1.14548	1	4	4	4	0	4	3	1	2	2	2	1	2	1	0	4	3	1	2	2	2	1	2	1	0	4	3	1	2	2	2	1	2	1	10.6	10.6	10.6	52.263	472	472	1.24	16
1133	TYC84406.1	TYC84406.1	3	3	3	TYC84406.1 patatin-like phospholipase family protein [Acetobacterium wieringae]	0.253822	1	3	3	3	0	2	1	2	1	1	1	1	2	0	0	2	1	2	1	1	1	1	2	0	0	2	1	2	1	1	1	1	2	0	6.3	6.3	6.3	49.728	441	441	1.25	9
1134	TYC84407.1	TYC84407.1	3	3	3	TYC84407.1 SEC-C domain-containing protein [Acetobacterium wieringae]	1.45812	1	3	3	3	0	3	2	3	1	3	2	2	1	2	0	3	2	3	1	3	2	2	1	2	0	3	2	3	1	3	2	2	1	2	21.1	21.1	21.1	19.509	166	166	3.95	NA
1135	TYC84408.1	TYC84408.1	2	2	2	TYC84408.1 hypothetical protein FXB42_11580 [Acetobacterium wieringae]	0.527167	1	2	2	2	0	2	1	2	2	2	2	2	1	1	0	2	1	2	2	2	2	2	1	1	0	2	1	2	2	2	2	2	1	1	32.4	32.4	32.4	11.773	108	108	3.71	NA
1136	TYC84419.1	TYC84419.1	2	2	2	TYC84419.1 bifunctional adenosylcobinamide kinase/adenosylcobinamide-phosphate guanylyltransferase [Acetobacterium wieringae]	-1.21492	1	2	2	2	0	1	0	1	0	1	1	1	1	1	0	1	0	1	0	1	1	1	1	1	0	1	0	1	0	1	1	1	1	1	17.9	17.9	17.9	20.299	184	184	2.1	4
1137	TYC84421.1	TYC84421.1	4	4	4	TYC84421.1 cobyric acid synthase [Acetobacterium wieringae]	0.134441	1	4	4	4	0	3	3	4	3	3	3	3	2	2	0	3	3	4	3	3	3	3	2	2	0	3	3	4	3	3	3	3	2	2	11.2	11.2	11.2	55.016	500	500	1.19	25
1138	TYC84423.1	TYC84423.1	6	6	6	TYC84423.1 precorrin-3B C(17)-methyltransferase [Acetobacterium wieringae]	0.587478	1	6	6	6	0	6	6	5	6	5	5	6	5	5	0	6	6	5	6	5	5	6	5	5	0	6	6	5	6	5	5	6	5	5	37.6	37.6	37.6	26.818	245	245	2.54	15
1139	TYC84425.1	TYC84425.1	5	5	5	TYC84425.1 precorrin-4 C(11)-methyltransferase [Acetobacterium wieringae]	0.828564	1	5	5	5	0	4	3	3	3	2	4	4	3	4	0	4	3	3	3	2	4	4	3	4	0	4	3	3	3	2	4	4	3	4	23.4	23.4	23.4	27.658	252	252	2.52	9
1140	TYC84426.1	TYC84426.1	2	2	2	TYC84426.1 sirohydrochlorin cobaltochelatase [Acetobacterium wieringae]	-0.696694	1	2	2	2	0	1	1	0	1	1	1	1	1	1	0	1	1	0	1	1	1	1	1	1	0	1	1	0	1	1	1	1	1	1	9.1	9.1	9.1	30.279	263	263	1.56	6
1141	TYC84427.1	TYC84427.1	4	4	4	TYC84427.1 glutamate-1-semialdehyde-2,1-aminomutase [Acetobacterium wieringae]	0.27635	1	4	4	4	0	3	3	2	2	3	3	3	2	4	0	3	3	2	2	3	3	3	2	4	0	3	3	2	2	3	3	3	2	4	15	15	15	46.51	432	432	1.96	1
1142	TYC84428.1	TYC84428.1	5	5	5	TYC84428.1 porphobilinogen synthase [Acetobacterium wieringae]	-0.0820385	1	5	5	5	0	5	4	4	4	3	5	4	4	5	0	5	4	4	4	3	5	4	4	5	0	5	4	4	4	3	5	4	4	5	17.1	17.1	17.1	35.88	321	321	2.31	1
1143	TYC84429.1	TYC84429.1	10	10	10	TYC84429.1 hydroxymethylbilane synthase [Acetobacterium wieringae]	0.295412	1	10	10	10	0	10	6	6	6	7	8	8	8	8	0	10	6	6	6	7	8	8	8	8	0	10	6	6	6	7	8	8	8	8	15.8	15.8	15.8	87.731	805	805	1.27	59
1145	TYC84443.1	TYC84443.1	4	4	4	TYC84443.1 creatininase family protein [Acetobacterium wieringae]	0.110283	1	4	4	4	0	4	4	4	4	4	4	3	4	4	0	4	4	4	4	4	4	3	4	4	0	4	4	4	4	4	4	3	4	4	20.2	20.2	20.2	28.295	253	253	2.6	9
1146	TYC84445.1	TYC84445.1	2	2	2	TYC84445.1 precorrin-6Y C5,15-methyltransferase (decarboxylating) subunit CbiT [Acetobacterium wieringae]	-0.856754	1	2	2	2	0	1	1	2	2	1	2	1	2	1	0	1	1	2	2	1	2	1	2	1	0	1	1	2	2	1	2	1	2	1	12.5	12.5	12.5	20.467	192	192	3.69	NA
1148	TYC84448.1	TYC84448.1	2	2	2	TYC84448.1 precorrin-2 C(20)-methyltransferase [Acetobacterium wieringae]	0	1	2	2	2	0	2	2	0	2	1	2	1	2	1	0	2	2	0	2	1	2	1	2	1	0	2	2	0	2	1	2	1	2	1	13.4	13.4	13.4	27.09	246	246	1.94	8
1149	TYC84449.1	TYC84449.1	8	8	8	TYC84449.1 precorrin-8X methylmutase [Acetobacterium wieringae]	0.0796283	1	8	8	8	0	6	7	6	6	7	7	5	6	6	0	6	7	6	6	7	7	5	6	6	0	6	7	6	6	7	7	5	6	6	45.9	45.9	45.9	22.701	209	209	2.99	1
1151	TYC84459.1	TYC84459.1	10	10	10	TYC84459.1 hypothetical protein FXB42_11855 [Acetobacterium wieringae]	-0.299299	1	10	10	10	0	4	4	3	5	6	10	6	6	7	0	4	4	3	5	6	10	6	6	7	0	4	4	3	5	6	10	6	6	7	11.6	11.6	11.6	136.03	1272	1272	1.48	51
1152	TYC84460.1	TYC84460.1	16	16	14	TYC84460.1 DUF4430 domain-containing protein [Acetobacterium wieringae]	0.0608193	1	16	16	14	0	9	7	8	5	8	16	6	4	8	0	9	7	8	5	8	16	6	4	8	0	7	5	6	3	6	14	4	2	6	9.8	9.8	9.2	258.33	2414	2414	2.27	28
1153	TYC84467.1	TYC84467.1	2	2	2	TYC84467.1 DegT/DnrJ/EryC1/StrS family aminotransferase [Acetobacterium wieringae]	0	1	2	2	2	0	2	1	0	2	1	1	2	1	1	0	2	1	0	2	1	1	2	1	1	0	2	1	0	2	1	1	2	1	1	7.8	7.8	7.8	41.184	370	370	2.08	4
1154	TYC84468.1	TYC84468.1	2	2	2	TYC84468.1 glycosyltransferase [Acetobacterium wieringae]	-0.506474	1	2	2	2	0	1	2	2	1	1	0	1	1	2	0	1	2	2	1	1	0	1	1	2	0	1	2	2	1	1	0	1	1	2	9.9	9.9	9.9	27.966	243	243	3	NA
1155	TYC84470.1	TYC84470.1	2	2	2	TYC84470.1 hypothetical protein FXB42_11930 [Acetobacterium wieringae]	1.03693	1	2	2	2	0	2	1	2	1	1	1	1	1	1	0	2	1	2	1	1	1	1	1	1	0	2	1	2	1	1	1	1	1	1	5.2	5.2	5.2	52.517	465	465	1.18	9
1156	TYC84471.1	TYC84471.1	11	11	11	TYC84471.1 hypothetical protein FXB42_11935 [Acetobacterium wieringae]	0.197133	1	11	11	11	0	11	9	10	10	10	9	9	9	9	0	11	9	10	10	10	9	9	9	9	0	11	9	10	10	10	9	9	9	9	65.2	65.2	65.2	24.789	230	230	2.4	73
1157	TYC84472.1;A0A136WCA3	TYC84472.1	15;4	15;4	15;4	TYC84472.1 GGGtGRT protein [Acetobacterium wieringae]	0.121351	2	15	15	15	0	14	12	11	12	10	11	9	14	10	0	14	12	11	12	10	11	9	14	10	0	14	12	11	12	10	11	9	14	10	49.7	49.7	49.7	34.932	332	332;332	2.05	63
1158	TYC84475.1	TYC84475.1	3	3	3	TYC84475.1 hypothetical protein FXB42_11955 [Acetobacterium wieringae]	-0.482343	1	3	3	3	0	3	2	2	2	2	2	3	2	1	0	3	2	2	2	2	2	3	2	1	0	3	2	2	2	2	2	3	2	1	12.7	12.7	12.7	32.2	276	276	2.81	2
1159	TYC84476.1	TYC84476.1	2	2	2	TYC84476.1 hypothetical protein FXB42_11960 [Acetobacterium wieringae]	-0.817629	1	2	2	2	0	2	1	2	1	1	1	1	1	1	0	2	1	2	1	1	1	1	1	1	0	2	1	2	1	1	1	1	1	1	12	12	12	20.859	184	184	2.8	2
1163	TYC84488.1	TYC84488.1	2	2	2	TYC84488.1 hypothetical protein FXB42_12020 [Acetobacterium wieringae]	0.669312	1	2	2	2	0	1	1	2	1	1	1	0	1	0	0	1	1	2	1	1	1	0	1	0	0	1	1	2	1	1	1	0	1	0	12.4	12.4	12.4	26.959	234	234	3	NA
1165	TYC84497.1	TYC84497.1	5	5	5	TYC84497.1 nitroreductase [Acetobacterium wieringae]	-0.530461	1	5	5	5	0	3	4	5	5	5	4	5	5	5	0	3	4	5	5	5	4	5	5	5	0	3	4	5	5	5	4	5	5	5	30.7	30.7	30.7	20.097	179	179	3	NA
1166	TYC84501.1	TYC84501.1	2	2	2	TYC84501.1 YjbQ family protein [Acetobacterium wieringae]	1.66823	1	2	2	2	0	2	2	2	2	2	2	2	1	0	0	2	2	2	2	2	2	2	1	0	0	2	2	2	2	2	2	2	1	0	16.7	16.7	16.7	16.001	138	138	3.88	NA
1168	TYC84508.1	TYC84508.1	4	4	4	TYC84508.1 ABC transporter substrate-binding protein [Acetobacterium wieringae]	-1.03495	1	4	4	4	0	1	2	2	2	2	1	1	2	3	0	1	2	2	2	2	1	1	2	3	0	1	2	2	2	2	1	1	2	3	6.7	6.7	6.7	84.853	789	789	1.19	13
1169	TYC84514.1	TYC84514.1	6	6	6	TYC84514.1 DUF3786 domain-containing protein [Acetobacterium wieringae]	0.799576	1	6	6	6	0	5	4	4	4	5	4	3	3	3	0	5	4	4	4	5	4	3	3	3	0	5	4	4	4	5	4	3	3	3	31.6	31.6	31.6	23.991	209	209	2.85	3
1171	TYC84519.1	TYC84519.1	3	3	3	TYC84519.1 glycine dehydrogenase subunit 2 [Acetobacterium wieringae]	0.878366	1	3	3	3	1	1	2	2	1	1	1	1	1	0	1	1	2	2	1	1	1	1	1	0	1	1	2	2	1	1	1	1	1	0	8.6	8.6	8.6	53.023	489	489	1.36	7
1172	TYC84521.1	TYC84521.1	15	15	15	TYC84521.1 glycine cleavage system aminomethyltransferase GcvT [Acetobacterium wieringae]	0.693947	1	15	15	15	0	15	13	13	10	11	11	11	9	11	0	15	13	13	10	11	11	11	9	11	0	15	13	13	10	11	11	11	9	11	23.3	23.3	23.3	98.631	880	880	1	117
1173	TYC84522.1	TYC84522.1	3	3	3	TYC84522.1 glycine cleavage system protein GcvH [Acetobacterium wieringae]	2.19691	1	3	3	3	0	3	2	3	1	2	2	2	1	1	0	3	2	3	1	2	2	2	1	1	0	3	2	3	1	2	2	2	1	1	11.2	11.2	11.2	14.052	125	125	3.31	NA
1174	TYC84531.1	TYC84531.1	4	4	4	TYC84531.1 MoxR family ATPase [Acetobacterium wieringae]	0.21157	1	4	4	4	0	3	3	3	3	2	3	4	2	3	0	3	3	3	3	2	3	4	2	3	0	3	3	3	3	2	3	4	2	3	12.7	12.7	12.7	34.728	306	306	2.57	NA
1176	TYC84545.1	TYC84545.1	3	1	1	TYC84545.1 CoA transferase [Acetobacterium wieringae]	-0.853439	1	3	1	1	0	2	1	1	1	2	2	2	2	2	0	0	1	0	1	1	1	1	1	1	0	0	1	0	1	1	1	1	1	1	6.2	4	4	43.965	400	400	1.86	1
1177	TYC84548.1	TYC84548.1	2	2	2	TYC84548.1 hydantoinase B/oxoprolinase family protein [Acetobacterium wieringae]	-0.334215	1	2	2	2	0	2	0	0	0	0	0	1	1	1	0	2	0	0	0	0	0	1	1	1	0	2	0	0	0	0	0	1	1	1	4.5	4.5	4.5	62.515	576	576	1.89	3
1178	TYC84549.1	TYC84549.1	2	2	2	TYC84549.1 hydantoinase/oxoprolinase family protein [Acetobacterium wieringae]	0.904186	1	2	2	2	0	1	2	1	0	0	0	1	2	1	0	1	2	1	0	0	0	1	2	1	0	1	2	1	0	0	0	1	2	1	4.5	4.5	4.5	75.81	696	696	1.11	8
1179	TYC84550.1	TYC84550.1	6	6	6	TYC84550.1 UbiD family decarboxylase [Acetobacterium wieringae]	-0.534184	1	6	6	6	0	4	4	3	3	4	4	6	5	5	0	4	4	3	3	4	4	6	5	5	0	4	4	3	3	4	4	6	5	5	14.8	14.8	14.8	50.741	453	453	1.16	37
1180	TYC84558.1	TYC84558.1	11	11	11	TYC84558.1 transketolase family protein [Acetobacterium wieringae]	0.507279	1	11	11	11	0	10	10	9	10	7	10	9	9	8	0	10	10	9	10	7	10	9	9	8	0	10	10	9	10	7	10	9	9	8	49.7	49.7	49.7	32.791	312	312	2.56	29
1181	TYC84559.1	TYC84559.1	7	7	7	TYC84559.1 transketolase [Acetobacterium wieringae]	0.199963	1	7	7	7	0	7	7	7	6	6	6	7	7	5	0	7	7	7	6	6	6	7	7	5	0	7	7	7	6	6	6	7	7	5	23	23	23	29.049	269	269	2.8	9
1182	TYC84560.1	TYC84560.1	3	3	3	TYC84560.1 alanine racemase [Acetobacterium wieringae]	2.32636	1	3	3	3	0	3	3	2	1	2	1	1	1	2	0	3	3	2	1	2	1	1	1	2	0	3	3	2	1	2	1	1	1	2	11.1	11.1	11.1	43.632	395	395	2.08	NA
1183	TYC84561.1	TYC84561.1	12	12	12	TYC84561.1 5-methylthioadenosine/adenosylhomocysteine nucleosidase [Acetobacterium wieringae]	-0.0464111	1	12	12	12	0	11	12	10	10	12	11	11	12	12	0	11	12	10	10	12	11	11	12	12	0	11	12	10	10	12	11	11	12	12	47.2	47.2	47.2	24.723	231	231	2.4	102
1184	TYC84562.1	TYC84562.1	3	3	3	TYC84562.1 tRNA threonylcarbamoyladenosine dehydratase [Acetobacterium wieringae]	0.0614018	1	3	3	3	0	3	3	1	3	3	3	3	2	3	0	3	3	1	3	3	3	3	2	3	0	3	3	1	3	3	3	3	2	3	16.2	16.2	16.2	26.011	235	235	2.21	10
1185	TYC84563.1	TYC84563.1	6	6	6	TYC84563.1 arginine--tRNA ligase [Acetobacterium wieringae]	-0.158233	1	6	6	6	0	4	2	4	4	4	3	4	4	6	0	4	2	4	4	4	3	4	4	6	0	4	2	4	4	4	3	4	4	6	14.3	14.3	14.3	62.753	558	558	1.72	19
1187	TYC84565.1	TYC84565.1	12	12	12	TYC84565.1 D-alanine--D-alanine ligase [Acetobacterium wieringae]	0.0632823	1	12	12	12	0	11	6	7	8	10	8	8	8	8	0	11	6	7	8	10	8	8	8	8	0	11	6	7	8	10	8	8	8	8	47.4	47.4	47.4	38.88	350	350	1.88	28
1188	TYC84566.1	TYC84566.1	3	3	3	TYC84566.1 DUF523 domain-containing protein [Acetobacterium wieringae]	2.16471	1	3	3	3	0	3	3	3	3	3	3	2	1	1	0	3	3	3	3	3	3	2	1	1	0	3	3	3	3	3	3	2	1	1	21.5	21.5	21.5	17.962	163	163	3.69	1
1190	TYC84569.1	TYC84569.1	3	3	3	TYC84569.1 PIN/TRAM domain-containing protein [Acetobacterium wieringae]	0.401568	1	3	3	3	0	3	3	2	3	3	3	3	3	3	0	3	3	2	3	3	3	3	3	3	0	3	3	2	3	3	3	3	3	3	16.5	16.5	16.5	40.512	370	370	2.07	5
1191	TYC84571.1	TYC84571.1	5	5	5	TYC84571.1 RNA-binding transcriptional accessory protein [Acetobacterium wieringae]	2.39761	1	5	5	5	0	5	3	2	3	3	3	2	3	2	0	5	3	2	3	3	3	2	3	2	0	5	3	2	3	3	3	2	3	2	8.8	8.8	8.8	80.162	717	717	1.2	24
1192	TYC84572.1	TYC84572.1	6	6	6	TYC84572.1 DegV family protein [Acetobacterium wieringae]	0.114172	1	6	6	6	0	4	5	5	6	4	4	4	4	5	0	4	5	5	6	4	4	4	4	5	0	4	5	5	6	4	4	4	4	5	22	22	22	33.317	295	295	3.05	NA
1194	TYC84574.1;A0A136WE03	TYC84574.1	13;1	13;1	13;1	TYC84574.1 aconitate hydratase [Acetobacterium wieringae]	0.638197	2	13	13	13	2	12	10	8	7	7	7	7	7	8	2	12	10	8	7	7	7	7	7	8	2	12	10	8	7	7	7	7	7	8	26.1	26.1	26.1	68.261	640	640;642	1.54	60
1195	TYC84578.1	TYC84578.1	4	4	4	TYC84578.1 glycogen/starch/alpha-glucan phosphorylase [Acetobacterium wieringae]	0.517	1	4	4	4	0	3	4	4	3	3	3	3	3	2	0	3	4	4	3	3	3	3	3	2	0	3	4	4	3	3	3	3	3	2	5	5	5	91.732	808	808	1.03	28
1197	TYC84580.1	TYC84580.1	2	2	2	TYC84580.1 glycogen synthase GlgA [Acetobacterium wieringae]	0	1	2	2	2	0	2	2	1	2	2	2	2	1	2	0	2	2	1	2	2	2	2	1	2	0	2	2	1	2	2	2	2	1	2	5.5	5.5	5.5	53.808	471	471	2.06	1
1198	TYC84581.1	TYC84581.1	2	2	2	TYC84581.1 glycoside hydrolase family 13 protein [Acetobacterium wieringae]	0.949292	1	2	2	2	0	2	2	2	2	2	2	2	2	1	0	2	2	2	2	2	2	2	2	1	0	2	2	2	2	2	2	2	2	1	4.3	4.3	4.3	72.981	627	627	1.25	15
1199	TYC84582.1	TYC84582.1	3	3	3	TYC84582.1 glycogen/starch/alpha-glucan phosphorylase [Acetobacterium wieringae]	-0.394035	1	3	3	3	0	2	1	1	2	3	2	2	1	2	0	2	1	1	2	3	2	2	1	2	0	2	1	1	2	3	2	2	1	2	4.8	4.8	4.8	92.517	808	808	1.06	17
1200	TYC84583.1	TYC84583.1	8	8	8	TYC84583.1 restriction endonuclease subunit R [Acetobacterium wieringae]	1.51626	1	8	8	8	0	5	5	5	7	6	3	6	3	5	0	5	5	5	7	6	3	6	3	5	0	5	5	5	7	6	3	6	3	5	11	11	11	114.85	1007	1007	1.29	41
1201	TYC84584.1	TYC84584.1	7	7	7	TYC84584.1 glutamine-hydrolyzing GMP synthase [Acetobacterium wieringae]	0.637734	1	7	7	7	0	7	4	2	4	4	6	5	3	3	0	7	4	2	4	4	6	5	3	3	0	7	4	2	4	4	6	5	3	3	14	14	14	57.746	514	514	1.64	24
1202	TYC84587.1	TYC84587.1	12	12	11	TYC84587.1 ATP-dependent metallopeptidase FtsH/Yme1/Tma family protein [Acetobacterium wieringae]	0.371008	1	12	12	11	0	11	9	7	9	8	10	8	9	9	0	11	9	7	9	8	10	8	9	9	0	10	9	7	9	8	10	8	9	9	24.8	24.8	23	66.768	608	608	1.49	65
1203	TYC84591.1	TYC84591.1	4	4	4	TYC84591.1 ABC transporter substrate-binding protein [Acetobacterium wieringae]	0.185867	1	4	4	4	0	3	3	2	3	3	4	2	3	3	0	3	3	2	3	3	4	2	3	3	0	3	3	2	3	3	4	2	3	3	16.6	16.6	16.6	33.55	313	313	2.83	1
1204	TYC84593.1	TYC84593.1	4	4	4	TYC84593.1 DUF4430 domain-containing protein [Acetobacterium wieringae]	-0.186449	1	4	4	4	0	2	3	1	2	2	4	2	1	2	0	2	3	1	2	2	4	2	1	2	0	2	3	1	2	2	4	2	1	2	15.6	15.6	15.6	30.263	276	276	2.66	NA
1205	TYC84594.1	TYC84594.1	6	4	4	TYC84594.1 hypothetical protein FXB42_11865 [Acetobacterium wieringae]	0.870812	1	6	4	4	0	4	4	2	1	4	6	4	2	1	0	2	2	0	0	2	4	2	0	0	0	2	2	0	0	2	4	2	0	0	10.3	8.7	8.7	67.876	619	619	1.92	3
1206	TYC84596.1	TYC84596.1	8	8	8	TYC84596.1 MTAP family purine nucleoside phosphorylase [Acetobacterium wieringae]	-0.0199545	1	8	8	8	0	7	4	5	5	4	3	3	3	2	0	7	4	5	5	4	3	3	3	2	0	7	4	5	5	4	3	3	3	2	29.9	29.9	29.9	27.586	251	251	2.76	5
1207	TYC84630.1	TYC84630.1	8	8	8	TYC84630.1 heavy metal translocating P-type ATPase [Acetobacterium wieringae]	0.649532	1	8	8	8	0	8	7	5	6	6	6	5	5	6	0	8	7	5	6	6	6	5	5	6	0	8	7	5	6	6	6	5	5	6	8.6	8.6	8.6	92.343	860	860	1.95	40
1208	TYC84631.1	TYC84631.1	5	5	5	TYC84631.1 hypothetical protein FXB42_09810 [Acetobacterium wieringae]	1.10133	1	5	5	5	0	3	4	3	4	5	5	5	3	1	0	3	4	3	4	5	5	5	3	1	0	3	4	3	4	5	5	5	3	1	35.3	35.3	35.3	13.764	116	116	3.98	NA
1209	TYC84633.1	TYC84633.1	3	3	3	TYC84633.1 ATPase [Acetobacterium wieringae]	-0.243182	1	3	3	3	0	2	3	2	2	2	2	2	3	3	0	2	3	2	2	2	2	2	3	3	0	2	3	2	2	2	2	2	3	3	5.5	5.5	5.5	73.676	656	656	1.86	3
1210	TYC84635.1	TYC84635.1	2	2	2	TYC84635.1 ATPase [Acetobacterium wieringae]	1.21307	1	2	2	2	0	2	1	2	1	1	1	1	0	0	0	2	1	2	1	1	1	1	0	0	0	2	1	2	1	1	1	1	0	0	23	23	23	11.31	100	100	4	NA
1211	TYC84636.1	TYC84636.1	4	4	4	TYC84636.1 V-ATPase E-subunit VatE [Acetobacterium wieringae]	0.313464	1	4	4	4	0	3	3	3	4	4	3	3	3	2	0	3	3	3	4	4	3	3	3	2	0	3	3	3	4	4	3	3	3	2	21.5	21.5	21.5	24.05	205	205	2.87	1
1212	TYC84637.1	TYC84637.1	8	8	8	TYC84637.1 V-type ATP synthase subunit A [Acetobacterium wieringae]	-0.0722764	1	8	8	8	0	6	6	4	6	5	7	7	7	7	0	6	6	4	6	5	7	7	7	7	0	6	6	4	6	5	7	7	7	7	15.8	15.8	15.8	66.51	595	595	1.75	34
1213	TYC84638.1	TYC84638.1	5	5	5	TYC84638.1 V-type ATP synthase subunit B [Acetobacterium wieringae]	-0.0227692	1	5	5	5	0	4	3	4	4	3	3	4	4	3	0	4	3	4	4	3	3	4	4	3	0	4	3	4	4	3	3	4	4	3	18.5	18.5	18.5	51.288	460	460	2.06	NA
1214	TYC84639.1	TYC84639.1	2	2	2	TYC84639.1 V-type ATP synthase subunit D [Acetobacterium wieringae]	-0.877097	1	2	2	2	0	1	2	2	2	2	1	2	2	1	0	1	2	2	2	2	1	2	2	1	0	1	2	2	2	2	1	2	2	1	11.8	11.8	11.8	23.695	204	204	3	NA
1215	TYC84640.1	TYC84640.1	4	4	4	TYC84640.1 ACT domain-containing protein [Acetobacterium wieringae]	2.03227	1	4	4	4	0	3	3	2	4	3	3	2	2	1	0	3	3	2	4	3	3	2	2	1	0	3	3	2	4	3	3	2	2	1	25.2	25.2	25.2	15.967	147	147	3.43	5
1216	TYC84641.1	TYC84641.1	2	2	2	TYC84641.1 phenylacetate--CoA ligase [Acetobacterium wieringae]	0.494932	1	2	2	2	0	2	2	2	2	2	2	2	2	2	0	2	2	2	2	2	2	2	2	2	0	2	2	2	2	2	2	2	2	2	3.9	3.9	3.9	48.37	435	435	1.88	6
1217	TYC84642.1	TYC84642.1	12	12	12	TYC84642.1 glutamine--tRNA ligase/YqeY domain fusion protein [Acetobacterium wieringae]	0.311089	1	12	12	12	0	11	7	5	6	7	5	5	6	6	0	11	7	5	6	7	5	5	6	6	0	11	7	5	6	7	5	5	6	6	25.2	25.2	25.2	64.33	556	556	1.6	35
1222	TYC84654.1	TYC84654.1	20	20	20	TYC84654.1 ABC transporter substrate-binding protein [Acetobacterium wieringae]	0.149049	1	20	20	20	0	20	18	14	18	18	19	17	18	18	0	20	18	14	18	18	19	17	18	18	0	20	18	14	18	18	19	17	18	18	51.3	51.3	51.3	57.938	532	532	1.98	37
1225	TYC84657.1	TYC84657.1	2	2	2	TYC84657.1 ATP-binding cassette domain-containing protein [Acetobacterium wieringae]	0	1	2	2	2	0	2	2	2	2	1	2	2	1	1	0	2	2	2	2	1	2	2	1	1	0	2	2	2	2	1	2	2	1	1	13.8	13.8	13.8	25.33	224	224	2.37	5
1226	TYC84664.1	TYC84664.1	2	2	2	TYC84664.1 N-acetyltransferase [Acetobacterium wieringae]	1.47255	1	2	2	2	0	2	2	2	2	0	2	1	0	0	0	2	2	2	2	0	2	1	0	0	0	2	2	2	2	0	2	1	0	0	31.6	31.6	31.6	11.092	98	98	4	NA
1227	TYC84670.1	TYC84670.1	2	2	2	TYC84670.1 ferrous iron transport protein A [Acetobacterium wieringae]	0	1	2	2	2	0	2	2	1	2	2	2	1	1	0	0	2	2	1	2	2	2	1	1	0	0	2	2	1	2	2	2	1	1	0	25	25	25	8.3779	76	76	3.86	NA
1228	TYC84678.1	TYC84678.1	33	30	26	TYC84678.1 HAMP domain-containing protein [Acetobacterium wieringae]	0.0272541	1	33	30	26	4	29	24	22	27	29	27	27	24	29	4	26	21	20	24	26	25	24	22	26	3	23	20	19	22	24	23	22	21	23	48.9	45.5	42	103.25	955	955	1.03	325
1229	TYC84679.1	TYC84679.1	16	16	16	TYC84679.1 PspA/IM30 family protein [Acetobacterium wieringae]	0.188469	1	16	16	16	0	12	10	10	7	9	11	9	9	9	0	12	10	10	7	9	11	9	9	9	0	12	10	10	7	9	11	9	9	9	69.4	69.4	69.4	24.199	222	222	2.91	6
1230	TYC84680.1	TYC84680.1	6	6	6	TYC84680.1 hypothetical protein FXB42_10075 [Acetobacterium wieringae]	0.501584	1	6	6	6	0	6	6	6	6	5	6	5	6	6	0	6	6	6	6	5	6	5	6	6	0	6	6	6	6	5	6	5	6	6	31.3	31.3	31.3	29.578	262	262	2.28	27
1231	TYC84689.1	TYC84689.1	15	15	15	TYC84689.1 CHAP domain-containing protein [Acetobacterium wieringae]	-0.188652	1	15	15	15	1	12	11	13	14	15	14	15	13	11	1	12	11	13	14	15	14	15	13	11	1	12	11	13	14	15	14	15	13	11	38.9	38.9	38.9	52.015	476	476	2.52	80
1232	TYC84690.1	TYC84690.1	4	4	4	TYC84690.1 DUF47 family protein [Acetobacterium wieringae]	0.44024	1	4	4	4	0	3	4	3	3	3	3	3	3	3	0	3	4	3	3	3	3	3	3	3	0	3	4	3	3	3	3	3	3	3	20.5	20.5	20.5	24.556	210	210	2.59	10
1233	TYC84691.1	TYC84691.1	5	5	5	TYC84691.1 universal stress protein [Acetobacterium wieringae]	0.356482	1	5	5	5	0	4	5	4	4	2	3	3	3	2	0	4	5	4	4	2	3	3	3	2	0	4	5	4	4	2	3	3	3	2	36.7	36.7	36.7	17.651	158	158	3.28	7
1234	TYC84693.1	TYC84693.1	2	2	2	TYC84693.1 HD domain-containing protein [Acetobacterium wieringae]	-0.810173	1	2	2	2	0	1	1	0	1	0	0	0	0	2	0	1	1	0	1	0	0	0	0	2	0	1	1	0	1	0	0	0	0	2	3.4	3.4	3.4	69.667	609	609	1	5
1235	TYC84703.1	TYC84703.1	4	4	4	TYC84703.1 phosphate/phosphite/phosphonate ABC transporter substrate-binding protein [Acetobacterium wieringae]	-1.16999	1	4	4	4	0	4	3	1	2	3	2	4	2	3	0	4	3	1	2	3	2	4	2	3	0	4	3	1	2	3	2	4	2	3	9	9	9	69.935	632	632	1.36	28
1236	TYC84705.1	TYC84705.1	14	13	13	TYC84705.1 surface layer protein B [Acetobacterium wieringae]	0.804012	1	14	13	13	0	12	14	8	9	13	11	10	11	5	0	11	13	7	8	12	10	9	10	4	0	11	13	7	8	12	10	9	10	4	26.3	25.2	25.2	69.738	639	639	2.32	25
1237	TYC84707.1	TYC84707.1	2	2	2	TYC84707.1 VOC family protein [Acetobacterium wieringae]	3.02647	1	2	2	2	0	2	2	2	2	1	2	1	0	0	0	2	2	2	2	1	2	1	0	0	0	2	2	2	2	1	2	1	0	0	27.2	27.2	27.2	15.211	136	136	3.92	NA
1239	TYC84710.1	TYC84710.1	2	2	2	TYC84710.1 hypothetical protein FXB42_10235 [Acetobacterium wieringae]	-0.110101	1	2	2	2	0	2	1	1	1	1	1	2	1	0	0	2	1	1	1	1	1	2	1	0	0	2	1	1	1	1	1	2	1	0	9.3	9.3	9.3	20.214	182	182	3.54	NA
1241	TYC84714.1	TYC84714.1	19	12	12	TYC84714.1 HAMP domain-containing protein [Acetobacterium wieringae]	-0.243883	1	19	12	12	1	14	15	13	13	13	13	13	13	15	0	8	10	9	8	8	9	8	9	9	0	8	10	9	8	8	9	8	9	9	21.3	15.7	15.7	113.46	1056	1056	1.23	94
1242	TYC84715.1	TYC84715.1	7	4	4	TYC84715.1 HAMP domain-containing protein [Acetobacterium wieringae]	0.691606	1	7	4	4	0	7	4	3	7	7	6	6	6	7	0	4	2	2	4	4	4	3	4	4	0	4	2	2	4	4	4	3	4	4	10.6	5.8	5.8	114.79	1069	1069	1.06	48
1244	TYC84721.1	TYC84721.1	3	3	3	TYC84721.1 NAD(P)H-dependent oxidoreductase [Acetobacterium wieringae]	-2.73275	1	3	3	3	0	2	1	0	3	2	3	2	3	3	0	2	1	0	3	2	3	2	3	3	0	2	1	0	3	2	3	2	3	3	17.6	17.6	17.6	23.004	210	210	2.24	11
1245	TYC84722.1	TYC84722.1	6	6	6	TYC84722.1 flavodoxin family protein [Acetobacterium wieringae]	-0.394379	1	6	6	6	0	3	2	4	5	6	4	5	4	3	0	3	2	4	5	6	4	5	4	3	0	3	2	4	5	6	4	5	4	3	29.3	29.3	29.3	19.306	167	167	3.6	NA
1246	TYC84723.1	TYC84723.1	4	4	4	TYC84723.1 glycine/betaine ABC transporter substrate-binding protein [Acetobacterium wieringae]	0.0650091	1	4	4	4	0	4	4	3	4	4	4	4	4	3	0	4	4	3	4	4	4	4	4	3	0	4	4	3	4	4	4	4	4	3	13.6	13.6	13.6	32.935	294	294	2.97	NA
1247	TYC84728.1	TYC84728.1	3	3	3	TYC84728.1 transporter substrate-binding domain-containing protein [Acetobacterium wieringae]	0.991992	1	3	3	3	0	3	2	3	2	2	2	2	3	1	0	3	2	3	2	2	2	2	3	1	0	3	2	3	2	2	2	2	3	1	16.9	16.9	16.9	28.156	261	261	3	NA
1248	TYC84731.1	TYC84731.1	5	5	5	TYC84731.1 hypothetical protein FXB42_10350 [Acetobacterium wieringae]	1.07313	1	5	5	5	0	4	3	3	4	5	4	2	3	2	0	4	3	3	4	5	4	2	3	2	0	4	3	3	4	5	4	2	3	2	56.1	56.1	56.1	12.042	107	107	3.57	1
1249	TYC84741.1	TYC84741.1	3	3	3	TYC84741.1 hypothetical protein FXB42_10400 [Acetobacterium wieringae]	-0.480992	1	3	3	3	0	1	1	2	3	1	2	2	2	0	0	1	1	2	3	1	2	2	2	0	0	1	1	2	3	1	2	2	2	0	8.2	8.2	8.2	52.34	461	461	2.64	1
1252	TYC84762.1	TYC84762.1	28	20	20	TYC84762.1 CO dehydrogenase/CO-methylating acetyl-CoA synthase complex subunit beta [Acetobacterium wieringae]	0.394208	1	28	20	20	6	28	19	19	19	20	18	20	17	15	3	20	11	12	12	12	12	12	11	8	3	20	11	12	12	12	12	12	11	8	43.7	37	37	76.178	711	711	1.45	167
1255	TYC84773.1	TYC84773.1	3	3	3	TYC84773.1 lipase family protein [Acetobacterium wieringae]	-0.0919702	1	3	3	3	0	2	3	2	3	3	2	2	2	2	0	2	3	2	3	3	2	2	2	2	0	2	3	2	3	3	2	2	2	2	17.3	17.3	17.3	31.232	278	278	2.28	9
1256	TYC84775.1	TYC84775.1	4	4	4	TYC84775.1 metallophosphoesterase [Acetobacterium wieringae]	0.504686	1	4	4	4	0	2	3	2	1	3	2	2	3	2	0	2	3	2	1	3	2	2	3	2	0	2	3	2	1	3	2	2	3	2	8.6	8.6	8.6	46.564	430	430	1.95	6
1257	TYC84781.1	TYC84781.1	6	6	6	TYC84781.1 3-isopropylmalate dehydratase large subunit [Acetobacterium wieringae]	0.159476	1	6	6	6	0	5	5	5	5	5	5	5	5	5	0	5	5	5	5	5	5	5	5	5	0	5	5	5	5	5	5	5	5	5	19.6	19.6	19.6	46.382	428	428	1.91	7
1258	TYC84782.1	TYC84782.1	11	11	11	TYC84782.1 3-isopropylmalate dehydratase small subunit [Acetobacterium wieringae]	0.582156	1	11	11	11	0	10	11	9	8	8	9	10	5	4	0	10	11	9	8	8	9	10	5	4	0	10	11	9	8	8	9	10	5	4	75.1	75.1	75.1	19.309	173	173	3.44	3
1259	TYC84783.1	TYC84783.1	6	6	6	TYC84783.1 DUF2284 domain-containing protein [Acetobacterium wieringae]	1.72834	1	6	6	6	0	5	6	4	4	3	2	4	2	1	0	5	6	4	4	3	2	4	2	1	0	5	6	4	4	3	2	4	2	1	49.4	49.4	49.4	19.541	174	174	3.4	2
1261	TYC84787.1	TYC84787.1	2	2	2	TYC84787.1 ABC transporter ATP-binding protein [Acetobacterium wieringae]	0.180284	1	2	2	2	0	2	2	1	2	1	2	1	2	2	0	2	2	1	2	1	2	1	2	2	0	2	2	1	2	1	2	1	2	2	8.6	8.6	8.6	31.506	279	279	2.53	3
1262	TYC84788.1	TYC84788.1	10	10	10	TYC84788.1 ABC transporter substrate-binding protein [Acetobacterium wieringae]	-0.0952804	1	10	10	10	1	10	9	8	9	8	9	8	10	9	1	10	9	8	9	8	9	8	10	9	1	10	9	8	9	8	9	8	10	9	34.8	34.8	34.8	38.766	356	356	2.24	46
1263	TYC84790.1	TYC84790.1	6	6	6	TYC84790.1 Ig domain-containing protein [Acetobacterium wieringae]	0.369273	1	6	6	6	0	6	6	4	5	5	6	5	5	4	0	6	6	4	5	5	6	5	5	4	0	6	6	4	5	5	6	5	5	4	32.5	32.5	32.5	33.151	308	308	2.78	1
1265	TYC84814.1	TYC84814.1	2	2	2	TYC84814.1 hypothetical protein FXB42_10810 [Acetobacterium wieringae]	0	1	2	2	2	0	0	1	1	2	2	2	1	1	1	0	0	1	1	2	2	2	1	1	1	0	0	1	1	2	2	2	1	1	1	11.5	11.5	11.5	22.326	200	200	2.73	NA
1266	TYC84824.1	TYC84824.1	2	2	2	TYC84824.1 FAD-dependent oxidoreductase [Acetobacterium wieringae]	0.851606	1	2	2	2	0	2	1	0	1	1	1	1	1	1	0	2	1	0	1	1	1	1	1	1	0	2	1	0	1	1	1	1	1	1	3.1	3.1	3.1	69.812	649	649	1.2	8
1267	TYC84826.1	TYC84826.1	3	3	3	TYC84826.1 hypothetical protein FXB42_10875 [Acetobacterium wieringae]	0.0661225	1	3	3	3	0	3	2	2	2	2	2	2	2	2	0	3	2	2	2	2	2	2	2	2	0	3	2	2	2	2	2	2	2	2	13.3	13.3	13.3	28.442	248	248	2.91	2
1268	TYC84833.1	TYC84833.1	3	3	3	TYC84833.1 GyaR protein [Acetobacterium wieringae]	1.02276	1	3	3	3	0	3	1	2	0	0	0	0	1	0	0	3	1	2	0	0	0	0	1	0	0	3	1	2	0	0	0	0	1	0	10.9	10.9	10.9	35.64	329	329	3	NA
1270	TYC84839.1	TYC84839.1	5	5	5	TYC84839.1 fumarylacetoacetate hydrolase family protein [Acetobacterium wieringae]	0.300858	1	5	5	5	0	5	4	3	4	4	4	4	4	4	0	5	4	3	4	4	4	4	4	4	0	5	4	3	4	4	4	4	4	4	22.2	22.2	22.2	33.012	297	297	2.43	15
1271	TYC84840.1	TYC84840.1	6	6	6	TYC84840.1 aspartate carbamoyltransferase [Acetobacterium wieringae]	0.503696	1	6	6	6	0	6	3	3	4	3	3	4	3	3	0	6	3	3	4	3	3	4	3	3	0	6	3	3	4	3	3	4	3	3	24	24	24	34.776	308	308	2.13	15
1272	TYC84841.1	TYC84841.1	2	2	2	TYC84841.1 aspartate carbamoyltransferase regulatory subunit [Acetobacterium wieringae]	0.357126	1	2	2	2	0	1	2	2	2	2	1	2	0	2	0	1	2	2	2	2	1	2	0	2	0	1	2	2	2	2	1	2	0	2	11.8	11.8	11.8	16.684	144	144	3.93	NA
1273	TYC84842.1	TYC84842.1	7	7	7	TYC84842.1 dihydroorotase [Acetobacterium wieringae]	0.620091	1	7	7	7	0	5	3	3	1	1	1	1	3	3	0	5	3	3	1	1	1	1	3	3	0	5	3	3	1	1	1	1	3	3	24.4	24.4	24.4	43.197	390	390	1.51	22
1274	TYC84843.1	TYC84843.1	9	9	9	TYC84843.1 orotidine-5-phosphate decarboxylase [Acetobacterium wieringae]	0.215686	1	9	9	9	0	8	6	6	6	5	5	4	6	5	0	8	6	6	6	5	5	4	6	5	0	8	6	6	6	5	5	4	6	5	35.7	35.7	35.7	31.473	286	286	2.47	16
1275	TYC84844.1	TYC84844.1	2	2	2	TYC84844.1 dihydroorotate dehydrogenase electron transfer subunit [Acetobacterium wieringae]	1.77755	1	2	2	2	0	2	1	2	1	1	0	1	1	0	0	2	1	2	1	1	0	1	1	0	0	2	1	2	1	1	0	1	1	0	12	12	12	24.97	233	233	3	NA
1276	TYC84845.1	TYC84845.1	4	4	4	TYC84845.1 dihydroorotate dehydrogenase [Acetobacterium wieringae]	3.02639	1	4	4	4	0	4	2	2	1	1	1	0	1	1	0	4	2	2	1	1	1	0	1	1	0	4	2	2	1	1	1	0	1	1	22.6	22.6	22.6	32.338	301	301	3	NA
1277	TYC84846.1	TYC84846.1	8	8	8	TYC84846.1 orotate phosphoribosyltransferase [Acetobacterium wieringae]	0.776389	1	8	8	8	0	7	7	7	6	5	5	6	5	3	0	7	7	7	6	5	5	6	5	3	0	7	7	7	6	5	5	6	5	3	40.8	40.8	40.8	20.681	191	191	3.13	7
1278	TYC84847.1	TYC84847.1	4	4	4	TYC84847.1 type 1 glutamine amidotransferase [Acetobacterium wieringae]	0.143703	1	4	4	4	0	4	1	3	4	3	3	3	3	2	0	4	1	3	4	3	3	3	3	2	0	4	1	3	4	3	3	3	3	2	28.3	28.3	28.3	19.366	173	173	2.66	15
1279	TYC84850.1	TYC84850.1	4	4	4	TYC84850.1 low-specificity L-threonine aldolase [Acetobacterium wieringae]	0.512157	1	4	4	4	0	4	3	3	3	2	2	2	3	4	0	4	3	3	3	2	2	2	3	4	0	4	3	3	3	2	2	2	3	4	13.1	13.1	13.1	37.065	343	343	2.13	12
1280	TYC84852.1	TYC84852.1	4	4	4	TYC84852.1 23S rRNA (uracil(1939)-C(5))-methyltransferase RlmD [Acetobacterium wieringae]	0.019246	1	4	4	4	0	4	4	4	4	4	4	4	4	4	0	4	4	4	4	4	4	4	4	4	0	4	4	4	4	4	4	4	4	4	11.5	11.5	11.5	49.994	459	459	1.28	44
1281	TYC84853.1	TYC84853.1	5	5	5	TYC84853.1 metal-dependent transcriptional regulator [Acetobacterium wieringae]	1.94454	1	5	5	5	0	5	3	2	3	2	5	4	1	2	0	5	3	2	3	2	5	4	1	2	0	5	3	2	3	2	5	4	1	2	51.6	51.6	51.6	14.209	124	124	3.48	4
1282	TYC84856.1	TYC84856.1	2	2	2	TYC84856.1 HPr family phosphocarrier protein [Acetobacterium wieringae]	1.58999	1	2	2	2	0	2	2	1	1	1	1	1	0	0	0	2	2	1	1	1	1	1	0	0	0	2	2	1	1	1	1	1	0	0	28.6	28.6	28.6	10.323	91	91	4	NA
1283	TYC84857.1	TYC84857.1	2	2	2	TYC84857.1 DUF1858 domain-containing protein [Acetobacterium wieringae]	-4.31498	1	2	2	2	0	1	1	1	2	2	2	2	2	2	0	1	1	1	2	2	2	2	2	2	0	1	1	1	2	2	2	2	2	2	47.1	47.1	47.1	7.5215	70	70	2.21	14
1284	TYC84858.1	TYC84858.1	8	8	8	TYC84858.1 aspartate-semialdehyde dehydrogenase [Acetobacterium wieringae]	0.148137	1	8	8	8	0	8	5	7	5	5	6	5	6	5	0	8	5	7	5	5	6	5	6	5	0	8	5	7	5	5	6	5	6	5	35.8	35.8	35.8	36.574	332	332	1.99	29
1285	TYC84859.1	TYC84859.1	12	12	12	TYC84859.1 4-hydroxy-tetrahydrodipicolinate synthase [Acetobacterium wieringae]	0.151702	1	12	12	12	0	12	10	10	11	10	10	11	9	10	0	12	10	10	11	10	10	11	9	10	0	12	10	10	11	10	10	11	9	10	51.4	51.4	51.4	31.442	292	292	2.36	45
1286	TYC84860.1	TYC84860.1	3	3	3	TYC84860.1 4-hydroxy-tetrahydrodipicolinate reductase [Acetobacterium wieringae]	1.12491	1	3	3	3	0	1	3	3	3	2	1	1	2	0	0	1	3	3	3	2	1	1	2	0	0	1	3	3	3	2	1	1	2	0	13.9	13.9	13.9	26.826	251	251	2.94	NA
1287	TYC84861.1	TYC84861.1	4	4	4	TYC84861.1 aspartate kinase [Acetobacterium wieringae]	0.872598	1	4	4	4	0	2	3	3	3	2	3	2	3	1	0	2	3	3	3	2	3	2	3	1	0	2	3	3	3	2	3	2	3	1	13.5	13.5	13.5	43.146	401	401	3	NA
1288	TYC84864.1	TYC84864.1	3	3	3	TYC84864.1 amino acid adenylation domain-containing protein [Acetobacterium wieringae]	1.15889	1	3	3	3	0	2	3	3	2	2	2	2	1	2	0	2	3	3	2	2	2	2	1	2	0	2	3	3	2	2	2	2	1	2	1.7	1.7	1.7	253.27	2285	2285	1	19
1290	TYC84886.1	TYC84886.1	5	5	5	TYC84886.1 DEAD/DEAH box helicase [Acetobacterium wieringae]	1.42544	1	5	5	5	0	4	3	1	3	4	3	2	3	2	0	4	3	1	3	4	3	2	3	2	0	4	3	1	3	4	3	2	3	2	2.8	2.8	2.8	194.16	1694	1694	1.75	19
1292	TYC84888.1	TYC84888.1	2	2	2	TYC84888.1 DUF1727 domain-containing protein [Acetobacterium wieringae]	-0.865981	1	2	2	2	0	2	1	2	1	2	1	0	2	1	0	2	1	2	1	2	1	0	2	1	0	2	1	2	1	2	1	0	2	1	6.7	6.7	6.7	50.987	450	450	2	NA
1293	TYC84895.1	TYC84895.1	10	10	10	TYC84895.1 Hsp20/alpha crystallin family protein [Acetobacterium wieringae]	-1.02	1	10	10	10	0	8	7	7	7	9	8	10	7	9	0	8	7	7	7	9	8	10	7	9	0	8	7	7	7	9	8	10	7	9	60.8	60.8	60.8	17.117	148	148	3.7	6
1296	TYC84903.1	TYC84903.1	5	3	3	TYC84903.1 HAMP domain-containing protein [Acetobacterium wieringae]	2.13533	1	5	3	3	0	5	4	4	4	4	2	3	3	4	0	3	2	3	2	2	1	1	1	2	0	3	2	3	2	2	1	1	1	2	9.9	6.3	6.3	97.863	898	898	1	17
1299	TYC85205.1	TYC85205.1	11	10	10	TYC85205.1 Ig domain-containing protein [Acetobacterium wieringae]	1.1626	1	11	10	10	3	5	8	11	6	6	7	7	3	5	3	4	7	10	5	5	6	6	2	4	3	4	7	10	5	5	6	6	2	4	12.3	11.1	11.1	118.09	1086	1086	1.56	41
1301	TYC85216.1;TYC85196.1	TYC85216.1	6;2	6;2	6;2	TYC85216.1 (2Fe-2S)-binding protein [Acetobacterium wieringae]	0.42689	2	6	6	6	0	6	6	5	6	6	5	6	6	3	0	6	6	5	6	6	5	6	6	3	0	6	6	5	6	6	5	6	6	3	39	39	39	17.837	159	159;144	3.04	18
1302	TYC85217.1;TYC86189.1	TYC85217.1;TYC86189.1	12;8	12;8	12;8	TYC85217.1 cadmium-translocating P-type ATPase [Acetobacterium wieringae];TYC86189.1 cadmium-translocating P-type ATPase [Acetobacterium wieringae]	0.267087	2	12	12	12	0	10	7	8	9	10	11	11	10	10	0	10	7	8	9	10	11	11	10	10	0	10	7	8	9	10	11	11	10	10	19.3	19.3	19.3	93.412	865	865;865	1.02	86
1305	TYC85386.1	TYC85386.1	2	2	2	TYC85386.1 transcriptional repressor LexA [Acetobacterium wieringae]	1.00062	1	2	2	2	0	1	2	2	2	2	1	1	1	2	0	1	2	2	2	2	1	1	1	2	0	1	2	2	2	2	1	1	1	2	13.1	13.1	13.1	24.164	214	214	2	6
1307	TYC85388.1	TYC85388.1	22	22	22	TYC85388.1 phenylalanine--tRNA ligase subunit beta [Acetobacterium wieringae]	0.467583	1	22	22	22	2	19	17	15	15	18	14	17	17	17	2	19	17	15	15	18	14	17	17	17	2	19	17	15	15	18	14	17	17	17	37.1	37.1	37.1	87.395	793	793	1.04	194
1308	TYC85389.1	TYC85389.1	6	6	6	TYC85389.1 phenylalanine--tRNA ligase subunit alpha [Acetobacterium wieringae]	0.0249091	1	6	6	6	0	6	6	4	6	5	4	3	4	3	0	6	6	4	6	5	4	3	4	3	0	6	6	4	6	5	4	3	4	3	19.1	19.1	19.1	38.763	340	340	1.91	19
1309	TYC85390.1	TYC85390.1	10	10	10	TYC85390.1 cell division protein ZapA [Acetobacterium wieringae]	0.119544	1	10	10	10	0	10	8	8	10	10	10	10	9	9	0	10	8	8	10	10	10	10	9	9	0	10	8	8	10	10	10	10	9	9	50	50	50	20.948	180	180	2.69	17
1313	TYC85542.1	TYC85542.1	8	8	8	TYC85542.1 hypothetical protein FXB42_09485 [Acetobacterium wieringae]	-0.0771528	1	8	8	8	0	7	8	8	8	8	8	8	6	7	0	7	8	8	8	8	8	8	6	7	0	7	8	8	8	8	8	8	6	7	56.1	56.1	56.1	9.2028	82	82	3.06	30
1314	TYC85543.1	TYC85543.1	4	4	4	TYC85543.1 hypothetical protein FXB42_09490 [Acetobacterium wieringae]	1.82092	1	4	4	4	0	4	3	4	3	4	3	3	0	1	0	4	3	4	3	4	3	3	0	1	0	4	3	4	3	4	3	3	0	1	36.1	36.1	36.1	9.714	83	83	3.76	NA
1315	TYC85559.1	TYC85559.1	2	2	2	TYC85559.1 helix-turn-helix transcriptional regulator [Acetobacterium wieringae]	0.407934	1	2	2	2	0	2	2	2	1	1	2	2	2	2	0	2	2	2	1	1	2	2	2	2	0	2	2	2	1	1	2	2	2	2	11.7	11.7	11.7	31.495	273	273	2.21	7
1317	TYC85626.1	TYC85626.1	5	5	5	TYC85626.1 helix-turn-helix transcriptional regulator [Acetobacterium wieringae]	-0.329813	1	5	5	5	0	4	4	5	5	4	5	4	5	5	0	4	4	5	5	4	5	4	5	5	0	4	4	5	5	4	5	4	5	5	41.8	41.8	41.8	18.004	153	153	3.15	NA
1318	TYC85627.1	TYC85627.1	2	2	2	TYC85627.1 nucleoid-associated protein [Acetobacterium wieringae]	1.07964	1	2	2	2	0	2	2	1	1	2	2	2	2	2	0	2	2	1	1	2	2	2	2	2	0	2	2	1	1	2	2	2	2	2	8.7	8.7	8.7	38.656	335	335	1.84	3
1319	TYC85628.1	TYC85628.1	7	7	7	TYC85628.1 type I 3-dehydroquinate dehydratase [Acetobacterium wieringae]	-0.596994	1	7	7	7	0	5	5	4	6	6	5	6	6	6	0	5	5	4	6	6	5	6	6	6	0	5	5	4	6	6	5	6	6	6	32.2	32.2	32.2	29.636	267	267	2.54	18
1320	TYC85632.1	TYC85632.1	3	3	3	TYC85632.1 GntR family transcriptional regulator [Acetobacterium wieringae]	-1.34163	1	3	3	3	0	0	1	0	1	1	1	2	2	1	0	0	1	0	1	1	1	2	2	1	0	0	1	0	1	1	1	2	2	1	15.9	15.9	15.9	25.985	227	227	1.89	2
1321	TYC85635.1	TYC85635.1	4	4	4	TYC85635.1 tyrosine--tRNA ligase [Acetobacterium wieringae]	0.455996	1	4	4	4	0	4	3	4	4	3	4	3	4	4	0	4	3	4	4	3	4	3	4	4	0	4	3	4	4	3	4	3	4	4	15.2	15.2	15.2	46.24	408	408	1.39	38
1322	TYC85636.1	TYC85636.1	4	4	4	TYC85636.1 histidine--tRNA ligase [Acetobacterium wieringae]	0.207058	1	4	4	4	0	4	4	4	4	4	4	4	3	4	0	4	4	4	4	4	4	4	3	4	0	4	4	4	4	4	4	4	3	4	14.1	14.1	14.1	45.896	411	411	1.51	37
951	TYC85640.1;TYC83948.1	TYC85640.1;TYC83948.1	25;25	25;25	24;24	TYC85640.1 elongation factor Tu [Acetobacterium wieringae];TYC83948.1 elongation factor Tu [Acetobacterium wieringae]	0.0245156	2	25	25	24	3	24	18	18	22	22	23	21	23	20	3	24	18	18	22	22	23	21	23	20	3	23	17	17	21	21	22	20	22	19	63	63	59.2	43.818	397	397;397	1.95	201
1324	TYC85642.1	TYC85642.1	7	7	7	TYC85642.1 30S ribosomal protein S10 [Acetobacterium wieringae]	-0.112867	1	7	7	7	0	7	7	7	7	5	7	7	5	6	0	7	7	7	7	5	7	7	5	6	0	7	7	7	7	5	7	7	5	6	57.8	57.8	57.8	11.639	102	102	3.81	NA
1325	TYC85643.1	TYC85643.1	10	10	10	TYC85643.1 50S ribosomal protein L4 [Acetobacterium wieringae]	0.0653697	1	10	10	10	0	10	9	10	9	10	9	10	10	10	0	10	9	10	9	10	9	10	10	10	0	10	9	10	9	10	9	10	10	10	45.6	45.6	45.6	22.717	206	206	3.1	NA
1326	TYC85644.1	TYC85644.1	2	2	2	TYC85644.1 50S ribosomal protein L23 [Acetobacterium wieringae]	0.424571	1	2	2	2	0	1	2	2	2	2	2	2	1	2	0	1	2	2	2	2	2	2	1	2	0	1	2	2	2	2	2	2	1	2	19.8	19.8	19.8	10.998	96	96	3.57	1
1327	TYC85645.1	TYC85645.1	13	13	11	TYC85645.1 50S ribosomal protein L2 [Acetobacterium wieringae]	-0.344539	1	13	13	11	0	12	9	11	12	11	11	12	13	10	0	12	9	11	12	11	11	12	13	10	0	10	8	9	10	10	9	10	11	9	56.3	56.3	48.4	30.501	277	277	2.3	74
1328	TYC85646.1	TYC85646.1	4	4	4	TYC85646.1 30S ribosomal protein S19 [Acetobacterium wieringae]	1.70829	1	4	4	4	0	3	3	2	3	2	2	2	1	2	0	3	3	2	3	2	2	2	1	2	0	3	3	2	3	2	2	2	1	2	45.7	45.7	45.7	10.459	92	92	3.77	1
1329	TYC85647.1	TYC85647.1	6	6	6	TYC85647.1 50S ribosomal protein L22 [Acetobacterium wieringae]	0.0589348	1	6	6	6	0	6	5	5	6	5	6	5	3	3	0	6	5	5	6	5	6	5	3	3	0	6	5	5	6	5	6	5	3	3	64.9	64.9	64.9	12.207	111	111	3.67	6
1330	TYC85648.1	TYC85648.1	17	17	15	TYC85648.1 30S ribosomal protein S3 [Acetobacterium wieringae]	0.435984	1	17	17	15	0	17	15	14	14	14	16	14	14	14	0	17	15	14	14	14	16	14	14	14	0	15	14	14	14	13	15	13	13	13	63.9	63.9	59.8	26.935	241	241	2.44	65
1331	TYC85649.1	TYC85649.1	7	7	7	TYC85649.1 50S ribosomal protein L16 [Acetobacterium wieringae]	0.593569	1	7	7	7	0	6	5	5	5	5	6	6	4	3	0	6	5	5	5	5	6	6	4	3	0	6	5	5	5	5	6	6	4	3	41.1	41.1	41.1	16.602	146	146	3.53	1
1332	TYC85650.1	TYC85650.1	2	2	2	TYC85650.1 50S ribosomal protein L29 [Acetobacterium wieringae]	0.913402	1	2	2	2	0	2	1	1	2	2	2	1	0	1	0	2	1	1	2	2	2	1	0	1	0	2	1	1	2	2	2	1	0	1	34.3	34.3	34.3	7.8881	67	67	4	NA
1333	TYC85651.1	TYC85651.1	6	6	6	TYC85651.1 30S ribosomal protein S17 [Acetobacterium wieringae]	0.407045	1	6	6	6	0	5	6	5	6	6	5	6	3	5	0	5	6	5	6	6	5	6	3	5	0	5	6	5	6	6	5	6	3	5	55.3	55.3	55.3	10.015	85	85	2.75	31
1334	TYC85652.1	TYC85652.1	9	9	9	TYC85652.1 50S ribosomal protein L14 [Acetobacterium wieringae]	0.173066	1	9	9	9	0	6	8	5	4	7	7	6	6	4	0	6	8	5	4	7	7	6	6	4	0	6	8	5	4	7	7	6	6	4	57.4	57.4	57.4	13.254	122	122	3.37	7
1335	TYC85653.1	TYC85653.1	8	8	8	TYC85653.1 50S ribosomal protein L24 [Acetobacterium wieringae]	0.268578	1	8	8	8	0	6	7	6	6	7	8	5	6	5	0	6	7	6	6	7	8	5	6	5	0	6	7	6	6	7	8	5	6	5	62.5	62.5	62.5	11.599	104	104	3.52	12
1336	TYC85654.1	TYC85654.1	17	17	17	TYC85654.1 50S ribosomal protein L5 [Acetobacterium wieringae]	0.20722	1	17	17	17	0	16	14	14	14	13	15	13	15	13	0	16	14	14	14	13	15	13	15	13	0	16	14	14	14	13	15	13	15	13	72.8	72.8	72.8	20.368	180	180	2.81	72
1337	TYC85655.1	TYC85655.1	3	3	3	TYC85655.1 type Z 30S ribosomal protein S14 [Acetobacterium wieringae]	-0.61299	1	3	3	3	0	2	1	0	0	1	2	1	1	1	0	2	1	0	0	1	2	1	1	1	0	2	1	0	0	1	2	1	1	1	50.8	50.8	50.8	7.1365	61	61	3.64	1
1338	TYC85656.1	TYC85656.1	8	8	8	TYC85656.1 30S ribosomal protein S8 [Acetobacterium wieringae]	0.426645	1	8	8	8	0	7	6	4	6	5	6	6	5	3	0	7	6	4	6	5	6	6	5	3	0	7	6	4	6	5	6	6	5	3	50.8	50.8	50.8	14.374	132	132	3.35	22
1339	TYC85657.1	TYC85657.1	16	16	15	TYC85657.1 50S ribosomal protein L6 [Acetobacterium wieringae]	0.126164	1	16	16	15	0	16	14	15	15	13	14	14	13	12	0	16	14	15	15	13	14	14	13	12	0	15	14	15	14	13	13	14	13	12	81.5	81.5	81.5	19.295	178	178	3.09	NA
1340	TYC85658.1	TYC85658.1	9	9	9	TYC85658.1 50S ribosomal protein L18 [Acetobacterium wieringae]	0.0280365	1	9	9	9	0	8	8	8	8	8	9	7	7	3	0	8	8	8	8	8	9	7	7	3	0	8	8	8	8	8	9	7	7	3	59	59	59	13.426	122	122	3.68	7
1341	TYC85659.1	TYC85659.1	13	13	11	TYC85659.1 30S ribosomal protein S5 [Acetobacterium wieringae]	0.300978	1	13	13	11	0	13	11	11	12	10	12	11	10	10	0	13	11	11	12	10	12	11	10	10	0	11	9	9	10	8	10	9	8	8	50	50	44.6	17.591	168	168	2.95	58
1342	TYC85660.1	TYC85660.1	8	8	8	TYC85660.1 50S ribosomal protein L30 [Acetobacterium wieringae]	0.266182	1	8	8	8	0	7	7	7	7	7	8	7	4	6	0	7	7	7	7	7	8	7	4	6	0	7	7	7	7	7	8	7	4	6	71.7	71.7	71.7	6.827	60	60	3.38	12
1343	TYC85661.1	TYC85661.1	7	7	7	TYC85661.1 50S ribosomal protein L15 [Acetobacterium wieringae]	0.498563	1	7	7	7	0	7	5	5	5	6	6	5	7	5	0	7	5	5	5	6	6	5	7	5	0	7	5	5	5	6	6	5	7	5	44.2	44.2	44.2	15.59	147	147	3.59	NA
1344	TYC85663.1	TYC85663.1	6	6	6	TYC85663.1 adenylate kinase [Acetobacterium wieringae]	1.09923	1	6	6	6	0	6	5	4	5	4	4	5	4	3	0	6	5	4	5	4	4	5	4	3	0	6	5	4	5	4	4	5	4	3	37	37	37	24.795	219	219	2.8	6
1345	TYC85664.1	TYC85664.1	3	3	3	TYC85664.1 type I methionyl aminopeptidase [Acetobacterium wieringae]	0.163841	1	3	3	3	0	3	2	3	2	2	2	3	2	3	0	3	2	3	2	2	2	3	2	3	0	3	2	3	2	2	2	3	2	3	12	12	12	27.006	249	249	2.96	1
1346	TYC85667.1	TYC85667.1	2	2	1	TYC85667.1 50S ribosomal protein L36 [Acetobacterium wieringae]	2.17478	1	2	2	1	0	2	2	2	2	1	2	2	1	0	0	2	2	2	2	1	2	2	1	0	0	1	1	1	1	0	1	1	0	0	54.1	54.1	29.7	4.3053	37	37	3.77	1
1347	TYC85668.1	TYC85668.1	10	10	9	TYC85668.1 30S ribosomal protein S13 [Acetobacterium wieringae]	0.202644	1	10	10	9	0	10	9	7	8	8	9	8	4	6	0	10	9	7	8	8	9	8	4	6	0	9	8	6	7	7	8	7	3	5	50	50	43.3	13.748	120	120	3.57	11
1348	TYC85669.1	TYC85669.1	5	5	5	TYC85669.1 30S ribosomal protein S11 [Acetobacterium wieringae]	0.435737	1	5	5	5	0	5	2	3	4	4	4	4	4	3	0	5	2	3	4	4	4	4	4	3	0	5	2	3	4	4	4	4	4	3	33.8	33.8	33.8	13.912	130	130	2.42	27
1349	TYC85670.1	TYC85670.1	17	17	17	TYC85670.1 30S ribosomal protein S4 [Acetobacterium wieringae]	-0.0241562	1	17	17	17	0	17	14	12	14	13	14	15	15	14	0	17	14	12	14	13	14	15	15	14	0	17	14	12	14	13	14	15	15	14	59.3	59.3	59.3	24.221	209	209	2.59	45
1350	TYC85671.1	TYC85671.1	13	13	10	TYC85671.1 DNA-directed RNA polymerase subunit alpha [Acetobacterium wieringae]	0.0572534	1	13	13	10	0	12	8	11	10	10	9	9	9	8	0	12	8	11	10	10	9	9	9	8	0	9	5	8	7	7	6	6	6	5	40.1	40.1	33.5	35.72	319	319	1.89	28
1351	TYC85672.1	TYC85672.1	7	7	7	TYC85672.1 50S ribosomal protein L17 [Acetobacterium wieringae]	0.0579673	1	7	7	7	0	7	6	6	6	5	6	5	4	3	0	7	6	6	6	5	6	5	4	3	0	7	6	6	6	5	6	5	4	3	57.5	57.5	57.5	12.825	113	113	3.82	NA
1353	TYC85677.1	TYC85677.1	4	4	4	TYC85677.1 50S ribosomal protein L13 [Acetobacterium wieringae]	-0.312615	1	4	4	4	0	4	3	3	4	4	4	4	4	4	0	4	3	3	4	4	4	4	4	4	0	4	3	3	4	4	4	4	4	4	33.8	33.8	33.8	16.31	145	145	2.78	14
1354	TYC85678.1	TYC85678.1	3	3	3	TYC85678.1 30S ribosomal protein S9 [Acetobacterium wieringae]	2.03366	1	3	3	3	0	2	2	2	2	2	2	2	2	1	0	2	2	2	2	2	2	2	2	1	0	2	2	2	2	2	2	2	2	1	16.9	16.9	16.9	14.505	130	130	3.66	NA
1355	TYC85679.1	TYC85679.1	2	2	2	TYC85679.1 translational GTPase TypA [Acetobacterium wieringae]	0.060474	1	2	2	2	0	2	1	0	0	0	1	2	1	1	0	2	1	0	0	0	1	2	1	1	0	2	1	0	0	0	1	2	1	1	5.5	5.5	5.5	67.81	604	604	1.78	2
1357	TYC85685.1	TYC85685.1	5	5	5	TYC85685.1 CBS domain-containing protein [Acetobacterium wieringae]	1.27226	1	5	5	5	0	4	2	1	3	2	3	3	2	2	0	4	2	1	3	2	3	3	2	2	0	4	2	1	3	2	3	3	2	2	35.7	35.7	35.7	16.422	143	143	3.95	NA
1358	TYC85687.1	TYC85687.1	19	19	19	TYC85687.1 3-phosphoserine/phosphohydroxythreonine transaminase [Acetobacterium wieringae]	-0.137337	1	19	19	19	0	17	15	10	18	18	17	17	16	17	0	17	15	10	18	18	17	17	16	17	0	17	15	10	18	18	17	17	16	17	61	61	61	40.199	362	362	1.94	60
1359	TYC85688.1	TYC85688.1	9	9	9	TYC85688.1 phosphoglycerate dehydrogenase [Acetobacterium wieringae]	0.11141	1	9	9	9	1	7	8	6	7	7	9	7	7	6	1	7	8	6	7	7	9	7	7	6	1	7	8	6	7	7	9	7	7	6	34.7	34.7	34.7	42.476	389	389	1.77	72
1360	TYC85689.1	TYC85689.1	12	12	9	TYC85689.1 DUF1015 domain-containing protein [Acetobacterium wieringae]	0.26569	1	12	12	9	0	9	9	7	6	7	9	7	9	6	0	9	9	7	6	7	9	7	9	6	0	6	7	5	4	4	6	5	6	3	31.2	31.2	27.3	47.102	414	414	1.81	30
1361	TYC85690.1	TYC85690.1	2	2	2	TYC85690.1 iron-only hydrogenase system regulator [Acetobacterium wieringae]	1.94248	1	2	2	2	0	2	2	2	2	1	2	2	1	1	0	2	2	2	2	1	2	2	1	1	0	2	2	2	2	1	2	2	1	1	23.9	23.9	23.9	10.127	92	92	3.92	NA
1362	TYC85692.1	TYC85692.1	2	2	2	TYC85692.1 [FeFe] hydrogenase H-cluster radical SAM maturase HydG [Acetobacterium wieringae]	1.8878	1	2	2	2	0	2	1	2	0	0	0	0	0	0	0	2	1	2	0	0	0	0	0	0	0	2	1	2	0	0	0	0	0	0	9.3	9.3	9.3	53.066	472	472	1.83	1
1364	TYC85694.1	TYC85694.1	10	10	10	TYC85694.1 ribosome-associated translation inhibitor RaiA [Acetobacterium wieringae]	-0.0444281	1	10	10	10	0	9	9	9	10	9	10	8	9	8	0	9	9	9	10	9	10	8	9	8	0	9	9	9	10	9	10	8	9	8	47.2	47.2	47.2	20.411	176	176	3.19	NA
1365	TYC85695.1	TYC85695.1	15	15	15	TYC85695.1 hypothetical protein FXB42_07385 [Acetobacterium wieringae]	0.253046	1	15	15	15	4	14	13	13	12	12	12	13	13	11	4	14	13	13	12	12	12	13	13	11	4	14	13	13	12	12	12	13	13	11	33.3	33.3	33.3	63.003	561	561	1.02	150
1366	TYC85696.1	TYC85696.1	33	33	32	TYC85696.1 preprotein translocase subunit SecA [Acetobacterium wieringae]	0.593591	1	33	33	32	3	31	26	16	19	18	17	20	19	20	3	31	26	16	19	18	17	20	19	20	3	30	26	16	19	17	17	19	18	19	50.5	50.5	49.6	94.422	836	836	1.14	259
1368	TYC85698.1	TYC85698.1	4	4	4	TYC85698.1 hypothetical protein FXB42_07400 [Acetobacterium wieringae]	0.275186	1	4	4	4	0	3	3	2	3	4	3	3	4	4	0	3	3	2	3	4	3	3	4	4	0	3	3	2	3	4	3	3	4	4	16.2	16.2	16.2	42.23	388	388	2	4
1369	TYC85699.1	TYC85699.1	3	3	3	TYC85699.1 4Fe-4S dicluster domain-containing protein [Acetobacterium wieringae]	1.84245	1	3	3	3	0	3	3	2	2	3	3	3	1	1	0	3	3	2	2	3	3	3	1	1	0	3	3	2	2	3	3	3	1	1	23.9	23.9	23.9	14.775	134	134	3.93	NA
1370	TYC85701.1	TYC85701.1	13	13	13	TYC85701.1 homocysteine methyltransferase [Acetobacterium wieringae]	-0.0118616	1	13	13	13	0	12	10	4	10	7	9	11	8	10	0	12	10	4	10	7	9	11	8	10	0	12	10	4	10	7	9	11	8	10	26.5	26.5	26.5	83.621	788	788	1.12	89
1371	TYC85703.1	TYC85703.1	11	11	11	TYC85703.1 flavin reductase [Acetobacterium wieringae]	0.103974	1	11	11	11	0	11	9	7	9	11	11	10	8	11	0	11	9	7	9	11	11	10	8	11	0	11	9	7	9	11	11	10	8	11	46.8	46.8	46.8	27.62	248	248	2.4	29
1250	TYC85715.1;TYC84742.1;TYC83631.1;TYC84264.1;TYC88092.1;TYC84105.1	TYC85715.1;TYC84742.1;TYC83631.1	3;3;2;1;1;1	3;3;2;1;1;1	2;2;1;0;0;0	TYC85715.1 methyltetrahydrofolate cobalamin methyltransferase [Acetobacterium wieringae];TYC84742.1 methyltetrahydrofolate cobalamin methyltransferase [Acetobacterium wieringae];TYC83631.1 methyltetrahydrofolate cobalamin methyltransferase [Acetobacterium	1.07125	6	3	3	2	0	2	2	3	2	2	2	2	2	2	0	2	2	3	2	2	2	2	2	2	0	1	2	2	2	2	2	2	2	2	9	9	6.3	29.356	268	268;268;268;265;267;270	3	NA
1373	TYC85721.1	TYC85721.1	6	6	6	TYC85721.1 helix-turn-helix domain-containing protein [Acetobacterium wieringae]	0.225309	1	6	6	6	0	3	5	4	5	4	5	5	5	4	0	3	5	4	5	4	5	5	5	4	0	3	5	4	5	4	5	5	5	4	37	37	37	19.554	173	173	2.76	3
1374	TYC85722.1	TYC85722.1	7	7	7	TYC85722.1 molybdate ABC transporter substrate-binding protein [Acetobacterium wieringae]	-0.754622	1	7	7	7	0	5	6	5	6	6	7	6	7	5	0	5	6	5	6	6	7	6	7	5	0	5	6	5	6	6	7	6	7	5	29.5	29.5	29.5	28.174	264	264	3.05	NA
1375	TYC85725.1	TYC85725.1	2	2	2	TYC85725.1 CHAD domain-containing protein [Acetobacterium wieringae]	-0.871102	1	2	2	2	0	0	0	0	1	1	1	1	1	1	0	0	0	0	1	1	1	1	1	1	0	0	0	0	1	1	1	1	1	1	6.5	6.5	6.5	39.646	338	338	1.9	3
1376	TYC85726.1	TYC85726.1	2	2	2	TYC85726.1 quinolinate synthase NadA [Acetobacterium wieringae]	0.132187	1	2	2	2	0	2	2	1	2	2	1	2	2	1	0	2	2	1	2	2	1	2	2	1	0	2	2	1	2	2	1	2	2	1	7	7	7	33.777	302	302	2.5	4
1377	TYC85728.1	TYC85728.1	14	14	14	TYC85728.1 carboxylating nicotinate-nucleotide diphosphorylase [Acetobacterium wieringae]	0.0612086	1	14	14	14	0	13	10	8	13	9	10	11	10	11	0	13	10	8	13	9	10	11	10	11	0	13	10	8	13	9	10	11	10	11	49.1	49.1	49.1	31.816	291	291	2.67	13
1378	TYC85731.1	TYC85731.1	3	3	3	TYC85731.1 AAA domain-containing protein [Acetobacterium wieringae]	-0.777432	1	3	3	3	0	1	1	1	2	2	2	2	0	1	0	1	1	1	2	2	2	2	0	1	0	1	1	1	2	2	2	2	0	1	6.9	6.9	6.9	52.55	463	463	3.92	NA
1379	TYC85732.1	TYC85732.1	2	2	2	TYC85732.1 thiamine-binding protein [Acetobacterium wieringae]	1.94149	1	2	2	2	0	2	2	2	2	2	2	2	0	1	0	2	2	2	2	2	2	2	0	1	0	2	2	2	2	2	2	2	0	1	26.3	26.3	26.3	10.787	95	95	3.68	1
1380	TYC85734.1	TYC85734.1	2	2	2	TYC85734.1 ABC transporter substrate-binding protein [Acetobacterium wieringae]	-1.01882	1	2	2	2	0	2	1	2	2	2	2	2	2	2	0	2	1	2	2	2	2	2	2	2	0	2	1	2	2	2	2	2	2	2	13	13	13	35.957	324	324	2.11	NA
1381	TYC85736.1	TYC85736.1	4	4	4	TYC85736.1 hypothetical protein FXB42_07600 [Acetobacterium wieringae]	-0.51649	1	4	4	4	0	2	2	2	3	4	4	3	3	2	0	2	2	2	3	4	4	3	3	2	0	2	2	2	3	4	4	3	3	2	38	38	38	10.22	100	100	2.75	18
1382	TYC85737.1	TYC85737.1	16	16	16	TYC85737.1 alpha-ketoacid dehydrogenase subunit beta [Acetobacterium wieringae]	-0.277365	1	16	16	16	0	12	13	11	10	14	15	14	12	14	0	12	13	11	10	14	15	14	12	14	0	12	13	11	10	14	15	14	12	14	45.5	45.5	45.5	34.993	323	323	2.46	39
1383	TYC85738.1	TYC85738.1	8	8	8	TYC85738.1 ATP-NAD kinase [Acetobacterium wieringae]	-0.188064	1	8	8	8	0	7	4	3	5	6	5	5	7	7	0	7	4	3	5	6	5	5	7	7	0	7	4	3	5	6	5	5	7	7	29	29	29	36.35	331	331	2.1	13
1384	TYC85739.1	TYC85739.1	18	18	18	TYC85739.1 2-oxo acid dehydrogenase subunit E2 [Acetobacterium wieringae]	-0.31057	1	18	18	18	0	17	14	10	16	15	17	17	15	15	0	17	14	10	16	15	17	17	15	15	0	17	14	10	16	15	17	17	15	15	48.2	48.2	48.2	46.735	438	438	1.93	78
1385	TYC85743.1	TYC85743.1	6	6	6	TYC85743.1 shikimate dehydrogenase [Acetobacterium wieringae]	0.181378	1	6	6	6	0	3	5	4	5	4	6	5	4	5	0	3	5	4	5	4	6	5	4	5	0	3	5	4	5	4	6	5	4	5	25.5	25.5	25.5	31.36	290	290	2.58	8
1386	TYC85744.1	TYC85744.1	7	7	7	TYC85744.1 shikimate kinase [Acetobacterium wieringae]	0.695411	1	7	7	7	0	7	5	6	7	6	5	4	3	3	0	7	5	6	7	6	5	4	3	3	0	7	5	6	7	6	5	4	3	3	44.6	44.6	44.6	19.759	175	175	3.3	4
1387	TYC85745.1	TYC85745.1	2	2	2	TYC85745.1 hypothetical protein FXB42_07660 [Acetobacterium wieringae]	2.33685	1	2	2	2	0	2	2	2	1	1	1	0	0	0	0	2	2	2	1	1	1	0	0	0	0	2	2	2	1	1	1	0	0	0	26.8	26.8	26.8	9.5569	82	82	3.73	NA
1390	TYC85749.1	TYC85749.1	4	4	4	TYC85749.1 AAA family ATPase [Acetobacterium wieringae]	0.344396	1	4	4	4	0	4	3	2	4	4	3	4	2	3	0	4	3	2	4	4	3	4	2	3	0	4	3	2	4	4	3	4	2	3	8.7	8.7	8.7	87.794	769	769	1.24	31
1391	TYC85750.1	TYC85750.1	4	4	4	TYC85750.1 hypothetical protein FXB42_07695 [Acetobacterium wieringae]	0.718843	1	4	4	4	0	4	4	3	3	4	4	4	3	2	0	4	4	3	3	4	4	4	3	2	0	4	4	3	3	4	4	4	3	2	28.4	28.4	28.4	12.983	116	116	3.33	8
1392	TYC85751.1	TYC85751.1	3	3	3	TYC85751.1 anti-sigma regulatory factor [Acetobacterium wieringae]	2.1062	1	3	3	3	0	3	3	3	3	3	3	3	0	0	0	3	3	3	3	3	3	3	0	0	0	3	3	3	3	3	3	3	0	0	23.9	23.9	23.9	14.857	138	138	4	NA
1393	TYC85752.1	TYC85752.1	2	2	2	TYC85752.1 4Fe-4S dicluster domain-containing protein [Acetobacterium wieringae]	1.26538	1	2	2	2	0	2	2	2	2	2	2	2	2	1	0	2	2	2	2	2	2	2	2	1	0	2	2	2	2	2	2	2	2	1	7.3	7.3	7.3	49.769	449	449	1.89	2
1394	TYC85753.1	TYC85753.1	5	5	5	TYC85753.1 AraC family transcriptional regulator [Acetobacterium wieringae]	-0.973466	1	5	5	5	0	3	2	1	3	3	3	4	3	3	0	3	2	1	3	3	3	4	3	3	0	3	2	1	3	3	3	4	3	3	45.5	45.5	45.5	11.736	110	110	3.08	9
1396	TYC85755.1	TYC85755.1	10	10	10	TYC85755.1 NAD(P)H-dependent oxidoreductase subunit E [Acetobacterium wieringae]	0.22031	1	10	10	10	0	8	10	9	10	8	10	9	9	6	0	8	10	9	10	8	10	9	9	6	0	8	10	9	10	8	10	9	9	6	65.4	65.4	65.4	17.008	156	156	3	31
1397	TYC85757.1	TYC85757.1	10	10	10	TYC85757.1 (2Fe-2S) ferredoxin domain-containing protein [Acetobacterium wieringae]	0.74786	1	10	10	10	0	8	10	8	7	8	7	7	6	5	0	8	10	8	7	8	7	7	6	5	0	8	10	8	7	8	7	7	6	5	69.7	69.7	69.7	14.252	132	132	3.38	20
1398	TYC85758.1	TYC85758.1	28	28	28	TYC85758.1 NADH-quinone oxidoreductase subunit NuoF [Acetobacterium wieringae]	0.313107	1	28	28	28	3	26	25	22	21	22	17	19	20	19	3	26	25	22	21	22	17	19	20	19	3	26	25	22	21	22	17	19	20	19	56.9	56.9	56.9	64.156	599	599	1.58	239
1399	TYC85759.1	TYC85759.1	29	29	29	TYC85759.1 2Fe-2S iron-sulfur cluster binding domain-containing protein [Acetobacterium wieringae]	0.336169	1	29	29	29	3	29	26	24	26	25	26	23	26	23	3	29	26	24	26	25	26	23	26	23	3	29	26	24	26	25	26	23	26	23	65.7	65.7	65.7	63.405	583	583	1.54	308
1400	TYC85760.1	TYC85760.1	2	2	2	TYC85760.1 ATP-dependent RecD-like DNA helicase [Acetobacterium wieringae]	-0.958344	1	2	2	2	0	1	1	0	1	1	1	1	1	1	0	1	1	0	1	1	1	1	1	1	0	1	1	0	1	1	1	1	1	1	4.9	4.9	4.9	82.859	737	737	1.22	7
1402	TYC85764.1	TYC85764.1	5	5	5	TYC85764.1 RNase adapter RapZ [Acetobacterium wieringae]	1.08167	1	5	5	5	0	2	1	4	1	1	1	1	1	1	0	2	1	4	1	1	1	1	1	1	0	2	1	4	1	1	1	1	1	1	19	19	19	33.37	290	290	3	NA
1403	TYC85765.1	TYC85765.1	2	2	2	TYC85765.1 YvcK family protein [Acetobacterium wieringae]	0.938219	1	2	2	2	0	2	1	1	1	1	2	1	1	1	0	2	1	1	1	1	2	1	1	1	0	2	1	1	1	1	2	1	1	1	7.7	7.7	7.7	37.273	336	336	1.63	10
1406	TYC85770.1	TYC85770.1	4	4	4	TYC85770.1 sigma-70 family RNA polymerase sigma factor [Acetobacterium wieringae]	1.12927	1	4	4	4	0	3	2	1	2	3	1	1	2	0	0	3	2	1	2	3	1	1	2	0	0	3	2	1	2	3	1	1	2	0	17.3	17.3	17.3	23.388	202	202	2.74	4
1407	TYC85771.1	TYC85771.1	13	13	13	TYC85771.1 chemotaxis protein [Acetobacterium wieringae]	0.454798	1	13	13	13	0	13	13	10	12	11	12	11	12	11	0	13	13	10	12	11	12	11	12	11	0	13	13	10	12	11	12	11	12	11	49.4	49.4	49.4	38.604	352	352	2	33
1408	TYC85773.1	TYC85773.1	3	3	3	TYC85773.1 hypothetical protein FXB42_07815 [Acetobacterium wieringae]	-0.96101	1	3	3	3	0	2	2	2	2	3	3	2	3	2	0	2	2	2	2	3	3	2	3	2	0	2	2	2	2	3	3	2	3	2	12.1	12.1	12.1	40.165	373	373	2.47	NA
1409	TYC85774.1	TYC85774.1	59	59	59	TYC85774.1 hypothetical protein FXB42_07820 [Acetobacterium wieringae]	0.860864	1	59	59	59	28	57	56	40	49	49	52	43	48	41	28	57	56	40	49	49	52	43	48	41	28	57	56	40	49	49	52	43	48	41	57.9	57.9	57.9	115.35	1113	1113	1.65	671
1410	TYC85782.1	TYC85782.1	3	3	3	TYC85782.1 AbrB/MazE/SpoVT family DNA-binding domain-containing protein [Acetobacterium wieringae]	0	1	3	3	3	0	1	1	0	2	0	3	1	1	1	0	1	1	0	2	0	3	1	1	1	0	1	1	0	2	0	3	1	1	1	9.9	9.9	9.9	38.912	332	332	2	6
1411	TYC85784.1	TYC85784.1	13	13	13	TYC85784.1 leucine-rich repeat protein [Acetobacterium wieringae]	1.08505	1	13	13	13	0	11	10	8	9	10	7	8	6	7	0	11	10	8	9	10	7	8	6	7	0	11	10	8	9	10	7	8	6	7	10.1	10.1	10.1	202.75	1865	1865	1.4	82
1412	TYC85785.1	TYC85785.1	53	53	53	TYC85785.1 Ig domain-containing protein [Acetobacterium wieringae]	0.24801	1	53	53	53	13	47	40	36	44	46	42	44	41	40	13	47	40	36	44	46	42	44	41	40	13	47	40	36	44	46	42	44	41	40	46.1	46.1	46.1	145.45	1316	1316	1.8	442
1413	TYC85787.1	TYC85787.1	16	16	16	TYC85787.1 glutamate-5-semialdehyde dehydrogenase [Acetobacterium wieringae]	0.144055	1	16	16	16	1	14	12	11	11	13	11	12	12	13	1	14	12	11	11	13	11	12	12	13	1	14	12	11	11	13	11	12	12	13	41.5	41.5	41.5	46.54	431	431	1.6	71
1414	TYC85788.1	TYC85788.1	3	3	3	TYC85788.1 tyrosine-protein phosphatase [Acetobacterium wieringae]	2.0657	1	3	3	3	0	3	2	1	1	1	1	0	1	0	0	3	2	1	1	1	1	0	1	0	0	3	2	1	1	1	1	0	1	0	8.1	8.1	8.1	42.522	370	370	1.94	6
1416	TYC85791.1	TYC85791.1	5	5	5	TYC85791.1 nucleotide exchange factor GrpE [Acetobacterium wieringae]	0.325757	1	5	5	5	0	4	5	3	5	4	4	5	5	4	0	4	5	3	5	4	4	5	5	4	0	4	5	3	5	4	4	5	5	4	29.1	29.1	29.1	21.523	189	189	2.47	14
1417	TYC85792.1	TYC85792.1	40	40	40	TYC85792.1 molecular chaperone DnaK [Acetobacterium wieringae]	-0.224764	1	40	40	40	4	37	33	29	34	37	34	35	35	37	4	37	33	29	34	37	34	35	35	37	4	37	33	29	34	37	34	35	35	37	65.3	65.3	65.3	65.451	608	608	1.69	297
1418	TYC85793.1	TYC85793.1	11	11	11	TYC85793.1 molecular chaperone DnaJ [Acetobacterium wieringae]	-0.123706	1	11	11	11	0	11	8	5	8	8	10	9	9	9	0	11	8	5	8	8	10	9	9	9	0	11	8	5	8	8	10	9	9	9	26.7	26.7	26.7	42.164	390	390	1.93	17
1419	TYC85794.1;TYC88204.1	TYC85794.1	3;1	3;1	3;1	TYC85794.1 Rrf2 family transcriptional regulator [Acetobacterium wieringae]	0.980667	2	3	3	3	0	2	3	3	2	3	3	3	1	0	0	2	3	3	2	3	3	3	1	0	0	2	3	3	2	3	3	3	1	0	33.3	33.3	33.3	16.235	144	144;144	3.85	NA
1421	TYC85798.1	TYC85798.1	2	2	2	TYC85798.1 BMC domain-containing protein [Acetobacterium wieringae]	0.88395	1	2	2	2	0	1	2	2	2	2	2	2	0	0	0	1	2	2	2	2	2	2	0	0	0	1	2	2	2	2	2	2	0	0	17.2	17.2	17.2	12.505	116	116	3.93	NA
1422	TYC85799.1	TYC85799.1	3	3	3	TYC85799.1 50S ribosomal protein L11 methyltransferase [Acetobacterium wieringae]	2.84698	1	3	3	3	0	2	2	2	2	1	1	1	2	1	0	2	2	2	2	1	1	1	2	1	0	2	2	2	2	1	1	1	2	1	15.7	15.7	15.7	34.136	312	312	2.04	8
1423	TYC85802.1	TYC85802.1	5	5	5	TYC85802.1 histidine triad nucleotide-binding protein [Acetobacterium wieringae]	0.394354	1	5	5	5	0	5	5	4	5	5	5	5	4	5	0	5	5	4	5	5	5	5	4	5	0	5	5	4	5	5	5	5	4	5	43.9	43.9	43.9	12.557	114	114	3.19	11
1424	TYC85803.1	TYC85803.1	5	5	5	TYC85803.1 30S ribosomal protein S21 [Acetobacterium wieringae]	1.25986	1	5	5	5	0	5	5	4	5	4	5	5	1	2	0	5	5	4	5	4	5	5	1	2	0	5	5	4	5	4	5	5	1	2	43.3	43.3	43.3	7.2626	60	60	3.97	NA
1425	TYC85804.1	TYC85804.1	6	6	6	TYC85804.1 GatB/YqeY domain-containing protein [Acetobacterium wieringae]	1.12558	1	6	6	6	0	3	2	2	2	4	2	4	3	1	0	3	2	2	2	4	2	4	3	1	0	3	2	2	2	4	2	4	3	1	36.7	36.7	36.7	16.474	147	147	3.69	NA
1426	TYC85809.1	TYC85809.1	12	12	12	TYC85809.1 pyridoxamine kinase [Acetobacterium wieringae]	0.370911	1	12	12	12	0	12	8	7	10	11	8	8	7	8	0	12	8	7	10	11	8	8	7	8	0	12	8	7	10	11	8	8	7	8	26.5	26.5	26.5	31.414	283	283	2.27	49
1429	TYC85819.1	TYC85819.1	3	3	3	TYC85819.1 hypothetical protein FXB42_08080 [Acetobacterium wieringae]	0.984931	1	3	3	3	0	2	2	1	2	2	2	2	2	2	0	2	2	1	2	2	2	2	2	2	0	2	2	1	2	2	2	2	2	2	7.1	7.1	7.1	50.824	452	452	1.21	16
1430	TYC85820.1	TYC85820.1	4	4	4	TYC85820.1 MarR family transcriptional regulator [Acetobacterium wieringae]	1.8341	1	4	4	4	0	4	4	4	3	2	4	2	4	4	0	4	4	4	3	2	4	2	4	4	0	4	4	4	3	2	4	2	4	4	21.3	21.3	21.3	26.516	235	235	3.03	NA
1431	TYC85821.1	TYC85821.1	14	14	14	TYC85821.1 BMP family ABC transporter substrate-binding protein [Acetobacterium wieringae]	0.352286	1	14	14	14	0	13	11	10	10	12	12	10	12	9	0	13	11	10	10	12	12	10	12	9	0	13	11	10	10	12	12	10	12	9	52.5	52.5	52.5	38.734	364	364	2.26	21
1432	TYC85822.1	TYC85822.1	4	4	4	TYC85822.1 ABC transporter ATP-binding protein [Acetobacterium wieringae]	0.103962	1	4	4	4	0	3	3	2	4	4	2	2	3	4	0	3	3	2	4	4	2	2	3	4	0	3	3	2	4	4	2	2	3	4	12.1	12.1	12.1	56.196	512	512	1.16	27
1433	TYC85825.1	TYC85825.1	10	10	10	TYC85825.1 3-dehydroquinate synthase [Acetobacterium wieringae]	0.0560372	1	10	10	10	0	8	6	4	6	6	7	6	7	6	0	8	6	4	6	6	7	6	7	6	0	8	6	4	6	6	7	6	7	6	29.9	29.9	29.9	39.717	355	355	1.6	59
1434	TYC85826.1	TYC85826.1	6	6	6	TYC85826.1 3-phosphoshikimate 1-carboxyvinyltransferase [Acetobacterium wieringae]	-0.0450203	1	6	6	6	0	6	4	3	5	3	3	4	4	3	0	6	4	3	5	3	3	4	4	3	0	6	4	3	5	3	3	4	4	3	18	18	18	46.785	433	433	1.84	15
1436	TYC85830.1	TYC85830.1	28	28	28	TYC85830.1 pyruvate carboxylase [Acetobacterium wieringae]	0.219086	1	28	28	28	0	27	22	19	20	21	21	21	19	23	0	27	22	19	20	21	21	21	19	23	0	27	22	19	20	21	21	21	19	23	32.4	32.4	32.4	129.1	1154	1154	1.14	229
1437	TYC85831.1	TYC85831.1	5	5	5	TYC85831.1 Ig domain-containing protein [Acetobacterium wieringae]	-0.212896	1	5	5	5	0	5	5	4	5	4	5	5	5	5	0	5	5	4	5	4	5	5	5	5	0	5	5	4	5	4	5	5	5	5	8.9	8.9	8.9	80.658	777	777	2.43	27
1438	TYC85832.1	TYC85832.1	5	5	5	TYC85832.1 STAS domain-containing protein [Acetobacterium wieringae]	0.267651	1	5	5	5	0	4	3	3	3	4	5	4	4	3	0	4	3	3	3	4	5	4	4	3	0	4	3	3	3	4	5	4	4	3	48	48	48	11.45	100	100	3.43	5
1439	TYC85833.1	TYC85833.1	5	5	5	TYC85833.1 GH3 auxin-responsive promoter family protein [Acetobacterium wieringae]	2.1326	1	5	5	5	0	3	1	4	0	1	0	0	1	0	0	3	1	4	0	1	0	0	1	0	0	3	1	4	0	1	0	0	1	0	9.1	9.1	9.1	64.677	573	573	1.4	8
1440	TYC85835.1	TYC85835.1	2	2	2	TYC85835.1 ABC transporter ATP-binding protein [Acetobacterium wieringae]	0.881533	1	2	2	2	0	1	1	2	1	1	1	1	1	1	0	1	1	2	1	1	1	1	1	1	0	1	1	2	1	1	1	1	1	1	4.5	4.5	4.5	63.368	579	579	1.18	9
1441	TYC85837.1	TYC85837.1	5	5	5	TYC85837.1 RimK family alpha-L-glutamate ligase [Acetobacterium wieringae]	0.290093	1	5	5	5	0	5	5	4	4	5	3	3	4	4	0	5	5	4	4	5	3	3	4	4	0	5	5	4	4	5	3	3	4	4	19.2	19.2	19.2	34.348	307	307	1.93	28
1442	TYC85838.1	TYC85838.1	2	2	2	TYC85838.1 RimK family alpha-L-glutamate ligase [Acetobacterium wieringae]	-1.60715	1	2	2	2	0	2	1	1	1	1	1	1	1	1	0	2	1	1	1	1	1	1	1	1	0	2	1	1	1	1	1	1	1	1	8.2	8.2	8.2	33.249	305	305	2.1	11
1443	TYC85844.1	TYC85844.1	3	3	3	TYC85844.1 histidine kinase [Acetobacterium wieringae]	1.55877	1	3	3	3	0	3	2	3	2	2	2	2	2	1	0	3	2	3	2	2	2	2	2	1	0	3	2	3	2	2	2	2	2	1	9.1	9.1	9.1	46.985	417	417	1.69	8
1444	TYC85845.1	TYC85845.1	3	3	3	TYC85845.1 response regulator [Acetobacterium wieringae]	1.14223	1	3	3	3	0	2	1	2	2	1	1	1	2	2	0	2	1	2	2	1	1	1	2	2	0	2	1	2	2	1	1	1	2	2	8.9	8.9	8.9	43.43	372	372	2.06	NA
1445	TYC85846.1	TYC85846.1	5	5	3	TYC85846.1 ethanolamine utilization microcompartment protein EutM [Acetobacterium wieringae]	0.426538	1	5	5	3	0	5	5	4	5	4	5	4	4	4	0	5	5	4	5	4	5	4	4	4	0	3	3	3	3	3	3	3	3	2	65.9	65.9	41.8	9.1646	91	91	3.58	8
1446	TYC85847.1	TYC85847.1	17	17	10	TYC85847.1 propanediol utilization microcompartment protein PduB [Acetobacterium wieringae]	0.720566	1	17	17	10	0	17	15	14	14	14	15	14	15	14	0	17	15	14	14	14	15	14	15	14	0	10	10	10	10	10	10	10	10	10	72	72	48.3	27.005	261	261	2.32	94
1447	TYC85848.1	TYC85848.1	19	19	19	TYC85848.1 propanediol/glycerol family dehydratase medium subunit [Acetobacterium wieringae]	0.355433	1	19	19	19	0	15	17	15	15	17	17	14	14	16	0	15	17	15	15	17	17	14	14	16	0	15	17	15	15	17	17	14	14	16	77.2	77.2	77.2	22.577	215	215	2.58	75
1448	TYC85849.1	TYC85849.1	13	13	13	TYC85849.1 diol dehydratase small subunit [Acetobacterium wieringae]	0.589205	1	13	13	13	0	13	12	13	12	12	12	12	10	10	0	13	12	13	12	12	12	12	10	10	0	13	12	13	12	12	12	12	10	10	76	76	76	18.414	167	167	3	39
1449	TYC85850.1	TYC85850.1	9	9	9	TYC85850.1 diol dehydratase reactivase subunit alpha [Acetobacterium wieringae]	0.624874	1	9	9	9	0	6	6	3	6	4	5	4	5	4	0	6	6	3	6	4	5	4	5	4	0	6	6	3	6	4	5	4	5	4	22.5	22.5	22.5	64.355	604	604	1.71	14
1451	TYC85852.1	TYC85852.1	3	3	3	TYC85852.1 BMC domain-containing protein [Acetobacterium wieringae]	1.36885	1	3	3	3	0	3	3	2	3	2	2	2	2	1	0	3	3	2	3	2	2	2	2	1	0	3	3	2	3	2	2	2	2	1	32.3	32.3	32.3	12.762	124	124	3.64	NA
1452	TYC85853.1	TYC85853.1	7	7	7	TYC85853.1 phosphate propanoyltransferase [Acetobacterium wieringae]	1.04578	1	7	7	7	0	7	5	5	5	4	5	3	4	5	0	7	5	5	5	4	5	3	4	5	0	7	5	5	5	4	5	3	4	5	33.6	33.6	33.6	23.952	217	217	2.74	7
1454	TYC85855.1	TYC85855.1	8	8	8	TYC85855.1 flavoprotein [Acetobacterium wieringae]	1.15317	1	8	8	8	0	7	8	7	4	6	5	5	7	6	0	7	8	7	4	6	5	5	7	6	0	7	8	7	4	6	5	5	7	6	40.2	40.2	40.2	30.342	281	281	2.59	11
1455	TYC85856.1	TYC85856.1	2	2	2	TYC85856.1 ethanolamine utilization protein EutN [Acetobacterium wieringae]	0.921681	1	2	2	2	0	1	2	2	2	2	2	1	2	0	0	1	2	2	2	2	2	1	2	0	0	1	2	2	2	2	2	1	2	0	19.6	19.6	19.6	9.7532	92	92	3	6
1456	TYC85857.1	TYC85857.1	3	3	3	TYC85857.1 cob(I)yrinic acid a,c-diamide adenosyltransferase [Acetobacterium wieringae]	1.48258	1	3	3	3	0	3	3	2	3	3	3	3	3	2	0	3	3	2	3	3	3	3	3	2	0	3	3	2	3	3	3	3	3	2	8.6	8.6	8.6	36.719	336	336	1.52	19
1457	TYC85858.1	TYC85858.1	5	3	3	TYC85858.1 heme-binding protein [Acetobacterium wieringae]	0.373364	1	5	3	3	0	5	5	5	5	5	5	5	4	4	0	3	3	3	3	3	3	3	2	2	0	3	3	3	3	3	3	3	2	2	45.6	28.7	28.7	13.894	136	136	2.98	12
1458	TYC85859.1	TYC85859.1	16	16	16	TYC85859.1 aldehyde dehydrogenase EutE [Acetobacterium wieringae]	0.880071	1	16	16	16	0	14	10	11	9	10	9	7	7	7	0	14	10	11	9	10	9	7	7	7	0	14	10	11	9	10	9	7	7	7	43.5	43.5	43.5	50.133	469	469	1.77	30
1459	TYC85860.1	TYC85860.1	9	9	9	TYC85860.1 electron transport complex protein RnfC [Acetobacterium wieringae]	0.477216	1	9	9	9	0	6	6	7	5	6	6	7	4	7	0	6	6	7	5	6	6	7	4	7	0	6	6	7	5	6	6	7	4	7	25.6	25.6	25.6	47.873	441	441	2	8
1461	TYC85862.1	TYC85862.1	2	2	2	TYC85862.1 DNA polymerase III subunit gamma/tau [Acetobacterium wieringae]	-0.103595	1	2	2	2	0	1	2	1	2	2	1	1	2	1	0	1	2	1	2	2	1	1	2	1	0	1	2	1	2	2	1	1	2	1	5.3	5.3	5.3	65.657	582	582	1.75	9
1462	TYC85863.1	TYC85863.1	7	7	7	TYC85863.1 YbaB/EbfC family nucleoid-associated protein [Acetobacterium wieringae]	1.35741	1	7	7	7	0	6	7	7	7	7	7	7	6	1	0	6	7	7	7	7	7	7	6	1	0	6	7	7	7	7	7	7	6	1	50.9	50.9	50.9	12.202	114	114	3.89	NA
1463	TYC85865.1	TYC85865.1	15	15	15	TYC85865.1 phosphoenolpyruvate--protein phosphotransferase [Acetobacterium wieringae]	0.0594803	1	15	15	15	0	13	13	10	14	12	11	12	11	11	0	13	13	10	14	12	11	12	11	11	0	13	13	10	14	12	11	12	11	11	37.8	37.8	37.8	63.966	577	577	1.47	98
1464	TYC85866.1	TYC85866.1	2	2	2	TYC85866.1 HPr family phosphocarrier protein [Acetobacterium wieringae]	-0.0552416	1	2	2	2	0	2	2	1	2	2	2	2	1	2	0	2	2	1	2	2	2	2	1	2	0	2	2	1	2	2	2	2	1	2	27.6	27.6	27.6	9.2546	87	87	3.93	NA
1465	TYC85867.1	TYC85867.1	3	3	3	TYC85867.1 YtxH domain-containing protein [Acetobacterium wieringae]	-0.00338949	1	3	3	3	0	3	3	3	3	3	3	3	3	3	0	3	3	3	3	3	3	3	3	3	0	3	3	3	3	3	3	3	3	3	38.4	38.4	38.4	13.884	125	125	2.92	5
1466	TYC85868.1	TYC85868.1	4	4	4	TYC85868.1 DUF948 domain-containing protein [Acetobacterium wieringae]	0.154465	1	4	4	4	0	3	4	4	4	4	4	4	3	3	0	3	4	4	4	4	4	4	3	3	0	3	4	4	4	4	4	4	3	3	40.7	40.7	40.7	13.203	118	118	3.67	2
1467	TYC85869.1	TYC85869.1	5	5	5	TYC85869.1 STAS domain-containing protein [Acetobacterium wieringae]	0.651937	1	5	5	5	0	4	5	4	5	4	5	5	3	3	0	4	5	4	5	4	5	5	3	3	0	4	5	4	5	4	5	5	3	3	45.3	45.3	45.3	12.044	106	106	3.46	6
1468	TYC85870.1	TYC85870.1	7	7	7	TYC85870.1 histidine kinase [Acetobacterium wieringae]	0.463578	1	7	7	7	0	7	6	5	6	5	5	5	2	4	0	7	6	5	6	5	5	5	2	4	0	7	6	5	6	5	5	5	2	4	70.1	70.1	70.1	14.885	137	137	3.54	10
1469	TYC85871.1	TYC85871.1	3	3	3	TYC85871.1 SigB/SigF/SigG family RNA polymerase sigma factor [Acetobacterium wieringae]	0.507179	1	3	3	3	0	3	2	2	2	2	2	2	2	2	0	3	2	2	2	2	2	2	2	2	0	3	2	2	2	2	2	2	2	2	10.8	10.8	10.8	29.733	250	250	3	NA
1470	TYC85872.1	TYC85872.1	38	38	38	TYC85872.1 elongation factor G [Acetobacterium wieringae]	0.175348	1	38	38	38	8	36	30	28	28	31	32	29	32	29	8	36	30	28	28	31	32	29	32	29	8	36	30	28	28	31	32	29	32	29	70.4	70.4	70.4	76.548	693	693	1.5	412
1471	TYC85873.1	TYC85873.1	6	6	6	TYC85873.1 xanthine phosphoribosyltransferase [Acetobacterium wieringae]	0.0905104	1	6	6	6	0	6	6	5	5	5	5	5	5	5	0	6	6	5	5	5	5	5	5	5	0	6	6	5	5	5	5	5	5	5	33	33	33	21.826	197	197	2.69	11
1472	TYC85875.1	TYC85875.1	4	4	4	TYC85875.1 tryptophan--tRNA ligase [Acetobacterium wieringae]	-0.0426239	1	4	4	4	0	3	3	3	2	2	2	2	2	2	0	3	3	3	2	2	2	2	2	2	0	3	3	3	2	2	2	2	2	2	16.7	16.7	16.7	38.073	336	336	1.78	15
1473	TYC85877.1	TYC85877.1	4	4	4	TYC85877.1 helicase-exonuclease AddAB subunit AddA [Acetobacterium wieringae]	1.92232	1	4	4	4	0	2	1	1	3	2	2	2	1	1	0	2	1	1	3	2	2	2	1	1	0	2	1	1	3	2	2	2	1	1	4.9	4.9	4.9	140.38	1230	1230	1.71	13
1474	TYC85879.1	TYC85879.1	10	9	9	TYC85879.1 S8 family serine peptidase [Acetobacterium wieringae]	-0.524963	1	10	9	9	0	5	5	4	8	8	8	9	7	6	0	4	4	4	7	7	7	8	6	5	0	4	4	4	7	7	7	8	6	5	23.6	22.4	22.4	62.658	588	588	2.77	14
1475	TYC85881.1	TYC85881.1	11	11	11	TYC85881.1 ABC transporter substrate-binding protein [Acetobacterium wieringae]	0.574795	1	11	11	11	0	9	10	10	10	10	9	9	11	10	0	9	10	10	10	10	9	9	11	10	0	9	10	10	10	10	9	9	11	10	38	38	38	34.863	332	332	2.69	4
1477	TYC85884.1	TYC85884.1	3	3	3	TYC85884.1 RidA family protein [Acetobacterium wieringae]	-0.552554	1	3	3	3	0	3	3	3	3	3	3	3	3	3	0	3	3	3	3	3	3	3	3	3	0	3	3	3	3	3	3	3	3	3	29.9	29.9	29.9	13.512	127	127	3.07	10
1478	TYC85886.1	TYC85886.1	2	2	2	TYC85886.1 isoprenyl transferase [Acetobacterium wieringae]	0.394507	1	2	2	2	0	2	2	2	2	2	2	2	2	2	0	2	2	2	2	2	2	2	2	2	0	2	2	2	2	2	2	2	2	2	15.3	15.3	15.3	26.702	236	236	3.05	NA
1480	TYC85894.1;TYC86569.1	TYC85894.1	8;2	8;2	8;2	TYC85894.1 iron-containing alcohol dehydrogenase [Acetobacterium wieringae]	0.355378	2	8	8	8	0	7	8	8	7	8	8	7	8	6	0	7	8	8	7	8	8	7	8	6	0	7	8	8	7	8	8	7	8	6	21.2	21.2	21.2	40.432	382	382;382	1.81	30
1481	TYC85895.1	TYC85895.1	11	11	11	TYC85895.1 peptidoglycan DD-metalloendopeptidase family protein [Acetobacterium wieringae]	0.159265	1	11	11	11	0	8	7	8	8	9	9	7	8	6	0	8	7	8	8	9	9	7	8	6	0	8	7	8	8	9	9	7	8	6	31.5	31.5	31.5	43.234	409	409	2.18	43
1482	TYC85896.1	TYC85896.1	8	8	8	TYC85896.1 cell division ATP-binding protein FtsE [Acetobacterium wieringae]	0.270602	1	8	8	8	0	8	7	7	7	8	7	7	7	6	0	8	7	7	7	8	7	7	7	6	0	8	7	7	7	8	7	7	7	6	26.2	26.2	26.2	25.97	229	229	2.72	8
1483	TYC85897.1	TYC85897.1	3	3	3	TYC85897.1 ABC transporter permease [Acetobacterium wieringae]	0.336597	1	3	3	3	0	3	3	3	2	3	3	2	3	2	0	3	3	3	2	3	3	2	3	2	0	3	3	3	2	3	3	2	3	2	12.8	12.8	12.8	33.84	305	305	2.15	21
1484	TYC85898.1	TYC85898.1	18	18	18	TYC85898.1 peptidoglycan DD-metalloendopeptidase family protein [Acetobacterium wieringae]	-0.179504	1	18	18	18	0	16	13	11	17	17	17	16	17	15	0	16	13	11	17	17	17	16	17	15	0	16	13	11	17	17	17	16	17	15	42.4	42.4	42.4	41.522	389	389	1.99	116
1485	TYC85900.1;A0A136WCZ3	TYC85900.1	8;2	8;2	8;2	TYC85900.1 excinuclease ABC subunit UvrA [Acetobacterium wieringae]	0.473806	2	8	8	8	0	7	5	3	4	5	5	4	3	3	0	7	5	3	4	5	5	4	3	3	0	7	5	3	4	5	5	4	3	3	9.6	9.6	9.6	103.87	937	937;944	1.76	32
1486	TYC85901.1	TYC85901.1	5	5	5	TYC85901.1 ferrous iron transport protein A [Acetobacterium wieringae]	2.22168	1	5	5	5	0	5	5	2	4	4	5	5	1	2	0	5	5	2	4	4	5	5	1	2	0	5	5	2	4	4	5	5	1	2	68.9	68.9	68.9	8.2187	74	74	3.82	NA
1487	TYC85902.1	TYC85902.1	11	11	11	TYC85902.1 ferrous iron transport protein B [Acetobacterium wieringae]	-0.478314	1	11	11	11	1	7	8	5	7	7	7	7	8	5	1	7	8	5	7	7	7	7	8	5	1	7	8	5	7	7	7	7	8	5	16.6	16.6	16.6	75.039	673	673	1.43	69
1489	TYC85905.1	TYC85905.1	3	3	3	TYC85905.1 excinuclease ABC subunit UvrC [Acetobacterium wieringae]	-0.488539	1	3	3	3	1	1	1	1	1	0	1	1	0	1	1	1	1	1	1	0	1	1	0	1	1	1	1	1	1	0	1	1	0	1	6.9	6.9	6.9	69.714	611	611	1	7
1490	TYC85906.1	TYC85906.1	8	8	8	TYC85906.1 HPr(Ser) kinase/phosphatase [Acetobacterium wieringae]	-0.266265	1	8	8	8	0	6	2	3	5	5	4	6	7	5	0	6	2	3	5	5	4	6	7	5	0	6	2	3	5	5	4	6	7	5	28.6	28.6	28.6	38.753	339	339	2.09	31
1491	TYC85907.1	TYC85907.1	5	5	5	TYC85907.1 phosphatase [Acetobacterium wieringae]	-1.16068	1	5	5	5	0	3	4	2	4	3	4	4	4	4	0	3	4	2	4	3	4	4	4	4	0	3	4	2	4	3	4	4	4	4	20.4	20.4	20.4	28.241	255	255	2.45	11
1492	TYC85908.1	TYC85908.1	7	7	7	TYC85908.1 DegV family protein [Acetobacterium wieringae]	0.257849	1	7	7	7	0	7	7	6	5	7	7	7	7	7	0	7	7	6	5	7	7	7	7	7	0	7	7	6	5	7	7	7	7	7	29.8	29.8	29.8	33.177	292	292	2.43	19
1493	TYC85909.1	TYC85909.1	11	11	11	TYC85909.1 peptide chain release factor 1 [Acetobacterium wieringae]	-0.0187707	1	11	11	11	0	11	8	8	9	9	9	9	8	8	0	11	8	8	9	9	9	9	8	8	0	11	8	8	9	9	9	9	8	8	43.3	43.3	43.3	40.176	356	356	1.92	16
1494	TYC85910.1	TYC85910.1	7	7	7	TYC85910.1 4Fe-4S dicluster domain-containing protein [Acetobacterium wieringae]	0.968276	1	7	7	7	0	6	6	6	6	7	7	6	4	5	0	6	6	6	6	7	7	6	4	5	0	6	6	6	6	7	7	6	4	5	51.2	51.2	51.2	13.587	129	129	3.23	18
1495	TYC85911.1	TYC85911.1	4	3	3	TYC85911.1 glycine--tRNA ligase [Acetobacterium wieringae]	0.440159	1	4	3	3	0	3	3	3	2	2	2	2	2	2	0	2	3	3	2	2	2	2	2	2	0	2	3	3	2	2	2	2	2	2	8.2	6.7	6.7	53.807	464	464	1.54	12
1496	TYC85912.1	TYC85912.1	3	3	3	TYC85912.1 hypothetical protein FXB42_08585 [Acetobacterium wieringae]	0.915523	1	3	3	3	0	1	1	2	2	1	1	0	1	1	0	1	1	2	2	1	1	0	1	1	0	1	1	2	2	1	1	0	1	1	8.7	8.7	8.7	54.312	492	492	2.67	4
1497	TYC85914.1	TYC85914.1	3	3	3	TYC85914.1 hypothetical protein FXB42_08595 [Acetobacterium wieringae]	1.8618	1	3	3	3	0	2	1	3	1	0	0	0	0	0	0	2	1	3	1	0	0	0	0	0	0	2	1	3	1	0	0	0	0	0	19.1	19.1	19.1	15.366	136	136	4	NA
1498	TYC85915.1	TYC85915.1	6	6	6	TYC85915.1 flagellar hook protein FlgE [Acetobacterium wieringae]	0.113491	1	6	6	6	0	5	5	5	4	6	6	5	5	4	0	5	5	5	4	6	6	5	5	4	0	5	5	5	4	6	6	5	5	4	14.4	14.4	14.4	51.7	500	500	2.12	NA
1499	TYC85917.1	TYC85917.1	3	3	3	TYC85917.1 motility protein A [Acetobacterium wieringae]	1.20544	1	3	3	3	0	1	3	3	2	1	2	2	1	1	0	1	3	3	2	1	2	2	1	1	0	1	3	3	2	1	2	2	1	1	12.4	12.4	12.4	31.456	283	283	2.63	1
1500	TYC85918.1	TYC85918.1	2	2	2	TYC85918.1 flagellar motor protein MotB [Acetobacterium wieringae]	0.989224	1	2	2	2	0	2	2	2	2	2	2	2	2	2	0	2	2	2	2	2	2	2	2	2	0	2	2	2	2	2	2	2	2	2	11	11	11	27.446	246	246	2.95	NA
1501	TYC85919.1	TYC85919.1	2	2	2	TYC85919.1 flagellar motor switch protein FliM [Acetobacterium wieringae]	-0.593192	1	2	2	2	0	1	0	0	0	1	0	0	1	0	0	1	0	0	0	1	0	0	1	0	0	1	0	0	0	1	0	0	1	0	13.9	13.9	13.9	38.729	337	337	1.67	1
1502	TYC85920.1	TYC85920.1	2	2	2	TYC85920.1 flagellar motor switch phosphatase FliY [Acetobacterium wieringae]	-0.883693	1	2	2	2	0	2	1	1	1	2	2	1	2	2	0	2	1	1	1	2	2	1	2	2	0	2	1	1	1	2	2	1	2	2	7.7	7.7	7.7	39.242	362	362	2.12	NA
1503	TYC85921.1	TYC85921.1	3	3	3	TYC85921.1 response regulator [Acetobacterium wieringae]	1.65605	1	3	3	3	0	3	2	2	2	2	2	2	1	2	0	3	2	2	2	2	2	2	1	2	0	3	2	2	2	2	2	2	1	2	35	35	35	13.184	120	120	2.97	8
1506	TYC85929.1	TYC85929.1	4	4	4	TYC85929.1 flagellar hook-basal body protein [Acetobacterium wieringae]	-0.0775863	1	4	4	4	0	3	3	4	2	4	4	4	4	4	0	3	3	4	2	4	4	4	4	4	0	3	3	4	2	4	4	4	4	4	23.6	23.6	23.6	25.153	233	233	2.94	1
1507	TYC85930.1	TYC85930.1	6	6	6	TYC85930.1 DUF342 domain-containing protein [Acetobacterium wieringae]	1.14148	1	6	6	6	0	3	2	4	1	1	0	1	2	0	0	3	2	4	1	1	0	1	2	0	0	3	2	4	1	1	0	1	2	0	13.6	13.6	13.6	52.974	479	479	1.44	10
1508	TYC85931.1	TYC85931.1	6	6	6	TYC85931.1 chemotaxis protein CheC [Acetobacterium wieringae]	-0.176021	1	6	6	6	0	4	5	5	5	4	6	4	6	6	0	4	5	5	5	4	6	4	6	6	0	4	5	5	5	4	6	4	6	6	46.8	46.8	46.8	22.053	205	205	2.96	2
1509	TYC85932.1	TYC85932.1	4	4	4	TYC85932.1 chemotaxis protein CheD [Acetobacterium wieringae]	1.9426	1	4	4	4	0	4	3	3	3	3	3	2	1	1	0	4	3	3	3	3	3	2	1	1	0	4	3	3	3	3	3	2	1	1	34	34	34	17.639	162	162	3.88	NA
1510	TYC85933.1	TYC85933.1	8	8	8	TYC85933.1 purine-binding chemotaxis protein CheW [Acetobacterium wieringae]	0.102556	1	8	8	8	0	8	6	5	6	7	6	7	6	7	0	8	6	5	6	7	6	7	6	7	0	8	6	5	6	7	6	7	6	7	47.3	47.3	47.3	18.85	167	167	2.13	55
1511	TYC85934.1	TYC85934.1	6	6	6	TYC85934.1 chemotaxis response regulator protein-glutamate methylesterase [Acetobacterium wieringae]	0.108478	1	6	6	6	0	6	3	4	4	5	4	4	5	3	0	6	3	4	4	5	4	4	5	3	0	6	3	4	4	5	4	4	5	3	28	28	28	37.291	343	343	1.98	7
1512	TYC85935.1	TYC85935.1	2	2	2	TYC85935.1 hypothetical protein FXB42_08705 [Acetobacterium wieringae]	1.6999	1	2	2	2	0	2	2	2	2	2	2	2	1	1	0	2	2	2	2	2	2	2	1	1	0	2	2	2	2	2	2	2	1	1	22.8	22.8	22.8	10.865	101	101	3.56	NA
1513	TYC85936.1	TYC85936.1	2	2	2	TYC85936.1 flagellar protein FlgN [Acetobacterium wieringae]	1.12448	1	2	2	2	0	2	2	2	2	2	2	2	2	1	0	2	2	2	2	2	2	2	2	1	0	2	2	2	2	2	2	2	2	1	16.4	16.4	16.4	19.345	165	165	3.53	NA
1514	TYC85937.1	TYC85937.1	25	25	25	TYC85937.1 flagellar hook-associated protein FlgK [Acetobacterium wieringae]	-0.334366	1	25	25	25	0	22	19	22	21	24	22	21	21	22	0	22	19	22	21	24	22	21	21	22	0	22	19	22	21	24	22	21	21	22	59	59	59	58.666	534	534	2.11	48
1515	TYC85938.1	TYC85938.1	16	16	16	TYC85938.1 hypothetical protein FXB42_08720 [Acetobacterium wieringae]	-0.119262	1	16	16	16	0	14	16	15	15	16	16	15	15	15	0	14	16	15	15	16	16	15	15	15	0	14	16	15	15	16	16	15	15	15	55	55	55	37.532	338	338	2.75	31
1516	TYC85939.1	TYC85939.1	3	3	3	TYC85939.1 hypothetical protein FXB42_08725 [Acetobacterium wieringae]	-0.168468	1	3	3	3	0	2	3	2	3	3	3	3	3	3	0	2	3	2	3	3	3	3	3	3	0	2	3	2	3	3	3	3	3	3	20.9	20.9	20.9	22.435	201	201	2.97	1
1517	TYC85940.1	TYC85940.1	20	20	20	TYC85940.1 flagellin [Acetobacterium wieringae]	0.477546	1	20	20	20	3	17	19	19	19	18	18	17	17	16	3	17	19	19	19	18	18	17	17	16	3	17	19	19	19	18	18	17	17	16	59.3	59.3	59.3	37.608	359	359	2.21	89
1519	TYC85951.1	TYC85951.1	3	3	3	TYC85951.1 toxin-antitoxin system, antitoxin component [Acetobacterium wieringae]	-1.16902	1	3	3	3	0	3	2	2	2	2	2	3	1	2	0	3	2	2	2	2	2	3	1	2	0	3	2	2	2	2	2	3	1	2	13.9	13.9	13.9	28.011	244	244	2.55	9
1520	TYC85957.1	TYC85957.1	3	3	3	TYC85957.1 ATP-grasp domain-containing protein [Acetobacterium wieringae]	0	1	3	3	3	0	1	1	1	3	2	2	3	2	2	0	1	1	1	3	2	2	3	2	2	0	1	1	1	3	2	2	3	2	2	9.2	9.2	9.2	35.516	306	306	2.94	NA
1521	TYC85965.1	TYC85965.1	3	3	3	TYC85965.1 type II toxin-antitoxin system YafQ family toxin [Acetobacterium wieringae]	1.64	1	3	3	3	0	3	2	1	1	1	1	1	0	0	0	3	2	1	1	1	1	1	0	0	0	3	2	1	1	1	1	1	0	0	38.5	38.5	38.5	10.695	91	91	4	NA
1522	TYC85969.1	TYC85969.1	6	6	6	TYC85969.1 nucleotide exchange factor GrpE [Acetobacterium wieringae]	-0.116771	1	6	6	6	0	4	3	4	5	5	5	5	5	5	0	4	3	4	5	5	5	5	5	5	0	4	3	4	5	5	5	5	5	5	27.8	27.8	27.8	25.214	223	223	2.73	6
1523	TYC85970.1	TYC85970.1	5	5	5	TYC85970.1 Hsp70 family protein [Acetobacterium wieringae]	-0.141436	1	5	5	5	0	2	2	2	3	3	5	4	4	4	0	2	2	2	3	3	5	4	4	4	0	2	2	2	3	3	5	4	4	4	8.2	8.2	8.2	67.584	611	611	2	1
1525	TYC85974.1	TYC85974.1	27	27	27	TYC85974.1 chemotaxis protein CheA [Acetobacterium wieringae]	0.300308	1	27	27	27	2	23	20	16	19	19	18	20	20	18	2	23	20	16	19	19	18	20	20	18	2	23	20	16	19	19	18	20	20	18	44.4	44.4	44.4	79.351	712	712	1.05	257
1526	TYC85975.1	TYC85975.1	4	4	4	TYC85975.1 protein-glutamate O-methyltransferase CheR [Acetobacterium wieringae]	2.4495	1	4	4	4	0	4	3	4	3	2	3	3	1	1	0	4	3	4	3	2	3	3	1	1	0	4	3	4	3	2	3	3	1	1	18.1	18.1	18.1	31.924	270	270	3	NA
1527	TYC85976.1	TYC85976.1	27	27	27	TYC85976.1 hypothetical protein FXB42_08965 [Acetobacterium wieringae]	-0.284656	1	27	27	27	0	19	23	21	23	26	23	22	20	22	0	19	23	21	23	26	23	22	20	22	0	19	23	21	23	26	23	22	20	22	65	65	65	67.161	634	634	2.09	77
1530	TYC85979.1	TYC85979.1	7	7	7	TYC85979.1 flagellar basal body rod protein FlgB [Acetobacterium wieringae]	2.50649	1	7	7	7	0	7	7	6	7	6	6	6	1	0	0	7	7	6	7	6	6	6	1	0	0	7	7	6	7	6	6	6	1	0	65.7	65.7	65.7	14.903	134	134	3.64	3
1533	TYC85987.1	TYC85987.1	6	6	6	TYC85987.1 thioredoxin-disulfide reductase [Acetobacterium wieringae]	0.234744	1	6	6	6	0	6	5	5	5	5	5	5	6	4	0	6	5	5	5	5	5	5	6	4	0	6	5	5	5	5	5	5	6	4	29.2	29.2	29.2	33.159	305	305	2.17	40
1534	TYC85989.1	TYC85989.1	2	2	2	TYC85989.1 hypothetical protein FXB42_09030 [Acetobacterium wieringae]	0	1	2	2	2	0	0	1	1	1	1	1	1	1	1	0	0	1	1	1	1	1	1	1	1	0	0	1	1	1	1	1	1	1	1	7.6	7.6	7.6	39.641	353	353	2.4	1
1535	TYC85990.1	TYC85990.1	17	17	17	TYC85990.1 type I glyceraldehyde-3-phosphate dehydrogenase [Acetobacterium wieringae]	-0.00314336	1	17	17	17	0	16	16	12	15	15	15	15	15	13	0	16	16	12	15	15	15	15	15	13	0	16	16	12	15	15	15	15	15	13	58.4	58.4	58.4	35.601	334	334	2.07	76
1536	TYC85991.1	TYC85991.1	14	14	14	TYC85991.1 phosphoglycerate kinase [Acetobacterium wieringae]	-0.228832	1	14	14	14	0	12	12	12	12	13	12	13	14	14	0	12	12	12	12	13	12	13	14	14	0	12	12	12	12	13	12	13	14	14	48.7	48.7	48.7	41.642	396	396	2.04	21
1537	TYC85992.1	TYC85992.1	17	17	17	TYC85992.1 triose-phosphate isomerase [Acetobacterium wieringae]	-0.047366	1	17	17	17	0	16	16	15	16	15	14	15	16	15	0	16	16	15	16	15	14	15	16	15	0	16	16	15	16	15	14	15	16	15	71	71	71	26.56	245	245	2.35	82
1538	TYC85993.1	TYC85993.1	12	12	11	TYC85993.1 2,3-bisphosphoglycerate-independent phosphoglycerate mutase [Acetobacterium wieringae]	0.0843506	1	12	12	11	0	10	10	11	8	9	11	11	9	11	0	10	10	11	8	9	11	11	9	11	0	10	9	11	8	9	11	10	9	10	25.6	25.6	24.1	56.061	511	511	1.75	41
1539	TYC85995.1	TYC85995.1	9	9	5	TYC85995.1 sodium-translocating pyrophosphatase [Acetobacterium wieringae]	0.0834254	1	9	9	5	2	9	5	4	5	6	6	5	4	6	2	9	5	4	5	6	6	5	4	6	1	5	2	2	2	3	3	2	2	3	13.2	13.2	6.1	67.641	659	659	1.44	49
1540	TYC85996.1	TYC85996.1	5	5	5	TYC85996.1 hypothetical protein FXB42_09065 [Acetobacterium wieringae]	-0.365515	1	5	5	5	0	3	5	5	5	5	5	4	5	5	0	3	5	5	5	5	5	4	5	5	0	3	5	5	5	5	5	4	5	5	29.2	29.2	29.2	25.362	216	216	3	NA
1541	TYC85997.1	TYC85997.1	18	18	16	TYC85997.1 ATP-dependent chaperone ClpB [Acetobacterium wieringae]	-0.0250839	1	18	18	16	0	15	16	12	16	16	17	17	15	14	0	15	16	12	16	16	17	17	15	14	0	13	14	11	14	14	15	15	13	12	21	21	18.2	97.815	867	867	1.13	168
1542	TYC85998.1	TYC85998.1	5	5	5	TYC85998.1 glycerol dehydrogenase [Acetobacterium wieringae]	0.487246	1	5	5	5	0	3	4	5	2	4	2	3	3	2	0	3	4	5	2	4	2	3	3	2	0	3	4	5	2	4	2	3	3	2	17.8	17.8	17.8	38.5	365	365	2.19	4
1543	TYC85999.1	TYC85999.1	5	5	5	TYC85999.1 aldo/keto reductase [Acetobacterium wieringae]	0.483228	1	5	5	5	0	5	3	5	5	5	5	4	3	5	0	5	3	5	5	5	5	4	3	5	0	5	3	5	5	5	5	4	3	5	23.3	23.3	23.3	38.413	339	339	1.76	16
1544	TYC86000.1	TYC86000.1	6	6	5	TYC86000.1 glucose-6-phosphate isomerase [Acetobacterium wieringae]	-0.172363	1	6	6	5	0	6	6	5	6	6	6	6	6	6	0	6	6	5	6	6	6	6	6	6	0	5	5	4	5	5	5	5	5	5	18.2	18.2	15.5	49.828	445	445	1.61	48
1545	TYC86002.1	TYC86002.1	2	2	2	TYC86002.1 hypothetical protein FXB42_09095 [Acetobacterium wieringae]	0	1	2	2	2	0	2	1	1	1	2	1	1	1	0	0	2	1	1	1	2	1	1	1	0	0	2	1	1	1	2	1	1	1	0	14.5	14.5	14.5	16.608	152	152	3.64	NA
1546	TYC86004.1	TYC86004.1	17	17	17	TYC86004.1 isocitrate/isopropylmalate dehydrogenase family protein [Acetobacterium wieringae]	0.337615	1	17	17	17	1	15	14	12	14	14	14	13	12	14	1	15	14	12	14	14	14	13	12	14	1	15	14	12	14	14	14	13	12	14	51.4	51.4	51.4	43.868	397	397	1.84	46
1547	TYC86005.1	TYC86005.1	9	9	9	TYC86005.1 polyphosphate:AMP phosphotransferase [Acetobacterium wieringae]	-0.144832	1	9	9	9	0	7	4	4	5	4	6	4	5	5	0	7	4	4	5	4	6	4	5	5	0	7	4	4	5	4	6	4	5	5	22.9	22.9	22.9	58.61	493	493	1.61	30
1549	TYC86008.1	TYC86008.1	55	54	53	TYC86008.1 pyruvate:ferredoxin (flavodoxin) oxidoreductase [Acetobacterium wieringae]	0.381446	1	55	54	53	7	54	41	32	44	43	41	42	46	41	7	53	40	31	44	43	41	42	46	41	7	52	39	30	43	42	40	41	45	40	51.6	51.6	50.4	128.36	1174	1174	1.15	519
1550	TYC86009.1	TYC86009.1	3	3	3	TYC86009.1 hypothetical protein FXB42_09135 [Acetobacterium wieringae]	-0.488979	1	3	3	3	0	2	1	1	2	2	3	3	2	2	0	2	1	1	2	2	3	3	2	2	0	2	1	1	2	2	3	3	2	2	23.5	23.5	23.5	9.802	85	85	2.5	22
1552	TYC86012.1	TYC86012.1	2	2	2	TYC86012.1 Nif3-like dinuclear metal center hexameric protein [Acetobacterium wieringae]	0	1	2	2	2	0	1	1	1	1	1	1	1	1	0	0	1	1	1	1	1	1	1	1	0	0	1	1	1	1	1	1	1	1	0	8.9	8.9	8.9	40.522	372	372	1.78	2
1553	TYC86014.1	TYC86014.1	10	10	10	TYC86014.1 UPF0261 family protein [Acetobacterium wieringae]	-0.343327	1	10	10	10	0	9	9	8	8	10	9	8	9	9	0	9	9	8	8	10	9	8	9	9	0	9	9	8	8	10	9	8	9	9	37.8	37.8	37.8	43.044	405	405	1.67	64
1554	TYC86015.1	TYC86015.1	14	14	14	TYC86015.1 phosphoenolpyruvate hydrolase family protein [Acetobacterium wieringae]	-0.075695	1	14	14	14	1	12	14	12	14	13	14	14	13	11	1	12	14	12	14	13	14	14	13	11	1	12	14	12	14	13	14	14	13	11	58.5	58.5	58.5	29.437	275	275	2.16	96
1555	TYC86018.1	TYC86018.1	2	2	2	TYC86018.1 cell wall metabolism sensor histidine kinase WalK [Acetobacterium wieringae]	0	1	2	2	2	0	1	2	2	2	2	2	1	2	2	0	1	2	2	2	2	2	1	2	2	0	1	2	2	2	2	2	1	2	2	5.5	5.5	5.5	66.95	583	583	1.94	1
1557	TYC86023.1	TYC86023.1	2	2	2	TYC86023.1 class I SAM-dependent methyltransferase [Acetobacterium wieringae]	-0.67793	1	2	2	2	0	2	2	1	1	1	2	2	2	2	0	2	2	1	1	1	2	2	2	2	0	2	2	1	1	1	2	2	2	2	6.1	6.1	6.1	28.946	247	247	2.88	1
1558	TYC86024.1	TYC86024.1	2	2	2	TYC86024.1 NYN domain-containing protein [Acetobacterium wieringae]	-0.779971	1	2	2	2	0	1	1	2	2	0	2	2	0	0	0	1	1	2	2	0	2	2	0	0	0	1	1	2	2	0	2	2	0	0	15.2	15.2	15.2	19.068	164	164	3.9	NA
1559	TYC86025.1	TYC86025.1	16	16	16	TYC86025.1 50S ribosomal protein L3 [Acetobacterium wieringae]	0.351561	1	16	16	16	1	15	12	12	11	11	13	14	11	10	1	15	12	12	11	11	13	14	11	10	1	15	12	12	11	11	13	14	11	10	72.7	72.7	72.7	22.705	209	209	2.58	33
1561	TYC86029.1	TYC86029.1	3	3	3	TYC86029.1 AmmeMemoRadiSam system radical SAM enzyme [Acetobacterium wieringae]	1.92608	1	3	3	3	0	2	3	2	3	1	3	2	3	0	0	2	3	2	3	1	3	2	3	0	0	2	3	2	3	1	3	2	3	0	16.5	16.5	16.5	30.453	273	273	2.58	4
1563	TYC86031.1	TYC86031.1	8	8	7	TYC86031.1 thiamine pyrophosphate-dependent dehydrogenase E1 component subunit alpha [Acetobacterium wieringae]	-0.912379	1	8	8	7	0	7	6	6	6	6	6	7	6	6	0	7	6	6	6	6	6	7	6	6	0	6	6	6	6	6	6	7	6	6	30.2	30.2	26.7	34.831	318	318	2.31	31
1564	TYC86032.1	TYC86032.1	2	2	2	TYC86032.1 DUF2922 domain-containing protein [Acetobacterium wieringae]	3.0374	1	2	2	2	0	2	2	2	1	1	1	1	0	0	0	2	2	2	1	1	1	1	0	0	0	2	2	2	1	1	1	1	0	0	19.4	19.4	19.4	7.111	67	67	3.91	NA
1565	TYC86034.1	TYC86034.1	15	15	15	TYC86034.1 hypothetical protein FXB42_07875 [Acetobacterium wieringae]	0.28919	1	15	15	15	0	13	12	12	10	13	13	11	12	12	0	13	12	12	10	13	13	11	12	12	0	13	12	12	10	13	13	11	12	12	27.1	27.1	27.1	69.934	656	656	2.01	35
1566	TYC86036.1	TYC86036.1	3	3	3	TYC86036.1 M23 family metallopeptidase [Acetobacterium wieringae]	-1.83727	1	3	3	3	0	3	2	1	3	3	3	3	3	2	0	3	2	1	3	3	3	3	3	2	0	3	2	1	3	3	3	3	3	2	39.7	39.7	39.7	13.882	131	131	2.21	19
1567	TYC86038.1	TYC86038.1	22	22	22	TYC86038.1 propanediol/glycerol family dehydratase large subunit [Acetobacterium wieringae]	0.330993	1	22	22	22	4	22	21	20	21	20	20	18	20	21	4	22	21	20	21	20	20	18	20	21	4	22	21	20	21	20	20	18	20	21	52.3	52.3	52.3	60.21	553	553	1.79	214
1568	TYC86039.1	TYC86039.1	4	4	4	TYC86039.1 BMC domain-containing protein [Acetobacterium wieringae]	0.279597	1	4	4	4	0	4	4	4	4	4	4	4	4	4	0	4	4	4	4	4	4	4	4	4	0	4	4	4	4	4	4	4	4	4	32.6	32.6	32.6	18.262	175	175	3.3	5
1569	TYC86040.1;A0A136WCZ0	TYC86040.1;A0A136WCZ0	2;1	2;1	2;1	TYC86040.1 excinuclease ABC subunit UvrB [Acetobacterium wieringae];tr|A0A136WCZ0|A0A136WCZ0_9FIRM UvrABC system protein B OS=[Clostridium] neopropionicum GN=uvrB PE=3 SV=1	0.96609	2	2	2	2	0	2	0	0	0	0	1	1	1	1	0	2	0	0	0	0	1	1	1	1	0	2	0	0	0	0	1	1	1	1	3.2	3.2	3.2	74.131	655	655;659	1.83	1
1570	TYC86042.1	TYC86042.1	4	4	4	TYC86042.1 Na/Pi cotransporter family protein [Acetobacterium wieringae]	0.128655	1	4	4	4	0	3	4	2	3	3	4	4	4	3	0	3	4	2	3	3	4	4	4	3	0	3	4	2	3	3	4	4	4	3	9.4	9.4	9.4	63.755	584	584	1.12	28
1571	TYC86049.1	TYC86049.1	2	2	2	TYC86049.1 hypothetical protein FXB42_08895 [Acetobacterium wieringae]	0.765465	1	2	2	2	0	2	2	0	2	2	0	2	0	1	0	2	2	0	2	2	0	2	0	1	0	2	2	0	2	2	0	2	0	1	15.9	15.9	15.9	17.085	151	151	4	NA
1572	TYC86051.1	TYC86051.1	6	6	4	TYC86051.1 RNA polymerase sigma factor RpoD [Acetobacterium wieringae]	-0.111426	1	6	6	4	0	6	5	5	5	5	5	5	5	5	0	6	5	5	5	5	5	5	5	5	0	4	4	4	4	4	4	4	4	4	25.1	25.1	19.2	40.522	354	354	1.97	3
1573	TYC86181.1	TYC86181.1	14	14	14	TYC86181.1 50S ribosomal protein L25 [Acetobacterium wieringae]	0.220768	1	14	14	14	0	12	9	11	10	9	9	11	10	8	0	12	9	11	10	9	9	11	10	8	0	12	9	11	10	9	9	11	10	8	57.1	57.1	57.1	22.394	196	196	2.89	7
1576	TYC86201.1	TYC86201.1	2	2	2	TYC86201.1 hypothetical protein FXB42_06975 [Acetobacterium wieringae]	0	1	2	2	2	0	2	2	2	2	0	2	0	0	0	0	2	2	2	2	0	2	0	0	0	0	2	2	2	2	0	2	0	0	0	18	18	18	14.908	139	139	4	NA
1578	TYC86363.1	TYC86363.1	12	10	8	TYC86363.1 Ig domain-containing protein [Acetobacterium wieringae]	0.208623	1	12	10	8	0	12	12	9	8	11	12	10	10	8	0	10	10	8	6	9	10	8	8	6	0	8	8	7	5	7	8	6	6	5	42	37.5	31.7	32.126	293	293	3.14	1
1579	TYC86366.1	TYC86366.1	26	26	26	TYC86366.1 type I restriction endonuclease subunit R [Acetobacterium wieringae]	0.509368	1	26	26	26	1	23	20	16	15	17	18	16	16	16	1	23	20	16	15	17	18	16	16	16	1	23	20	16	15	17	18	16	16	16	29.9	29.9	29.9	119.3	1032	1032	1.03	173
1580	TYC86367.1	TYC86367.1	3	3	3	TYC86367.1 type I restriction-modification system subunit M [Acetobacterium wieringae]	0	1	3	3	3	0	3	3	0	2	2	3	3	1	3	0	3	3	0	2	2	3	3	1	3	0	3	3	0	2	2	3	3	1	3	7.4	7.4	7.4	57.287	515	515	1.91	4
1582	TYC86373.1	TYC86373.1	6	6	6	TYC86373.1 hypothetical protein FXB42_06715 [Acetobacterium wieringae]	-0.436514	1	6	6	6	0	3	3	3	2	5	2	4	2	2	0	3	3	3	2	5	2	4	2	2	0	3	3	3	2	5	2	4	2	2	17.9	17.9	17.9	34.287	312	312	2.89	NA
1585	TYC86388.1	TYC86388.1	45	45	45	TYC86388.1 formate dehydrogenase subunit alpha [Acetobacterium wieringae]	0.551661	1	45	45	45	9	41	35	33	35	32	34	32	32	34	9	41	35	33	35	32	34	32	32	34	9	41	35	33	35	32	34	32	32	34	60.6	60.6	60.6	97.911	891	891	1.06	467
1588	TYC86393.1	TYC86393.1	15	15	14	TYC86393.1 hypothetical protein FXB42_06730 [Acetobacterium wieringae]	0.106877	1	15	15	14	0	14	12	10	13	13	13	12	12	12	0	14	12	10	13	13	13	12	12	12	0	13	11	10	12	12	12	11	11	11	54.8	54.8	50.8	35.92	321	321	2.48	42
1589	TYC86477.1;TYC83918.1	TYC86477.1;TYC83918.1	2;1	2;1	2;1	TYC86477.1 restriction endonuclease subunit S [Acetobacterium wieringae];TYC83918.1 restriction endonuclease [Acetobacterium wieringae]	0.828513	2	2	2	2	0	2	1	0	1	1	1	1	1	1	0	2	1	0	1	1	1	1	1	1	0	2	1	0	1	1	1	1	1	1	3.9	3.9	3.9	55.501	491	491;487	1.1	9
1590	TYC86479.1	TYC86479.1	3	3	3	TYC86479.1 AAA family ATPase [Acetobacterium wieringae]	0.850395	1	3	3	3	0	3	2	1	1	2	2	1	2	1	0	3	2	1	1	2	2	1	2	1	0	3	2	1	1	2	2	1	2	1	8.3	8.3	8.3	68.77	612	612	1.06	15
1593	TYC86547.1;TYC86546.1	TYC86547.1	11;1	11;1	11;1	TYC86547.1 hypothetical protein FXB42_06115 [Acetobacterium wieringae]	0.795115	2	11	11	11	0	11	9	7	8	8	6	4	7	8	0	11	9	7	8	8	6	4	7	8	0	11	9	7	8	8	6	4	7	8	13.9	13.9	13.9	90.403	777	777;344	1.03	74
1594	TYC86548.1	TYC86548.1	2	2	2	TYC86548.1 hypothetical protein FXB42_06120 [Acetobacterium wieringae]	0.932119	1	2	2	2	0	2	0	2	1	1	1	0	0	1	0	2	0	2	1	1	1	0	0	1	0	2	0	2	1	1	1	0	0	1	12.1	12.1	12.1	20.823	182	182	2.5	NA
1595	TYC86549.1	TYC86549.1	4	4	4	TYC86549.1 DUF87 domain-containing protein [Acetobacterium wieringae]	0.415372	1	4	4	4	0	3	3	4	4	4	4	3	3	3	0	3	3	4	4	4	4	3	3	3	0	3	3	4	4	4	4	3	3	3	5.2	5.2	5.2	116.33	1046	1046	1.75	18
1596	TYC86551.1	TYC86551.1	6	6	6	TYC86551.1 SMI1/KNR4 family protein [Acetobacterium wieringae]	1.98687	1	6	6	6	0	4	5	3	4	4	3	3	1	0	0	4	5	3	4	4	3	3	1	0	0	4	5	3	4	4	3	3	1	0	42.6	42.6	42.6	16.062	136	136	3.55	5
1597	TYC86565.1	TYC86565.1	2	2	2	TYC86565.1 carbon-nitrogen family hydrolase [Acetobacterium wieringae]	-3.21824	1	2	2	2	0	1	1	1	1	2	2	2	2	2	0	1	1	1	1	2	2	2	2	2	0	1	1	1	1	2	2	2	2	2	9.2	9.2	9.2	28.71	260	260	3	NA
1600	TYC86573.1	TYC86573.1	4	4	4	TYC86573.1 DUF2284 domain-containing protein [Acetobacterium wieringae]	3.54983	1	4	4	4	0	3	4	4	1	0	0	0	0	0	0	3	4	4	1	0	0	0	0	0	0	3	4	4	1	0	0	0	0	0	21.8	21.8	21.8	20.006	179	179	3.41	NA
1601	TYC86574.1;TYC88149.1;TYC86586.1;TYC84263.1;TYC84326.1	TYC86574.1;TYC88149.1;TYC86586.1	5;3;3;2;1	5;3;3;2;1	3;1;1;0;0	TYC86574.1 cobalamin-binding protein [Acetobacterium wieringae];TYC88149.1 cobalamin-binding protein [Acetobacterium wieringae];TYC86586.1 cobalamin-binding protein [Acetobacterium wieringae]	0.144934	5	5	5	3	0	5	4	3	4	4	4	4	4	4	0	5	4	3	4	4	4	4	4	4	0	3	3	2	3	3	3	3	3	3	36.8	36.8	25.8	21.37	209	209;209;209;209;209	2.51	23
1602	TYC86575.1	TYC86575.1	6	6	4	TYC86575.1 uroporphyrinogen decarboxylase [Acetobacterium wieringae]	0.413125	1	6	6	4	0	5	6	6	5	5	4	4	6	3	0	5	6	6	5	5	4	4	6	3	0	3	4	4	3	3	2	2	4	1	20.9	20.9	18.2	36.551	325	325	2.28	9
1604	TYC86579.1	TYC86579.1	2	2	2	TYC86579.1 3-deoxy-7-phosphoheptulonate synthase [Acetobacterium wieringae]	2.54965	1	2	2	2	0	2	2	2	0	1	1	1	1	1	0	2	2	2	0	1	1	1	1	1	0	2	2	2	0	1	1	1	1	1	9.6	9.6	9.6	38.731	342	342	2.17	NA
1605	TYC86583.1	TYC86583.1	5	5	5	TYC86583.1 glutamate synthase subunit beta [Acetobacterium wieringae]	0.0150384	1	5	5	5	0	5	4	4	5	5	5	5	5	4	0	5	4	4	5	5	5	5	5	4	0	5	4	4	5	5	5	5	5	4	14.1	14.1	14.1	53.964	491	491	1.12	46
1606	TYC86584.1	TYC86584.1	46	46	45	TYC86584.1 glutamate synthase large subunit [Acetobacterium wieringae]	0.333115	1	46	46	45	4	45	33	33	35	33	36	38	35	36	4	45	33	33	35	33	36	38	35	36	4	44	33	33	35	33	36	38	35	35	35.8	35.8	35.4	168.38	1529	1529	1.05	411
1613	TYC86618.1;TYC88163.1	TYC86618.1	3;1	3;1	3;1	TYC86618.1 response regulator [Acetobacterium wieringae]	1.80365	2	3	3	3	0	3	2	2	2	1	1	1	2	1	0	3	2	2	2	1	1	1	2	1	0	3	2	2	2	1	1	1	2	1	19.1	19.1	19.1	14.663	131	131;134	3	2
1614	TYC86619.1	TYC86619.1	8	8	8	TYC86619.1 bacteriohemerythrin [Acetobacterium wieringae]	0.715572	1	8	8	8	0	8	5	5	5	5	5	4	2	2	0	8	5	5	5	5	5	4	2	2	0	8	5	5	5	5	5	4	2	2	58.6	58.6	58.6	15.353	133	133	3.96	NA
1615	TYC86621.1	TYC86621.1	7	7	7	TYC86621.1 leucine-rich repeat protein [Acetobacterium wieringae]	-0.0406792	1	7	7	7	0	5	6	3	7	6	5	5	5	4	0	5	6	3	7	6	5	5	5	4	0	5	6	3	7	6	5	5	5	4	20.3	20.3	20.3	70.591	627	627	1.09	53
1616	TYC86622.1	TYC86622.1	7	7	7	TYC86622.1 diguanylate cyclase [Acetobacterium wieringae]	0.134173	1	7	7	7	0	6	4	3	6	4	6	5	6	5	0	6	4	3	6	4	6	5	6	5	0	6	4	3	6	4	6	5	6	5	27	27	27	38.343	330	330	2.12	4
1617	TYC86625.1	TYC86625.1	3	3	3	TYC86625.1 MarR family transcriptional regulator [Acetobacterium wieringae]	1.63223	1	3	3	3	0	3	2	1	2	3	2	1	0	1	0	3	2	1	2	3	2	1	0	1	0	3	2	1	2	3	2	1	0	1	32.6	32.6	32.6	16.469	141	141	2.86	5
1618	TYC86627.1	TYC86627.1	23	23	20	TYC86627.1 pyridine nucleotide-disulfide oxidoreductase [Acetobacterium wieringae]	0.0972773	1	23	23	20	2	21	20	18	21	21	19	20	19	19	2	21	20	18	21	21	19	20	19	19	2	18	17	16	18	18	17	18	16	17	31	31	28	89.999	833	833	1.05	248
1620	TYC86630.1	TYC86630.1	15	15	15	TYC86630.1 anaerobic carbon-monoxide dehydrogenase catalytic subunit [Acetobacterium wieringae]	-0.53698	1	15	15	15	0	15	8	6	14	14	13	12	13	12	0	15	8	6	14	14	13	12	13	12	0	15	8	6	14	14	13	12	13	12	36	36	36	66.627	627	627	1.39	108
1622	TYC86632.1	TYC86632.1	3	3	3	TYC86632.1 NAD(P)/FAD-dependent oxidoreductase [Acetobacterium wieringae]	-0.469349	1	3	3	3	0	2	0	1	1	2	1	2	2	2	0	2	0	1	1	2	1	2	2	2	0	2	0	1	1	2	1	2	2	2	12.7	12.7	12.7	44.728	410	410	1.67	10
1623	TYC86633.1	TYC86633.1	7	7	7	TYC86633.1 peptidylprolyl isomerase [Acetobacterium wieringae]	0.816841	1	7	7	7	0	7	7	7	7	7	7	4	7	6	0	7	7	7	7	7	7	4	7	6	0	7	7	7	7	7	7	4	7	6	24.4	24.4	24.4	17.613	164	164	3.18	10
1625	TYC86635.1	TYC86635.1	2	2	2	TYC86635.1 ethanolamine utilization microcompartment protein EutL [Acetobacterium wieringae]	0.176978	1	2	2	2	0	2	2	2	1	1	2	2	2	2	0	2	2	2	1	1	2	2	2	2	0	2	2	2	1	1	2	2	2	2	15.4	15.4	15.4	23.015	214	214	2.91	NA
1626	TYC86636.1	TYC86636.1	4	4	4	TYC86636.1 acetyl-CoA carboxylase carboxyltransferase subunit alpha [Acetobacterium wieringae]	0.987108	1	4	4	4	0	4	3	3	2	2	3	2	3	3	0	4	3	3	2	2	3	2	3	3	0	4	3	3	2	2	3	2	3	3	17.1	17.1	17.1	29.317	263	263	2.48	10
1627	TYC86637.1	TYC86637.1	2	2	2	TYC86637.1 acetyl-CoA carboxylase carboxyltransferase subunit beta [Acetobacterium wieringae]	1.03863	1	2	2	2	0	2	1	0	0	0	0	0	0	0	0	2	1	0	0	0	0	0	0	0	0	2	1	0	0	0	0	0	0	0	5.8	5.8	5.8	32.638	295	295	2.25	NA
1628	TYC86638.1	TYC86638.1	3	3	3	TYC86638.1 acetyl-CoA carboxylase biotin carboxylase subunit [Acetobacterium wieringae]	1.06463	1	3	3	3	0	2	2	1	2	2	2	2	1	1	0	2	2	1	2	2	2	2	1	1	0	2	2	1	2	2	2	2	1	1	11.6	11.6	11.6	49.671	450	450	1.31	11
1629	TYC86639.1	TYC86639.1	3	3	3	TYC86639.1 beta-hydroxyacyl-ACP dehydratase [Acetobacterium wieringae]	1.13543	1	3	3	3	0	3	3	3	3	3	3	3	1	2	0	3	3	3	3	3	3	3	1	2	0	3	3	3	3	3	3	3	1	2	28.3	28.3	28.3	15.082	138	138	3.96	NA
1630	TYC86640.1	TYC86640.1	2	2	2	TYC86640.1 acetyl-CoA carboxylase biotin carboxyl carrier protein [Acetobacterium wieringae]	0.786754	1	2	2	2	0	2	2	2	2	2	2	2	2	2	0	2	2	2	2	2	2	2	2	2	0	2	2	2	2	2	2	2	2	2	15.9	15.9	15.9	17.123	157	157	2.51	8
1631	TYC86641.1	TYC86641.1	5	5	5	TYC86641.1 beta-ketoacyl-ACP synthase II [Acetobacterium wieringae]	-0.0692082	1	5	5	5	0	5	4	3	2	4	2	3	3	3	0	5	4	3	2	4	2	3	3	3	0	5	4	3	2	4	2	3	3	3	18.4	18.4	18.4	43.561	412	412	1.75	19
1632	TYC86642.1	TYC86642.1	4	4	4	TYC86642.1 3-oxoacyl-[acyl-carrier-protein] reductase [Acetobacterium wieringae]	0.309626	1	4	4	4	0	3	2	2	3	3	2	2	2	3	0	3	2	2	3	3	2	2	2	3	0	3	2	2	3	3	2	2	2	3	21.1	21.1	21.1	25.98	246	246	2.25	14
1633	TYC86644.1	TYC86644.1	6	6	6	TYC86644.1 enoyl-[acyl-carrier-protein] reductase FabK [Acetobacterium wieringae]	0.539608	1	6	6	6	0	5	2	2	3	2	3	4	4	2	0	5	2	2	3	2	3	4	4	2	0	5	2	2	3	2	3	4	4	2	21.3	21.3	21.3	33.351	315	315	2.53	4
1634	TYC86646.1	TYC86646.1	5	5	5	TYC86646.1 ketoacyl-ACP synthase III [Acetobacterium wieringae]	0.429905	1	5	5	5	0	3	4	5	4	4	4	4	4	4	0	3	4	5	4	4	4	4	4	4	0	3	4	5	4	4	4	4	4	4	22.3	22.3	22.3	33.734	319	319	2.58	9
1635	TYC86647.1	TYC86647.1	3	3	3	TYC86647.1 winged helix DNA-binding protein [Acetobacterium wieringae]	1.12137	1	3	3	3	0	2	2	3	3	3	3	2	1	2	0	2	2	3	3	3	3	2	1	2	0	2	2	3	3	3	3	2	1	2	20.6	20.6	20.6	18.279	160	160	3.57	NA
1636	TYC86648.1	TYC86648.1	4	4	4	TYC86648.1 nitronate monooxygenase [Acetobacterium wieringae]	-0.640373	1	4	4	4	0	4	3	1	3	3	3	2	4	3	0	4	3	1	3	3	3	2	4	3	0	4	3	1	3	3	3	2	4	3	20.8	20.8	20.8	38.239	356	356	2.03	1
1637	TYC86650.1	TYC86650.1	6	6	6	TYC86650.1 histidine phosphatase family protein [Acetobacterium wieringae]	0.272088	1	6	6	6	0	5	5	5	5	4	4	5	5	5	0	5	5	5	5	4	4	5	5	5	0	5	5	5	5	4	4	5	5	5	27.2	27.2	27.2	26.789	235	235	2.63	9
1638	TYC86653.1	TYC86653.1	3	3	3	TYC86653.1 GTPase Era [Acetobacterium wieringae]	0.353827	1	3	3	3	0	3	2	1	2	1	2	2	2	1	0	3	2	1	2	1	2	2	2	1	0	3	2	1	2	1	2	2	2	1	10.4	10.4	10.4	33.588	298	298	1.92	4
1639	TYC86655.1	TYC86655.1	5	5	5	TYC86655.1 lactoylglutathione lyase [Acetobacterium wieringae]	0.233761	1	5	5	5	0	5	4	4	4	4	4	4	2	2	0	5	4	4	4	4	4	4	2	2	0	5	4	4	4	4	4	4	2	2	29.5	29.5	29.5	14.613	129	129	3.17	9
1640	TYC86659.1	TYC86659.1	2	2	2	TYC86659.1 DUF2325 domain-containing protein [Acetobacterium wieringae]	-0.60862	1	2	2	2	0	1	1	1	1	1	1	1	1	0	0	1	1	1	1	1	1	1	1	0	0	1	1	1	1	1	1	1	1	0	19.1	19.1	19.1	12.325	110	110	4	NA
1643	TYC87091.1	TYC87091.1	3	3	3	TYC87091.1 putative selenium-dependent hydroxylase accessory protein YqeC [Acetobacterium wieringae]	0.882862	1	3	3	3	0	3	1	1	1	1	1	1	1	1	0	3	1	1	1	1	1	1	1	1	0	3	1	1	1	1	1	1	1	1	14	14	14	27.106	243	243	3	NA
1644	TYC87092.1	TYC87092.1	7	7	6	TYC87092.1 ribosome biogenesis GTPase Der [Acetobacterium wieringae]	0.055396	1	7	7	6	0	6	6	5	6	5	7	7	6	6	0	6	6	5	6	5	7	7	6	6	0	5	5	4	5	5	6	6	6	5	13	13	10.5	49.424	439	439	1.88	13
1645	TYC87094.1	TYC87094.1	3	3	3	TYC87094.1 DUF4364 family protein [Acetobacterium wieringae]	-0.747153	1	3	3	3	0	1	1	2	1	0	1	1	2	1	0	1	1	2	1	0	1	1	2	1	0	1	1	2	1	0	1	1	2	1	16.8	16.8	16.8	20.028	173	173	3.91	NA
1646	TYC87095.1	TYC87095.1	3	3	3	TYC87095.1 ABC transporter ATPase [Acetobacterium wieringae]	0.0173594	1	3	3	3	0	3	3	3	3	2	3	3	2	2	0	3	3	3	3	2	3	3	2	2	0	3	3	3	3	2	3	3	2	2	31.4	31.4	31.4	13.966	121	121	3	5
1647	TYC87096.1	TYC87096.1	6	6	6	TYC87096.1 amino acid ABC transporter ATP-binding protein [Acetobacterium wieringae]	0.747076	1	6	6	6	0	6	5	4	5	5	5	4	3	5	0	6	5	4	5	5	5	4	3	5	0	6	5	4	5	5	5	4	3	5	31.7	31.7	31.7	26.994	240	240	2.8	2
1648	TYC87097.1	TYC87097.1	8	8	8	TYC87097.1 transporter substrate-binding domain-containing protein [Acetobacterium wieringae]	0.119101	1	8	8	8	0	8	7	7	8	8	8	8	8	8	0	8	7	7	8	8	8	8	8	8	0	8	7	7	8	8	8	8	8	8	32.2	32.2	32.2	28.837	270	270	2.97	11
1650	TYC87104.1	TYC87104.1	3	3	3	TYC87104.1 VOC family protein [Acetobacterium wieringae]	2.3374	1	3	3	3	0	2	1	2	2	3	2	2	1	0	0	2	1	2	2	3	2	2	1	0	0	2	1	2	2	3	2	2	1	0	30.6	30.6	30.6	13.323	121	121	3.22	3
1651	TYC87108.1	TYC87108.1	6	6	5	TYC87108.1 Ig domain-containing protein [Acetobacterium wieringae]	0.600536	1	6	6	5	0	4	4	6	5	5	4	3	3	3	0	4	4	6	5	5	4	3	3	3	0	4	3	5	4	4	3	2	3	3	31.2	31.2	28.8	31.938	285	285	2.52	13
1654	TYC87113.1	TYC87113.1	2	2	2	TYC87113.1 hypothetical protein FXB42_05480 [Acetobacterium wieringae]	0.552367	1	2	2	2	0	1	1	0	0	0	0	0	0	0	0	1	1	0	0	0	0	0	0	0	0	1	1	0	0	0	0	0	0	0	20.9	20.9	20.9	18.32	153	153	3.5	NA
1655	TYC87114.1	TYC87114.1	2	2	2	TYC87114.1 SPFH domain-containing protein [Acetobacterium wieringae]	-0.945964	1	2	2	2	0	2	0	0	1	1	1	1	1	0	0	2	0	0	1	1	1	1	1	0	0	2	0	0	1	1	1	1	1	0	5.9	5.9	5.9	41.143	374	374	1.89	2
1658	TYC87118.1	TYC87118.1	17	17	17	TYC87118.1 valine--tRNA ligase [Acetobacterium wieringae]	0.40208	1	17	17	17	2	17	14	11	11	11	14	13	11	12	2	17	14	11	11	11	14	13	11	12	2	17	14	11	11	11	14	13	11	12	22.2	22.2	22.2	101.73	882	882	1.03	131
1661	TYC87121.1	TYC87121.1	6	6	6	TYC87121.1 glutamate 5-kinase [Acetobacterium wieringae]	-0.0215059	1	6	6	6	0	5	4	3	4	3	4	5	4	4	0	5	4	3	4	3	4	5	4	4	0	5	4	3	4	3	4	5	4	4	26.3	26.3	26.3	29.375	270	270	2.5	8
1662	TYC87122.1	TYC87122.1	10	10	10	TYC87122.1 vitamin B12-dependent ribonucleotide reductase [Acetobacterium wieringae]	0.525719	1	10	10	10	0	9	6	6	6	5	6	5	6	4	0	9	6	6	6	5	6	5	6	4	0	9	6	6	6	5	6	5	6	4	13.4	13.4	13.4	111.37	1000	1000	1	62
1664	TYC87125.1	TYC87125.1	7	7	7	TYC87125.1 indolepyruvate oxidoreductase subunit beta [Acetobacterium wieringae]	0.104329	1	7	7	7	0	5	7	6	7	7	7	7	6	7	0	5	7	6	7	7	7	7	6	7	0	5	7	6	7	7	7	7	6	7	42.6	42.6	42.6	20.37	190	190	3.1	NA
1665	TYC87126.1	TYC87126.1	14	14	14	TYC87126.1 indolepyruvate ferredoxin oxidoreductase subunit alpha [Acetobacterium wieringae]	0.154097	1	14	14	14	0	12	8	12	12	11	11	9	9	9	0	12	8	12	12	11	11	9	9	9	0	12	8	12	12	11	11	9	9	9	34.9	34.9	34.9	64.399	593	593	1.51	79
1666	TYC87128.1	TYC87128.1	12	12	12	TYC87128.1 citrate/2-methylcitrate synthase [Acetobacterium wieringae]	-0.0916379	1	12	12	12	0	9	11	7	11	9	10	12	10	10	0	9	11	7	11	9	10	12	10	10	0	9	11	7	11	9	10	12	10	10	25.3	25.3	25.3	51.517	455	455	1.89	30
1667	TYC87129.1	TYC87129.1	5	5	5	TYC87129.1 adenylosuccinate lyase [Acetobacterium wieringae]	0.533883	1	5	5	5	0	3	4	3	4	4	4	3	4	2	0	3	4	3	4	4	4	3	4	2	0	3	4	3	4	4	4	3	4	2	19.3	19.3	19.3	53.531	477	477	1.7	13
1668	TYC87130.1	TYC87130.1	15	15	14	TYC87130.1 ribonuclease Y [Acetobacterium wieringae]	0.182987	1	15	15	14	1	14	12	10	14	14	11	10	10	10	1	14	12	10	14	14	11	10	10	10	1	13	11	10	13	13	11	9	10	10	28	28	26.3	57.984	514	514	1.71	73
1669	TYC87131.1	TYC87131.1	10	10	10	TYC87131.1 recombinase RecA [Acetobacterium wieringae]	0.0173523	1	10	10	10	0	10	8	7	8	8	8	8	8	8	0	10	8	7	8	8	8	8	8	8	0	10	8	7	8	8	8	8	8	8	34.2	34.2	34.2	38.747	360	360	2.16	3
1670	TYC87133.1	TYC87133.1	2	2	2	TYC87133.1 CDP-diacylglycerol--glycerol-3-phosphate 3-phosphatidyltransferase [Acetobacterium wieringae]	-0.79691	1	2	2	2	0	1	1	1	1	0	1	2	0	0	0	1	1	1	1	0	1	2	0	0	0	1	1	1	1	0	1	2	0	0	12.3	12.3	12.3	19.758	179	179	4	NA
1671	TYC87134.1	TYC87134.1	2	2	2	TYC87134.1 30S ribosomal protein S12 methylthiotransferase RimO [Acetobacterium wieringae]	0	1	2	2	2	0	1	1	1	0	1	1	1	2	0	0	1	1	1	0	1	1	1	2	0	0	1	1	1	0	1	1	1	2	0	6.9	6.9	6.9	50.902	450	450	1.9	2
1672	TYC87136.1	TYC87136.1	2	2	2	TYC87136.1 dUTP diphosphatase [Acetobacterium wieringae]	0.5775	1	2	2	2	0	2	1	1	1	1	1	1	0	0	0	2	1	1	1	1	1	1	0	0	0	2	1	1	1	1	1	1	0	0	18	18	18	16.425	150	150	4	NA
1673	TYC87137.1	TYC87137.1	20	20	20	TYC87137.1 polyribonucleotide nucleotidyltransferase [Acetobacterium wieringae]	0.45862	1	20	20	20	1	18	13	12	13	10	13	13	11	13	1	18	13	12	13	10	13	13	11	13	1	18	13	12	13	10	13	13	11	13	34.5	34.5	34.5	75.692	692	692	1.5	93
1675	TYC87141.1	TYC87141.1	5	5	5	TYC87141.1 30S ribosome-binding factor RbfA [Acetobacterium wieringae]	-0.0770432	1	5	5	5	0	5	5	3	4	4	3	4	3	3	0	5	5	3	4	4	3	4	3	3	0	5	5	3	4	4	3	4	3	3	28.1	28.1	28.1	14.475	128	128	3.94	NA
1676	TYC87142.1	TYC87142.1	23	23	23	TYC87142.1 translation initiation factor IF-2 [Acetobacterium wieringae]	0.773046	1	23	23	23	4	23	18	16	12	8	14	15	15	12	4	23	18	16	12	8	14	15	15	12	4	23	18	16	12	8	14	15	15	12	28.6	28.6	28.6	80.935	735	735	1.15	141
1678	TYC87144.1	TYC87144.1	5	5	5	TYC87144.1 transcription termination/antitermination protein NusA [Acetobacterium wieringae]	0.289273	1	5	5	5	0	3	4	5	3	3	3	3	3	3	0	3	4	5	3	3	3	3	3	3	0	3	4	5	3	3	3	3	3	3	17.6	17.6	17.6	44.658	397	397	1.78	9
1680	TYC87146.1	TYC87146.1	14	14	14	TYC87146.1 ribosome recycling factor [Acetobacterium wieringae]	0.0222991	1	14	14	14	0	13	12	10	11	13	11	11	11	10	0	13	12	10	11	13	11	11	11	10	0	13	12	10	11	13	11	11	11	10	67.6	67.6	67.6	20.809	185	185	2.61	35
1681	TYC87147.1	TYC87147.1	4	4	4	TYC87147.1 UMP kinase [Acetobacterium wieringae]	0.485638	1	4	4	4	0	4	4	3	3	2	4	4	2	3	0	4	4	3	3	2	4	4	2	3	0	4	4	3	3	2	4	4	2	3	28.1	28.1	28.1	26.383	242	242	2.52	15
1682	TYC87148.1	TYC87148.1	16	16	16	TYC87148.1 translation elongation factor Ts [Acetobacterium wieringae]	0.223426	1	16	16	16	0	15	15	11	12	12	12	13	14	12	0	15	15	11	12	12	12	13	14	12	0	15	15	11	12	12	12	13	14	12	56.5	56.5	56.5	23.998	214	214	2.36	82
1683	TYC87149.1	TYC87149.1	11	11	11	TYC87149.1 30S ribosomal protein S2 [Acetobacterium wieringae]	0.297419	1	11	11	11	0	11	8	6	8	6	6	6	9	7	0	11	8	6	8	6	6	6	9	7	0	11	8	6	8	6	6	6	9	7	49.6	49.6	49.6	29.369	262	262	2.07	50
1684	TYC87150.1	TYC87150.1	17	17	17	TYC87150.1 ATP-dependent protease ATPase subunit HslU [Acetobacterium wieringae]	0.0239051	1	17	17	17	0	15	15	13	14	13	13	14	14	12	0	15	15	13	14	13	13	14	14	12	0	15	15	13	14	13	13	14	14	12	36.8	36.8	36.8	53.21	468	468	2.06	7
1685	TYC87151.1	TYC87151.1	3	3	3	TYC87151.1 ATP-dependent protease subunit HslV [Acetobacterium wieringae]	0.956116	1	3	3	3	0	2	2	0	2	2	2	2	1	1	0	2	2	0	2	2	2	2	1	1	0	2	2	0	2	2	2	2	1	1	18.2	18.2	18.2	19.181	176	176	2.45	6
1686	TYC87152.1	TYC87152.1	5	5	5	TYC87152.1 type I DNA topoisomerase [Acetobacterium wieringae]	3.31778	1	5	5	5	1	5	3	4	1	0	1	1	1	1	1	5	3	4	1	0	1	1	1	1	1	5	3	4	1	0	1	1	1	1	8	8	8	78.064	689	689	1.06	17
1687	TYC87154.1	TYC87154.1	7	7	7	TYC87154.1 amino acid ABC transporter substrate-binding protein [Acetobacterium wieringae]	0.818322	1	7	7	7	0	7	4	7	6	5	6	4	5	6	0	7	4	7	6	5	6	4	5	6	0	7	4	7	6	5	6	4	5	6	29.9	29.9	29.9	29.791	274	274	2.98	NA
1688	TYC87155.1	TYC87155.1	6	6	6	TYC87155.1 universal stress protein [Acetobacterium wieringae]	0.19907	1	6	6	6	0	5	5	6	6	5	5	5	6	6	0	5	5	6	6	5	5	5	6	6	0	5	5	6	6	5	5	5	6	6	25.3	25.3	25.3	32.21	288	288	2.81	3
1691	TYC87204.1	TYC87204.1	6	6	6	TYC87204.1 thioredoxin [Acetobacterium wieringae]	-0.0461001	1	6	6	6	0	6	5	4	5	5	5	5	5	4	0	6	5	4	5	5	5	5	5	4	0	6	5	4	5	5	5	5	5	4	61.3	61.3	61.3	11.715	106	106	3.17	14
1692	TYC87205.1	TYC87205.1	6	6	6	TYC87205.1 flavodoxin family protein [Acetobacterium wieringae]	0.702963	1	6	6	6	0	6	5	6	6	6	5	5	4	5	0	6	5	6	6	6	5	5	4	5	0	6	5	6	6	6	5	5	4	5	30.9	30.9	30.9	21.381	188	188	2.97	6
1694	TYC87209.1	TYC87209.1	9	9	8	TYC87209.1 stage 0 sporulation family protein [Acetobacterium wieringae]	0.627804	1	9	9	8	0	8	7	6	7	7	5	5	5	4	0	8	7	6	7	7	5	5	5	4	0	7	7	6	7	7	5	5	5	4	35.1	35.1	31.9	31.962	279	279	2.75	7
1695	TYC87212.1	TYC87212.1	2	2	2	TYC87212.1 aminotransferase class V-fold PLP-dependent enzyme [Acetobacterium wieringae]	-0.93207	1	2	2	2	0	2	2	1	2	2	2	2	2	2	0	2	2	1	2	2	2	2	2	2	0	2	2	1	2	2	2	2	2	2	3.9	3.9	3.9	79.347	712	712	2.89	1
1696	TYC87213.1	TYC87213.1	6	6	6	TYC87213.1 thioredoxin [Acetobacterium wieringae]	0.465487	1	6	6	6	0	6	5	6	6	5	6	5	4	4	0	6	5	6	6	5	6	5	4	4	0	6	5	6	6	5	6	5	4	4	51.9	51.9	51.9	12.246	108	108	3.01	31
1697	TYC87214.1	TYC87214.1	4	4	4	TYC87214.1 methionine--tRNA ligase [Acetobacterium wieringae]	-3.26296	1	4	4	4	0	4	3	3	3	3	3	3	3	2	0	4	3	3	3	3	3	3	3	2	0	4	3	3	3	3	3	3	3	2	8.7	8.7	8.7	73.837	655	655	1.4	18
1698	TYC87216.1	TYC87216.1	4	4	4	TYC87216.1 FAD-binding protein [Acetobacterium wieringae]	0.0538516	1	4	4	4	0	4	4	2	3	4	4	4	4	2	0	4	4	2	3	4	4	4	4	2	0	4	4	2	3	4	4	4	4	2	14.1	14.1	14.1	51.429	462	462	1.25	27
1699	TYC87218.1	TYC87218.1	14	14	14	TYC87218.1 50S ribosomal protein L9 [Acetobacterium wieringae]	0.112596	1	14	14	14	0	11	11	9	8	9	11	10	11	7	0	11	11	9	8	9	11	10	11	7	0	11	11	9	8	9	11	10	11	7	68.5	68.5	68.5	16.153	149	149	3.51	NA
1700	TYC87221.1	TYC87221.1	3	3	3	TYC87221.1 30S ribosomal protein S18 [Acetobacterium wieringae]	1.04374	1	3	3	3	0	3	3	2	2	2	2	3	2	0	0	3	3	2	2	2	2	3	2	0	0	3	3	2	2	2	2	3	2	0	21.3	21.3	21.3	8.7633	75	75	3.39	4
1701	TYC87222.1	TYC87222.1	5	5	5	TYC87222.1 single-stranded DNA-binding protein [Acetobacterium wieringae]	-0.112044	1	5	5	5	0	4	3	3	4	3	4	3	4	3	0	4	3	3	4	3	4	3	4	3	0	4	3	3	4	3	4	3	4	3	37.9	37.9	37.9	16.033	145	145	3.22	NA
1702	TYC87223.1	TYC87223.1	4	4	4	TYC87223.1 30S ribosomal protein S6 [Acetobacterium wieringae]	2.56974	1	4	4	4	0	4	4	4	3	4	4	3	1	1	0	4	4	4	3	4	4	3	1	1	0	4	4	4	3	4	4	3	1	1	40	40	40	11.165	95	95	3.94	NA
1703	TYC87228.1	TYC87228.1	3	3	3	TYC87228.1 hypothetical protein FXB42_04955 [Acetobacterium wieringae]	0.0568673	1	3	3	3	0	3	3	2	3	3	3	3	3	3	0	3	3	2	3	3	3	3	3	3	0	3	3	2	3	3	3	3	3	3	12	12	12	40.873	358	358	1.93	2
1704	TYC87229.1	TYC87229.1	6	6	6	TYC87229.1 ParB/RepB/Spo0J family partition protein [Acetobacterium wieringae]	2.32182	1	6	6	6	0	5	2	3	4	4	5	1	3	3	0	5	2	3	4	4	5	1	3	3	0	5	2	3	4	4	5	1	3	3	21.7	21.7	21.7	33.749	299	299	2.09	9
1706	TYC87232.1	TYC87232.1	3	3	3	TYC87232.1 tRNA uridine-5-carboxymethylaminomethyl(34) synthesis enzyme MnmG [Acetobacterium wieringae]	1.0363	1	3	3	3	0	2	1	1	1	1	0	0	1	0	0	2	1	1	1	1	0	0	1	0	0	2	1	1	1	1	0	0	1	0	6	6	6	70.329	633	633	2.38	2
1707	TYC87234.1	TYC87234.1	13	13	13	TYC87234.1 protein jag [Acetobacterium wieringae]	0.223681	1	13	13	13	0	11	12	9	12	10	11	10	11	10	0	11	12	9	12	10	11	10	11	10	0	11	12	9	12	10	11	10	11	10	69.9	69.9	69.9	24.053	209	209	2.84	15
1708	TYC87235.1	TYC87235.1	3	3	3	TYC87235.1 membrane protein insertase YidC [Acetobacterium wieringae]	-2.22565	1	3	3	3	0	3	2	2	2	2	3	3	3	3	0	3	2	2	2	2	3	3	3	3	0	3	2	2	2	2	3	3	3	3	10.3	10.3	10.3	36.765	319	319	2.67	1
1709	TYC87240.1	TYC87240.1	3	3	3	TYC87240.1 DNA polymerase III subunit beta [Acetobacterium wieringae]	-0.0594008	1	3	3	3	0	3	3	2	2	2	2	2	2	2	0	3	3	2	2	2	2	2	2	2	0	3	3	2	2	2	2	2	2	2	11.4	11.4	11.4	41.322	370	370	1.95	1
1712	TYC87243.1;A0A136WI44	TYC87243.1	7;1	7;1	7;1	TYC87243.1 DNA topoisomerase (ATP-hydrolyzing) subunit B [Acetobacterium wieringae]	0.158258	2	7	7	7	0	6	6	3	4	4	5	4	5	4	0	6	6	3	4	4	5	4	5	4	0	6	6	3	4	4	5	4	5	4	17.2	17.2	17.2	70.841	638	638;633	1.22	38
1713	TYC87244.1	TYC87244.1	13	13	13	TYC87244.1 DNA gyrase subunit A [Acetobacterium wieringae]	0.45433	1	13	13	13	0	12	11	9	9	11	11	9	10	8	0	12	11	9	9	11	11	9	10	8	0	12	11	9	9	11	11	9	10	8	21.2	21.2	21.2	93.801	833	833	1.03	109
1714	TYC87249.1	TYC87249.1	2	2	2	TYC87249.1 class I SAM-dependent methyltransferase [Acetobacterium wieringae]	0.695667	1	2	2	2	0	1	1	1	1	1	1	1	1	1	0	1	1	1	1	1	1	1	1	1	0	1	1	1	1	1	1	1	1	1	5.6	5.6	5.6	29.395	252	252	3	NA
1715	TYC87250.1	TYC87250.1	2	2	2	TYC87250.1 succinylglutamate desuccinylase [Acetobacterium wieringae]	1.02825	1	2	2	2	0	2	1	1	1	1	1	0	0	0	0	2	1	1	1	1	1	0	0	0	0	2	1	1	1	1	1	0	0	0	14	14	14	35.207	322	322	2	NA
1716	TYC87254.1	TYC87254.1	15	15	15	TYC87254.1 ABC transporter substrate-binding protein [Acetobacterium wieringae]	0.00266839	1	15	15	15	0	14	9	12	15	15	12	12	14	13	0	14	9	12	15	15	12	12	14	13	0	14	9	12	15	15	12	12	14	13	34.6	34.6	34.6	56.62	518	518	1.99	8
1717	TYC87255.1	TYC87255.1	4	4	4	TYC87255.1 ABC transporter ATP-binding protein [Acetobacterium wieringae]	1.23726	1	4	4	4	0	2	3	4	4	2	3	3	3	2	0	2	3	4	4	2	3	3	3	2	0	2	3	4	4	2	3	3	3	2	17.3	17.3	17.3	28.726	260	260	3	NA
1718	TYC87256.1	TYC87256.1	2	2	2	TYC87256.1 ABC transporter ATP-binding protein [Acetobacterium wieringae]	1.57095	1	2	2	2	0	2	2	2	1	1	2	1	1	1	0	2	2	2	1	1	2	1	1	1	0	2	2	2	1	1	2	1	1	1	12	12	12	27.363	250	250	1.71	9
1720	TYC87264.1	TYC87264.1	6	6	6	TYC87264.1 HAD family hydrolase [Acetobacterium wieringae]	0.430425	1	6	6	6	0	6	6	5	6	5	5	5	6	5	0	6	6	5	6	5	5	5	6	5	0	6	6	5	6	5	5	5	6	5	31.8	31.8	31.8	29.403	267	267	2.47	21
1721	TYC87267.1	TYC87267.1	4	4	4	TYC87267.1 thiazole synthase [Acetobacterium wieringae]	0.228898	1	4	4	4	0	4	4	2	3	3	3	4	3	3	0	4	4	2	3	3	3	4	3	3	0	4	4	2	3	3	3	4	3	3	18.5	18.5	18.5	26.963	254	254	2.23	11
1723	TYC87271.1	TYC87271.1	3	3	3	TYC87271.1 riboflavin synthase [Acetobacterium wieringae]	0.248511	1	3	3	3	0	3	3	3	3	3	3	3	3	3	0	3	3	3	3	3	3	3	3	3	0	3	3	3	3	3	3	3	3	3	15.5	15.5	15.5	23.549	220	220	3.05	NA
1725	TYC87273.1	TYC87273.1	6	6	6	TYC87273.1 6,7-dimethyl-8-ribityllumazine synthase [Acetobacterium wieringae]	-0.108069	1	6	6	6	0	6	5	5	6	6	5	6	6	6	0	6	5	5	6	6	5	6	6	6	0	6	5	5	6	6	5	6	6	6	41.9	41.9	41.9	16.709	155	155	2.59	43
1726	TYC87274.1	TYC87274.1	2	2	2	TYC87274.1 DUF975 family protein [Acetobacterium wieringae]	0.976473	1	2	2	2	0	2	2	2	2	2	2	2	2	2	0	2	2	2	2	2	2	2	2	2	0	2	2	2	2	2	2	2	2	2	10.1	10.1	10.1	25.45	227	227	3.04	2
1728	TYC87286.1	TYC87286.1	7	7	7	TYC87286.1 hypothetical protein FXB42_05250 [Acetobacterium wieringae]	0.154167	1	7	7	7	0	7	4	6	6	6	5	5	7	4	0	7	4	6	6	6	5	5	7	4	0	7	4	6	6	6	5	5	7	4	15	15	15	54.265	494	494	2.08	NA
1729	TYC87291.1	TYC87291.1	8	8	8	TYC87291.1 pirin family protein [Acetobacterium wieringae]	0.329699	1	8	8	8	0	6	7	7	4	7	6	5	5	6	0	6	7	7	4	7	6	5	5	6	0	6	7	7	4	7	6	5	5	6	36.1	36.1	36.1	30.979	280	280	2.83	3
1731	TYC87339.1	TYC87339.1	27	27	27	TYC87339.1 hypothetical protein FXB42_04285 [Acetobacterium wieringae]	-0.0501148	1	27	27	27	2	23	18	21	18	24	22	19	21	19	2	23	18	21	18	24	22	19	21	19	2	23	18	21	18	24	22	19	21	19	44.6	44.6	44.6	100.1	941	941	2.15	167
1732	TYC87340.1	TYC87340.1	2	2	2	TYC87340.1 peptidoglycan DD-metalloendopeptidase family protein [Acetobacterium wieringae]	0.268937	1	2	2	2	0	2	2	2	2	2	2	1	2	2	0	2	2	2	2	2	2	1	2	2	0	2	2	2	2	2	2	1	2	2	3.8	3.8	3.8	83.757	746	746	1.42	11
1733	TYC87351.1	TYC87351.1	10	10	10	TYC87351.1 hypothetical protein FXB42_04350 [Acetobacterium wieringae]	0.145533	1	10	10	10	0	8	7	6	8	7	7	10	9	7	0	8	7	6	8	7	7	10	9	7	0	8	7	6	8	7	7	10	9	7	63.5	63.5	63.5	21.795	189	189	2.92	4
1734	TYC87352.1	TYC87352.1	13	13	13	TYC87352.1 hypothetical protein FXB42_04355 [Acetobacterium wieringae]	0.307844	1	13	13	13	1	13	11	10	10	9	12	7	10	9	1	13	11	10	10	9	12	7	10	9	1	13	11	10	10	9	12	7	10	9	29.7	29.7	29.7	59.065	522	522	1.25	107
1735	TYC87353.1	TYC87353.1	3	3	3	TYC87353.1 amino acid ABC transporter permease [Acetobacterium wieringae]	2.95635	1	3	3	3	0	2	2	2	3	1	2	2	2	1	0	2	2	2	3	1	2	2	2	1	0	2	2	2	3	1	2	2	2	1	19	19	19	24.174	221	221	2.05	12
1736	TYC87354.1	TYC87354.1	5	3	3	TYC87354.1 amino acid ABC transporter ATP-binding protein [Acetobacterium wieringae]	0.404223	1	5	3	3	0	4	4	5	4	5	4	5	3	4	0	2	2	3	2	3	2	3	2	2	0	2	2	3	2	3	2	3	2	2	20.7	16.5	16.5	26.855	242	242	2.48	5
1737	TYC87355.1	TYC87355.1	4	4	4	TYC87355.1 hypothetical protein FXB42_04375 [Acetobacterium wieringae]	-0.182232	1	4	4	4	0	3	4	4	3	4	3	3	3	4	0	3	4	4	3	4	3	3	3	4	0	3	4	4	3	4	3	3	3	4	12.4	12.4	12.4	42.359	387	387	2.38	NA
1738	TYC87356.1	TYC87356.1	3	3	3	TYC87356.1 hypothetical protein FXB42_04385 [Acetobacterium wieringae]	0.229901	1	3	3	3	0	2	2	2	3	2	2	2	3	2	0	2	2	2	3	2	2	2	3	2	0	2	2	2	3	2	2	2	3	2	42.9	42.9	42.9	8.6661	70	70	2.74	9
1739	TYC87363.1	TYC87363.1	2	2	2	TYC87363.1 ABC transporter ATP-binding protein [Acetobacterium wieringae]	-0.0622175	1	2	2	2	0	2	1	1	2	1	2	1	2	1	0	2	1	1	2	1	2	1	2	1	0	2	1	1	2	1	2	1	2	1	4.2	4.2	4.2	70.9	643	643	1.77	3
1740	TYC87364.1	TYC87364.1	8	8	8	TYC87364.1 ABC transporter ATP-binding protein [Acetobacterium wieringae]	0.317017	1	8	8	8	0	7	6	6	6	5	6	5	6	5	0	7	6	6	6	5	6	5	6	5	0	7	6	6	6	5	6	5	6	5	11.4	11.4	11.4	82.305	744	744	1.02	51
1741	TYC87365.1	TYC87365.1	3	3	3	TYC87365.1 MarR family transcriptional regulator [Acetobacterium wieringae]	1.14007	1	3	3	3	0	2	2	1	1	1	2	3	1	1	0	2	2	1	1	1	2	3	1	1	0	2	2	1	1	1	2	3	1	1	18.3	18.3	18.3	19.845	175	175	2.94	1
1742	TYC87369.1	TYC87369.1	4	4	3	TYC87369.1 pyridoxamine 5-phosphate oxidase family protein [Acetobacterium wieringae]	-0.77385	1	4	4	3	0	2	2	2	2	2	2	2	2	2	0	2	2	2	2	2	2	2	2	2	0	2	2	2	2	2	2	2	2	2	31.4	31.4	19.6	10.728	102	102	3.29	3
1743	TYC87376.1	TYC87376.1	11	11	11	TYC87376.1 threonine synthase [Acetobacterium wieringae]	0.0420066	1	11	11	11	0	11	8	6	8	8	8	6	8	5	0	11	8	6	8	8	8	6	8	5	0	11	8	6	8	8	8	6	8	5	30.1	30.1	30.1	55.319	501	501	1.4	78
1744	TYC87377.1	TYC87377.1	5	5	5	TYC87377.1 homoserine dehydrogenase [Acetobacterium wieringae]	0.0145167	1	5	5	5	0	5	4	2	4	4	4	4	4	4	0	5	4	2	4	4	4	4	4	4	0	5	4	2	4	4	4	4	4	4	15.6	15.6	15.6	45.71	417	417	1.82	18
1745	TYC87378.1	TYC87378.1	8	8	8	TYC87378.1 aspartate kinase [Acetobacterium wieringae]	0.293137	1	8	8	8	0	8	8	7	8	8	8	8	5	5	0	8	8	7	8	8	8	8	5	5	0	8	8	7	8	8	8	8	5	5	23.4	23.4	23.4	43.814	402	402	3.22	12
1748	TYC87384.1	TYC87384.1	15	15	15	TYC87384.1 FprA family A-type flavoprotein [Acetobacterium wieringae]	0.149496	1	15	15	15	0	14	14	14	13	14	15	13	14	14	0	14	14	14	13	14	15	13	14	14	0	14	14	14	13	14	15	13	14	14	41.9	41.9	41.9	44.546	396	396	1.91	77
1749	TYC87385.1	TYC87385.1	13	13	13	TYC87385.1 tRNA 2-thiouridine(34) synthase MnmA [Acetobacterium wieringae]	0.535527	1	13	13	13	0	10	8	9	7	10	5	7	6	6	0	10	8	9	7	10	5	7	6	6	0	10	8	9	7	10	5	7	6	6	48.6	48.6	48.6	40.499	358	358	2.01	9
1750	TYC87386.1	TYC87386.1	11	11	11	TYC87386.1 hypothetical protein FXB42_04545 [Acetobacterium wieringae]	0.17822	1	11	11	11	0	11	6	5	7	9	9	9	9	10	0	11	6	5	7	9	9	9	9	10	0	11	6	5	7	9	9	9	9	10	19.2	19.2	19.2	80.598	686	686	1.07	80
1751	TYC87387.1	TYC87387.1	2	2	2	TYC87387.1 response regulator transcription factor [Acetobacterium wieringae]	0.321092	1	2	2	2	0	2	2	2	2	2	2	2	2	2	0	2	2	2	2	2	2	2	2	2	0	2	2	2	2	2	2	2	2	2	12.8	12.8	12.8	25.776	227	227	3	NA
1752	TYC87389.1	TYC87389.1	5	5	5	TYC87389.1 iron-containing alcohol dehydrogenase [Acetobacterium wieringae]	0.0499175	1	5	5	5	0	5	4	3	5	5	5	4	5	4	0	5	4	3	5	5	5	4	5	4	0	5	4	3	5	5	5	4	5	4	17.9	17.9	17.9	40.935	379	379	1.54	27
1753	TYC87390.1	TYC87390.1	6	6	6	TYC87390.1 DNA helicase PcrA [Acetobacterium wieringae]	1.07501	1	6	6	6	0	5	3	3	4	2	4	4	3	3	0	5	3	3	4	2	4	4	3	3	0	5	3	3	4	2	4	4	3	3	12.9	12.9	12.9	83.622	735	735	1.12	30
1754	TYC87391.1	TYC87391.1	8	8	8	TYC87391.1 NAD-dependent DNA ligase LigA [Acetobacterium wieringae]	1.54352	1	8	8	8	0	5	7	7	3	3	3	2	3	3	0	5	7	7	3	3	3	2	3	3	0	5	7	7	3	3	3	2	3	3	16.3	16.3	16.3	73.273	663	663	1.03	36
1755	TYC87393.1	TYC87393.1	7	7	7	TYC87393.1 Asp-tRNA(Asn)/Glu-tRNA(Gln) amidotransferase subunit GatA [Acetobacterium wieringae]	0.131826	1	7	7	7	0	6	6	5	6	6	6	7	6	7	0	6	6	5	6	6	6	7	6	7	0	6	6	5	6	6	6	7	6	7	21.2	21.2	21.2	52.992	490	490	1.86	14
1756	TYC87394.1	TYC87394.1	11	11	11	TYC87394.1 Asp-tRNA(Asn)/Glu-tRNA(Gln) amidotransferase subunit GatB [Acetobacterium wieringae]	0.28588	1	11	11	11	0	11	8	7	7	8	7	8	9	7	0	11	8	7	7	8	7	8	9	7	0	11	8	7	7	8	7	8	9	7	31.6	31.6	31.6	53.284	478	478	1.7	31
1758	TYC87396.1	TYC87396.1	3	3	3	TYC87396.1 RdgB/HAM1 family non-canonical purine NTP pyrophosphatase [Acetobacterium wieringae]	0.00204052	1	3	3	3	0	3	3	2	3	3	3	3	3	2	0	3	3	2	3	3	3	3	3	2	0	3	3	2	3	3	3	3	3	2	17.5	17.5	17.5	21.8	200	200	3.22	NA
1761	TYC87402.1	TYC87402.1	2	2	2	TYC87402.1 ATP-binding cassette domain-containing protein [Acetobacterium wieringae]	-0.712323	1	2	2	2	0	1	2	0	1	1	1	1	1	0	0	1	2	0	1	1	1	1	1	0	0	1	2	0	1	1	1	1	1	0	9.5	9.5	9.5	36.839	336	336	1.75	4
1763	TYC87404.1	TYC87404.1	9	9	9	TYC87404.1 ABC transporter substrate-binding protein [Acetobacterium wieringae]	0.130089	1	9	9	9	0	6	8	9	8	8	7	6	7	6	0	6	8	9	8	8	7	6	7	6	0	6	8	9	8	8	7	6	7	6	50	50	50	28.838	270	270	2.92	NA
1764	TYC87409.1	TYC87409.1	5	5	5	TYC87409.1 nicotinate-nucleotide--dimethylbenzimidazole phosphoribosyltransferase [Acetobacterium wieringae]	0.00367927	1	5	5	5	0	4	3	2	3	3	3	3	4	4	0	4	3	2	3	3	3	3	4	4	0	4	3	2	3	3	3	3	4	4	13.1	13.1	13.1	36.175	350	350	1.89	17
1765	TYC87413.1	TYC87413.1	9	9	9	TYC87413.1 phenylacetate--CoA ligase [Acetobacterium wieringae]	0.32033	1	9	9	9	0	7	8	6	7	5	7	7	5	8	0	7	8	6	7	5	7	7	5	8	0	7	8	6	7	5	7	7	5	8	23.1	23.1	23.1	48.674	432	432	1.84	12
1766	TYC87414.1	TYC87414.1	7	7	7	TYC87414.1 ACT domain-containing protein [Acetobacterium wieringae]	-0.135455	1	7	7	7	0	4	5	4	5	7	6	5	3	6	0	4	5	4	5	7	6	5	3	6	0	4	5	4	5	7	6	5	3	6	38.6	38.6	38.6	16.187	145	145	3.46	9
1767	TYC87415.1	TYC87415.1	4	4	4	TYC87415.1 TetR/AcrR family transcriptional regulator [Acetobacterium wieringae]	0.395084	1	4	4	4	0	4	4	4	3	3	3	3	4	3	0	4	4	4	3	3	3	3	4	3	0	4	4	4	3	3	3	3	4	3	16.7	16.7	16.7	25.288	215	215	3	2
1768	TYC87416.1	TYC87416.1	2	2	2	TYC87416.1 response regulator transcription factor [Acetobacterium wieringae]	1.14732	1	2	2	2	0	0	1	1	1	0	0	0	0	0	0	0	1	1	1	0	0	0	0	0	0	0	1	1	1	0	0	0	0	0	7.4	7.4	7.4	26.548	230	230	3.67	NA
1772	TYC87422.1	TYC87422.1	7	7	7	TYC87422.1 magnesium transporter CorA family protein [Acetobacterium wieringae]	-0.501525	1	7	7	7	0	7	7	6	7	7	7	6	6	6	0	7	7	6	7	7	7	6	6	6	0	7	7	6	7	7	7	6	6	6	22.7	22.7	22.7	35.322	309	309	2.14	17
1774	TYC87425.1	TYC87425.1	11	11	11	TYC87425.1 transporter substrate-binding domain-containing protein [Acetobacterium wieringae]	0.609853	1	11	11	11	0	9	10	9	8	8	7	8	8	7	0	9	10	9	8	8	7	8	8	7	0	9	10	9	8	8	7	8	8	7	67.2	67.2	67.2	27.481	256	256	2.99	NA
1776	TYC87429.1	TYC87429.1	4	4	4	TYC87429.1 PTS fructose transporter subunit IIC [Acetobacterium wieringae]	0.124523	1	4	4	4	0	4	3	2	4	4	4	4	3	4	0	4	3	2	4	4	4	4	3	4	0	4	3	2	4	4	4	4	3	4	8.8	8.8	8.8	66.581	636	636	1.58	19
1777	TYC87538.1	TYC87538.1	6	6	6	TYC87538.1 glycosyltransferase family 2 protein [Acetobacterium wieringae]	0.828995	1	6	6	6	0	5	6	4	5	5	4	5	3	5	0	5	6	4	5	5	4	5	3	5	0	5	6	4	5	5	4	5	3	5	7.9	7.9	7.9	85.178	738	738	1.04	45
1778	TYC87541.1	TYC87541.1	11	11	11	TYC87541.1 dTDP-glucose 4,6-dehydratase [Acetobacterium wieringae]	0.197656	1	11	11	11	0	11	10	9	9	9	9	10	10	9	0	11	10	9	9	9	9	10	10	9	0	11	10	9	9	9	9	10	10	9	41.4	41.4	41.4	41.604	367	367	1.83	47
1779	TYC87542.1	TYC87542.1	9	9	9	TYC87542.1 dTDP-4-dehydrorhamnose 3,5-epimerase [Acetobacterium wieringae]	0.358471	1	9	9	9	0	9	8	6	7	8	7	6	6	5	0	9	8	6	7	8	7	6	6	5	0	9	8	6	7	8	7	6	6	5	52.1	52.1	52.1	21.381	188	188	2.9	7
1780	TYC87543.1	TYC87543.1	6	6	6	TYC87543.1 glucose-1-phosphate thymidylyltransferase RfbA [Acetobacterium wieringae]	0.238124	1	6	6	6	0	6	5	5	5	5	5	6	5	5	0	6	5	5	5	5	5	6	5	5	0	6	5	5	5	5	5	6	5	5	22.5	22.5	22.5	32.121	289	289	2.92	1
1781	TYC87544.1	TYC87544.1	7	7	7	TYC87544.1 dTDP-4-dehydrorhamnose reductase [Acetobacterium wieringae]	0.148988	1	7	7	7	0	6	4	5	5	5	5	2	5	4	0	6	4	5	5	5	5	2	5	4	0	6	4	5	5	5	5	2	5	4	35	35	35	31.722	286	286	3	NA
1782	TYC87545.1	TYC87545.1	7	7	7	TYC87545.1 LytR family transcriptional regulator [Acetobacterium wieringae]	-1.58535	1	7	7	7	0	5	3	1	6	6	6	7	7	4	0	5	3	1	6	6	6	7	7	4	0	5	3	1	6	6	6	7	7	4	14.3	14.3	14.3	52.729	505	505	1.94	19
1783	TYC87546.1	TYC87546.1	20	20	20	TYC87546.1 phospho-sugar mutase [Acetobacterium wieringae]	-0.0104542	1	20	20	20	0	14	13	14	14	14	14	12	11	12	0	14	13	14	14	14	14	12	11	12	0	14	13	14	14	14	14	12	11	12	38.8	38.8	38.8	62.539	565	565	1.38	113
1784	TYC87547.1	TYC87547.1	5	5	5	TYC87547.1 UTP--glucose-1-phosphate uridylyltransferase GalU [Acetobacterium wieringae]	0.513686	1	5	5	5	0	5	5	4	5	2	3	3	4	3	0	5	5	4	5	2	3	3	4	3	0	5	5	4	5	2	3	3	4	3	22	22	22	31.674	291	291	2.15	9
1785	TYC87548.1	TYC87548.1	9	9	9	TYC87548.1 UDP-glucose/GDP-mannose dehydrogenase family protein [Acetobacterium wieringae]	0.129203	1	9	9	9	0	8	5	5	7	7	6	6	6	5	0	8	5	5	7	7	6	6	6	5	0	8	5	5	7	7	6	6	6	5	25.5	25.5	25.5	49.068	443	443	1.26	48
1786	TYC87549.1	TYC87549.1	4	4	4	TYC87549.1 ATP synthase F1 subunit epsilon [Acetobacterium wieringae]	2.51759	1	4	4	4	0	4	3	2	4	3	3	3	1	1	0	4	3	2	4	3	3	3	1	1	0	4	3	2	4	3	3	3	1	1	42.9	42.9	42.9	14.656	133	133	3.77	2
1787	TYC87550.1	TYC87550.1	16	16	16	TYC87550.1 F0F1 ATP synthase subunit beta [Acetobacterium wieringae]	0.152719	1	16	16	16	2	16	14	13	12	12	11	10	13	12	2	16	14	13	12	12	11	10	13	12	2	16	14	13	12	12	11	10	13	12	52.1	52.1	52.1	50.593	466	466	1.7	120
1788	TYC87551.1	TYC87551.1	8	8	8	TYC87551.1 ATP synthase F1 subunit gamma [Acetobacterium wieringae]	0.159558	1	8	8	8	0	7	5	4	5	5	5	5	5	6	0	7	5	4	5	5	5	5	5	6	0	7	5	4	5	5	5	5	5	6	30.4	30.4	30.4	33.093	296	296	2.01	34
1789	TYC87552.1	TYC87552.1	19	19	19	TYC87552.1 F0F1 ATP synthase subunit alpha [Acetobacterium wieringae]	0.204066	1	19	19	19	3	18	18	15	16	14	17	14	13	16	3	18	18	15	16	14	17	14	13	16	3	18	18	15	16	14	17	14	13	16	40.2	40.2	40.2	54.827	502	502	1.67	122
1790	TYC87553.1	TYC87553.1	10	10	10	TYC87553.1 F0F1 ATP synthase subunit delta [Acetobacterium wieringae]	0.128366	1	10	10	10	0	9	8	8	8	8	8	8	5	5	0	9	8	8	8	8	8	8	5	5	0	9	8	8	8	8	8	8	5	5	48.9	48.9	48.9	20.353	180	180	3.62	NA
1791	TYC87554.1	TYC87554.1	12	12	12	TYC87554.1 F0F1 ATP synthase subunit B [Acetobacterium wieringae]	0.247013	1	12	12	12	0	11	12	12	11	9	10	11	9	10	0	11	12	12	11	9	10	11	9	10	0	11	12	12	11	9	10	11	9	10	50	50	50	19.087	168	168	3.36	8
1792	TYC87555.1	TYC87555.1	3	3	3	TYC87555.1 ATP synthase F0 subunit C [Acetobacterium wieringae]	-0.111522	1	3	3	3	1	3	3	3	3	3	3	3	3	3	1	3	3	3	3	3	3	3	3	3	1	3	3	3	3	3	3	3	3	3	53	53	53	8.1905	83	83	2.08	19
1793	TYC87558.1	TYC87558.1	2	2	2	TYC87558.1 AtpZ/AtpI family protein [Acetobacterium wieringae]	1.58639	1	2	2	2	0	2	2	2	1	2	2	2	1	1	0	2	2	2	1	2	2	2	1	1	0	2	2	2	1	2	2	2	1	1	12.4	12.4	12.4	13.087	113	113	3.71	NA
1794	TYC87559.1	TYC87559.1	7	7	7	TYC87559.1 ribose 5-phosphate isomerase B [Acetobacterium wieringae]	0.547313	1	7	7	7	0	7	5	5	5	3	4	6	2	4	0	7	5	5	5	3	4	6	2	4	0	7	5	5	5	3	4	6	2	4	56.4	56.4	56.4	16.062	149	149	3.14	13
1795	TYC87560.1	TYC87560.1	3	3	3	TYC87560.1 threonylcarbamoyl-AMP synthase [Acetobacterium wieringae]	0.919318	1	3	3	3	0	2	1	2	0	1	1	0	0	0	0	2	1	2	0	1	1	0	0	0	0	2	1	2	0	1	1	0	0	0	14.1	14.1	14.1	37.494	348	348	2	NA
1796	TYC87562.1	TYC87562.1	3	3	3	TYC87562.1 arsenic metallochaperone ArsD family protein [Acetobacterium wieringae]	1.75938	1	3	3	3	0	3	2	2	3	2	3	2	1	1	0	3	2	2	3	2	3	2	1	1	0	3	2	2	3	2	3	2	1	1	23.1	23.1	23.1	15.924	143	143	4	NA
1797	TYC87563.1	TYC87563.1	4	4	4	TYC87563.1 AAA family ATPase [Acetobacterium wieringae]	-2.14883	1	4	4	4	0	0	0	0	0	0	0	0	4	3	0	0	0	0	0	0	0	0	4	3	0	0	0	0	0	0	0	0	4	3	10.5	10.5	10.5	44.535	391	391	2	NA
1798	TYC87565.1	TYC87565.1	2	2	2	TYC87565.1 hypothetical protein FXB42_03715 [Acetobacterium wieringae]	2.74758	1	2	2	2	0	2	2	2	1	1	1	1	0	0	0	2	2	2	1	1	1	1	0	0	0	2	2	2	1	1	1	1	0	0	11.2	11.2	11.2	17.189	152	152	3.9	NA
1799	TYC87566.1	TYC87566.1	4	4	4	TYC87566.1 hypothetical protein FXB42_03720 [Acetobacterium wieringae]	0.0487292	1	4	4	4	0	4	4	3	3	2	3	2	4	3	0	4	4	3	3	2	3	2	4	3	0	4	4	3	3	2	3	2	4	3	10.6	10.6	10.6	50.141	452	452	2.52	14
1800	TYC87572.1	TYC87572.1	10	10	10	TYC87572.1 type II secretion system protein [Acetobacterium wieringae]	-0.119532	1	10	10	10	0	8	8	7	8	8	8	6	7	5	0	8	8	7	8	8	8	6	7	5	0	8	8	7	8	8	8	6	7	5	33.7	33.7	33.7	19.947	190	190	3.31	27
1801	TYC87573.1	TYC87573.1	13	13	13	TYC87573.1 type IV pilus twitching motility protein PilT [Acetobacterium wieringae]	-0.240668	1	13	13	13	0	10	7	6	7	6	7	9	9	6	0	10	7	6	7	6	7	9	9	6	0	10	7	6	7	6	7	9	9	6	54	54	54	39.014	350	350	2.17	17
1802	TYC87574.1	TYC87574.1	10	10	10	TYC87574.1 type II secretion system protein GspE [Acetobacterium wieringae]	0.214955	1	10	10	10	0	7	7	8	7	7	7	7	6	7	0	7	7	8	7	7	7	7	6	7	0	7	7	8	7	7	7	7	6	7	20.4	20.4	20.4	62.473	560	560	1.9	7
1803	TYC87575.1	TYC87575.1	2	2	2	TYC87575.1 EAL domain-containing protein [Acetobacterium wieringae]	-0.947577	1	2	2	2	0	2	1	0	2	1	1	0	0	2	0	2	1	0	2	1	1	0	0	2	0	2	1	0	2	1	1	0	0	2	2.6	2.6	2.6	85.107	743	743	2.36	3
1804	TYC87576.1	TYC87576.1	26	26	26	TYC87576.1 carbamoyl-phosphate synthase large subunit [Acetobacterium wieringae]	0.250397	1	26	26	26	2	23	21	21	19	17	18	18	21	18	2	23	21	21	19	17	18	18	21	18	2	23	21	21	19	17	18	18	21	18	31.6	31.6	31.6	117.79	1066	1066	1.02	222
1805	TYC87578.1	TYC87578.1	13	13	13	TYC87578.1 adenylosuccinate synthase [Acetobacterium wieringae]	0.0656024	1	13	13	13	0	12	9	9	10	11	12	10	12	11	0	12	9	9	10	11	12	10	12	11	0	12	9	9	10	11	12	10	12	11	42.9	42.9	42.9	46.417	422	422	1.89	31
1807	TYC87582.1	TYC87582.1	3	3	3	TYC87582.1 DUF2294 domain-containing protein [Acetobacterium wieringae]	1.44879	1	3	3	3	0	3	2	3	3	2	3	1	0	0	0	3	2	3	3	2	3	1	0	0	0	3	2	3	3	2	3	1	0	0	28.8	28.8	28.8	13.167	118	118	4	NA
1808	TYC87584.1	TYC87584.1	4	4	4	TYC87584.1 type I glutamate--ammonia ligase [Acetobacterium wieringae]	-2.2992	1	4	4	4	0	1	3	1	3	3	3	3	4	2	0	1	3	1	3	3	3	3	4	2	0	1	3	1	3	3	3	3	4	2	9	9	9	50.137	442	442	2	9
1809	TYC87586.1	TYC87586.1	29	29	29	TYC87586.1 glutamine synthetase type III [Acetobacterium wieringae]	0.353396	1	29	29	29	4	28	24	22	24	22	26	25	21	24	4	28	24	22	24	22	26	25	21	24	4	28	24	22	24	22	26	25	21	24	44.8	44.8	44.8	77.501	697	697	1.44	263
1810	TYC87587.1	TYC87587.1	3	3	3	TYC87587.1 P-II family nitrogen regulator [Acetobacterium wieringae]	0.0188768	1	3	3	3	0	2	2	2	3	2	2	1	2	0	0	2	2	2	3	2	2	1	2	0	0	2	2	2	3	2	2	1	2	0	27.4	27.4	27.4	12.562	113	113	3.67	1
1811	TYC87589.1	TYC87589.1	3	3	3	TYC87589.1 flavodoxin [Acetobacterium wieringae]	0.268768	1	3	3	3	0	3	3	3	3	3	3	3	3	3	0	3	3	3	3	3	3	3	3	3	0	3	3	3	3	3	3	3	3	3	23.4	23.4	23.4	16.182	145	145	3.32	1
1812	TYC87593.1	TYC87593.1	2	2	2	TYC87593.1 TIGR02680 family protein [Acetobacterium wieringae]	0	1	2	2	2	0	1	1	1	1	0	2	0	1	0	0	1	1	1	1	0	2	0	1	0	0	1	1	1	1	0	2	0	1	0	2.9	2.9	2.9	157.63	1362	1362	1	7
1813	TYC87598.1	TYC87598.1	2	2	2	TYC87598.1 hypothetical protein FXB42_03880 [Acetobacterium wieringae]	0.673035	1	2	2	2	0	2	1	1	1	1	1	1	0	0	0	2	1	1	1	1	1	1	0	0	0	2	1	1	1	1	1	1	0	0	30.9	30.9	30.9	7.4805	68	68	4	NA
1815	TYC87606.1	TYC87606.1	4	4	4	TYC87606.1 redoxin domain-containing protein [Acetobacterium wieringae]	1.92677	1	4	4	4	0	3	3	3	4	3	3	2	0	1	0	3	3	3	4	3	3	2	0	1	0	3	3	3	4	3	3	2	0	1	26.5	26.5	26.5	16.77	151	151	3.84	NA
1816	TYC87608.1	TYC87608.1	5	5	5	TYC87608.1 hypothetical protein FXB42_03935 [Acetobacterium wieringae]	0.100737	1	5	5	5	0	4	2	1	3	4	3	4	2	1	0	4	2	1	3	4	3	4	2	1	0	4	2	1	3	4	3	4	2	1	18	18	18	40.44	378	378	1.64	23
1818	TYC87613.1	TYC87613.1	4	3	3	TYC87613.1 thiamine pyrophosphate-dependent dehydrogenase E1 component subunit alpha [Acetobacterium wieringae]	0.0772249	1	4	3	3	0	2	2	1	2	1	1	1	2	2	0	1	2	1	2	1	1	1	2	2	0	1	2	1	2	1	1	1	2	2	19.5	16.2	16.2	35.943	328	328	2.45	NA
1819	TYC87614.1	TYC87614.1	4	4	4	TYC87614.1 alpha-ketoacid dehydrogenase subunit beta [Acetobacterium wieringae]	-0.571074	1	4	4	4	0	2	2	3	3	4	4	4	4	4	0	2	2	3	3	4	4	4	4	4	0	2	2	3	3	4	4	4	4	4	10.5	10.5	10.5	34.937	324	324	2.55	8
1820	TYC87615.1	TYC87615.1	3	3	3	TYC87615.1 2-oxo acid dehydrogenase subunit E2 [Acetobacterium wieringae]	0.901655	1	3	3	3	0	2	2	1	1	2	1	2	2	2	0	2	2	1	1	2	1	2	2	2	0	2	2	1	1	2	1	2	2	2	9.9	9.9	9.9	46.243	436	436	1.83	3
1821	TYC87616.1;A0A136WFD6	TYC87616.1;A0A136WFD6	2;1	2;1	1;0	TYC87616.1 dihydrolipoyl dehydrogenase [Acetobacterium wieringae];tr|A0A136WFD6|A0A136WFD6_9FIRM Dihydrolipoyl dehydrogenase OS=[Clostridium] neopropionicum GN=lpd PE=4 SV=1	-1.0147	2	2	2	1	0	1	1	1	1	0	1	1	0	2	0	1	1	1	1	0	1	1	0	2	0	1	1	1	1	0	1	1	0	1	5.9	5.9	2.8	49.195	461	461;467	2	NA
1822	TYC87629.1	TYC87629.1	13	10	10	TYC87629.1 CoA-disulfide reductase [Acetobacterium wieringae]	-0.170536	1	13	10	10	0	12	11	9	11	10	10	9	12	10	0	9	8	7	8	7	8	7	9	8	0	9	8	7	8	7	8	7	9	8	24.6	20.2	20.2	61.551	569	569	1.77	30
1823	TYC87630.1	TYC87630.1	3	3	3	TYC87630.1 glutaredoxin family protein [Acetobacterium wieringae]	1.42701	1	3	3	3	0	3	2	2	3	2	2	2	0	0	0	3	2	2	3	2	2	2	0	0	0	3	2	2	3	2	2	2	0	0	33.3	33.3	33.3	12.429	111	111	4	NA
1824	TYC87634.1	TYC87634.1	2	2	2	TYC87634.1 hypothetical protein FXB42_04070 [Acetobacterium wieringae]	-0.696148	1	2	2	2	0	2	2	2	2	2	2	2	2	2	0	2	2	2	2	2	2	2	2	2	0	2	2	2	2	2	2	2	2	2	11.7	11.7	11.7	22.184	196	196	3	NA
1826	TYC87642.1	TYC87642.1	6	6	6	TYC87642.1 exodeoxyribonuclease III [Acetobacterium wieringae]	-0.0208331	1	6	6	6	0	6	5	6	6	6	6	6	6	6	0	6	5	6	6	6	6	6	6	6	0	6	5	6	6	6	6	6	6	6	27.4	27.4	27.4	31.146	274	274	2.75	1
1828	TYC87647.1	TYC87647.1	3	3	3	TYC87647.1 hypothetical protein FXB42_04135 [Acetobacterium wieringae]	1.81607	1	3	3	3	0	3	2	3	3	2	2	2	1	1	0	3	2	3	3	2	2	2	1	1	0	3	2	3	3	2	2	2	1	1	18	18	18	17.127	150	150	3.71	NA
1830	TYC87651.1	TYC87651.1	4	4	4	TYC87651.1 type II toxin-antitoxin system RelE/ParE family toxin [Acetobacterium wieringae]	0.638624	1	4	4	4	0	3	3	2	3	3	3	3	2	1	0	3	3	2	3	3	3	3	2	1	0	3	3	2	3	3	3	3	2	1	33.3	33.3	33.3	14.323	120	120	3.92	NA
1831	TYC87652.1	TYC87652.1	4	4	4	TYC87652.1 helix-turn-helix domain-containing protein [Acetobacterium wieringae]	1.8012	1	4	4	4	0	4	4	3	3	3	4	4	1	1	0	4	4	3	3	3	4	4	1	1	0	4	4	3	3	3	4	4	1	1	35.3	35.3	35.3	13.425	119	119	4	NA
1832	TYC87661.1	TYC87661.1	6	6	6	TYC87661.1 NAD(P)H-dependent oxidoreductase [Acetobacterium wieringae]	2.04021	1	6	6	6	0	4	5	4	4	4	2	3	3	4	0	4	5	4	4	4	2	3	3	4	0	4	5	4	4	4	2	3	3	4	22.8	22.8	22.8	25.713	224	224	2.6	8
1833	TYC87662.1	TYC87662.1	3	3	3	TYC87662.1 ABC transporter ATP-binding protein [Acetobacterium wieringae]	0.920242	1	3	3	3	0	3	2	2	2	2	2	2	2	2	0	3	2	2	2	2	2	2	2	2	0	3	2	2	2	2	2	2	2	2	12.7	12.7	12.7	34.17	299	299	2.05	9
1834	TYC87667.1	TYC87667.1	2	2	2	TYC87667.1 hypothetical protein FXB42_04240 [Acetobacterium wieringae]	0.671073	1	2	2	2	0	2	1	0	0	1	1	1	0	1	0	2	1	0	0	1	1	1	0	1	0	2	1	0	0	1	1	1	0	1	18.3	18.3	18.3	20.038	180	180	3.8	NA
1835	TYC87670.1	TYC87670.1	4	4	4	TYC87670.1 methylglyoxal synthase [Acetobacterium wieringae]	2.14596	1	4	4	4	0	3	3	3	3	3	4	4	1	1	0	3	3	3	3	3	4	4	1	1	0	3	3	3	3	3	4	4	1	1	34.2	34.2	34.2	17.899	158	158	3.05	12
1837	TYC87673.1	TYC87673.1	6	6	6	TYC87673.1 pyridoxamine 5-phosphate oxidase [Acetobacterium wieringae]	3.47017	1	6	6	6	0	6	5	5	2	2	2	0	0	1	0	6	5	5	2	2	2	0	0	1	0	6	5	5	2	2	2	0	0	1	35.4	35.4	35.4	14.125	130	130	3.78	NA
1838	TYC87676.1	TYC87676.1	2	2	2	TYC87676.1 phosphomethylpyrimidine synthase ThiC [Acetobacterium wieringae]	-1.00538	1	2	2	2	0	2	1	1	2	1	2	2	1	2	0	2	1	1	2	1	2	2	1	2	0	2	1	1	2	1	2	2	1	2	5.8	5.8	5.8	46.986	430	430	1.41	10
1840	TYC87807.1	TYC87807.1	7	7	6	TYC87807.1 PFL family protein [Acetobacterium wieringae]	-0.254762	1	7	7	6	0	5	4	4	4	2	4	3	3	4	0	5	4	4	4	2	4	3	3	4	0	5	4	4	4	2	4	3	3	4	23.9	23.9	20.6	47.386	452	452	2.55	3
1842	TYC87809.1	TYC87809.1	3	3	3	TYC87809.1 division/cell wall cluster transcriptional repressor MraZ [Acetobacterium wieringae]	1.92778	1	3	3	3	0	3	3	3	3	3	3	3	1	1	0	3	3	3	3	3	3	3	1	1	0	3	3	3	3	3	3	3	1	1	21.7	21.7	21.7	16.395	143	143	3.88	NA
1843	TYC87811.1	TYC87811.1	2	2	2	TYC87811.1 hypothetical protein FXB42_02775 [Acetobacterium wieringae]	0.890032	1	2	2	2	0	1	2	2	2	1	1	2	0	0	0	1	2	2	2	1	1	2	0	0	0	1	2	2	2	1	1	2	0	0	27.3	27.3	27.3	12.562	110	110	3.92	NA
1845	TYC87815.1	TYC87815.1	3	3	3	TYC87815.1 UDP-N-acetylmuramoyl-L-alanine--D-glutamate ligase [Acetobacterium wieringae]	1.21536	1	3	3	3	0	3	2	2	2	2	2	2	2	1	0	3	2	2	2	2	2	2	2	1	0	3	2	2	2	2	2	2	2	1	7.7	7.7	7.7	49.4	453	453	1.69	12
1846	TYC87819.1	TYC87819.1	20	20	20	TYC87819.1 cell division protein FtsZ [Acetobacterium wieringae]	-0.00404832	1	20	20	20	0	19	15	16	16	16	16	14	17	14	0	19	15	16	16	16	16	14	17	14	0	19	15	16	16	16	16	14	17	14	69.4	69.4	69.4	36.777	350	350	2.03	26
1847	TYC87820.1	TYC87820.1	3	3	3	TYC87820.1 transcriptional repressor NrdR [Acetobacterium wieringae]	2.65762	1	3	3	3	0	3	2	2	1	0	1	1	0	0	0	3	2	2	1	0	1	1	0	0	0	3	2	2	1	0	1	1	0	0	20	20	20	18.456	160	160	3.82	NA
1848	TYC87826.1	TYC87826.1	3	3	3	TYC87826.1 hypothetical protein FXB42_02850 [Acetobacterium wieringae]	0.902655	1	3	3	3	0	3	1	1	2	3	3	1	1	1	0	3	1	1	2	3	3	1	1	1	0	3	1	1	2	3	3	1	1	1	29.5	29.5	29.5	14.994	132	132	2.94	6
1849	TYC87830.1	TYC87830.1	3	3	3	TYC87830.1 (d)CMP kinase [Acetobacterium wieringae]	0.343065	1	3	3	3	0	3	2	3	3	3	3	3	3	2	0	3	2	3	3	3	3	3	3	2	0	3	2	3	3	3	3	3	3	2	16.6	16.6	16.6	24.351	217	217	3.11	NA
1850	TYC87832.1	TYC87832.1	19	19	19	TYC87832.1 bifunctional 4-hydroxy-3-methylbut-2-enyl diphosphate reductase/30S ribosomal protein S1 [Acetobacterium wieringae]	0.208912	1	19	19	19	1	18	15	13	16	13	15	13	16	14	1	18	15	13	16	13	15	13	16	14	1	18	15	13	16	13	15	13	16	14	22.9	22.9	22.9	83.969	751	751	1.93	59
1851	TYC87833.1	TYC87833.1	4	4	4	TYC87833.1 Rrf2 family transcriptional regulator [Acetobacterium wieringae]	0.55686	1	4	4	4	0	3	4	4	4	4	4	4	1	3	0	3	4	4	4	4	4	4	1	3	0	3	4	4	4	4	4	4	1	3	37	37	37	14.634	135	135	3.72	4
1852	TYC87834.1	TYC87834.1	8	8	8	TYC87834.1 cysteine desulfurase NifS [Acetobacterium wieringae]	-0.38258	1	8	8	8	0	8	8	5	8	8	8	7	8	8	0	8	8	5	8	8	8	7	8	8	0	8	8	5	8	8	8	7	8	8	27.9	27.9	27.9	43.921	402	402	1.65	90
1853	TYC87835.1	TYC87835.1	5	5	5	TYC87835.1 iron-sulfur cluster assembly scaffold protein [Acetobacterium wieringae]	-0.270734	1	5	5	5	0	4	4	3	4	5	4	5	3	3	0	4	4	3	4	5	4	5	3	3	0	4	4	3	4	5	4	5	3	3	65.1	65.1	65.1	13.24	126	126	3.12	9
1855	TYC87839.1	TYC87839.1	31	31	31	TYC87839.1 alanine--tRNA ligase [Acetobacterium wieringae]	0.431098	1	31	31	31	5	30	26	23	24	21	21	18	21	21	5	30	26	23	24	21	21	18	21	21	5	30	26	23	24	21	21	18	21	21	35.9	35.9	35.9	98.206	879	879	1.19	236
1856	TYC87841.1	TYC87841.1	3	3	3	TYC87841.1 Holliday junction resolvase RuvX [Acetobacterium wieringae]	0.939452	1	3	3	3	0	2	2	1	2	1	2	2	1	0	0	2	2	1	2	1	2	2	1	0	0	2	2	1	2	1	2	2	1	0	25.4	25.4	25.4	15.867	138	138	3.53	1
1857	TYC87842.1	TYC87842.1	2	2	2	TYC87842.1 DUF1292 domain-containing protein [Acetobacterium wieringae]	0.15054	1	2	2	2	0	2	2	2	2	2	2	2	2	2	0	2	2	2	2	2	2	2	2	2	0	2	2	2	2	2	2	2	2	2	25.4	25.4	25.4	13.971	118	118	3.38	8
1858	TYC87845.1	TYC87845.1	3	3	3	TYC87845.1 YlbF family regulator [Acetobacterium wieringae]	-0.587251	1	3	3	3	0	3	1	1	2	2	2	1	2	2	0	3	1	1	2	2	2	1	2	2	0	3	1	1	2	2	2	1	2	2	36.1	36.1	36.1	14.047	122	122	3.5	NA
1859	TYC87850.1	TYC87850.1	2	2	2	TYC87850.1 hypothetical protein FXB42_02980 [Acetobacterium wieringae]	1.30119	1	2	2	2	0	2	2	1	2	2	2	2	0	0	0	2	2	1	2	2	2	2	0	0	0	2	2	1	2	2	2	2	0	0	15.8	15.8	15.8	14.848	133	133	3.78	1
1860	TYC87856.1	TYC87856.1	2	2	2	TYC87856.1 SMC family ATPase [Acetobacterium wieringae]	0.786104	1	2	2	2	0	2	1	1	0	0	0	0	0	0	0	2	1	1	0	0	0	0	0	0	0	2	1	1	0	0	0	0	0	0	2.1	2.1	2.1	132.96	1170	1170	1	4
1862	TYC87861.1	TYC87861.1	12	12	12	TYC87861.1 (4Fe-4S)-binding protein [Acetobacterium wieringae]	0.458232	1	12	12	12	0	12	11	12	9	9	9	8	9	8	0	12	11	12	9	9	9	8	9	8	0	12	11	12	9	9	9	8	9	8	44.9	44.9	44.9	31.513	287	287	2.81	8
1863	TYC87862.1	TYC87862.1	3	3	3	TYC87862.1 ABC transporter ATP-binding protein [Acetobacterium wieringae]	0.239814	1	3	3	3	0	2	2	1	2	1	2	2	1	1	0	2	2	1	2	1	2	2	1	1	0	2	2	1	2	1	2	2	1	1	13.8	13.8	13.8	26.868	240	240	2.86	1
1864	TYC87865.1;A0A136WI43	TYC87865.1	6;1	6;1	6;1	TYC87865.1 peptide-methionine (R)-S-oxide reductase MsrB [Acetobacterium wieringae]	-0.234394	2	6	6	6	0	4	3	3	5	4	5	5	3	4	0	4	3	3	5	4	5	5	3	4	0	4	3	3	5	4	5	5	3	4	40.1	40.1	40.1	16.558	147	147;323	3.49	7
1865	TYC87873.1	TYC87873.1	2	2	2	TYC87873.1 hypothetical protein FXB42_03110 [Acetobacterium wieringae]	-2.36781	1	2	2	2	0	2	1	1	2	2	2	2	2	2	0	2	1	1	2	2	2	2	2	2	0	2	1	1	2	2	2	2	2	2	7.9	7.9	7.9	24.242	215	215	2.39	2
1866	TYC87874.1	TYC87874.1	5	5	5	TYC87874.1 molybdenum-pterin-binding protein [Acetobacterium wieringae]	-0.596882	1	5	5	5	0	3	3	4	4	5	4	5	4	4	0	3	3	4	4	5	4	5	4	4	0	3	3	4	4	5	4	5	4	4	85.5	85.5	85.5	6.9542	69	69	3.3	8
1867	TYC87876.1	TYC87876.1	2	2	2	TYC87876.1 ATP-binding cassette domain-containing protein [Acetobacterium wieringae]	-0.630943	1	2	2	2	0	1	1	1	2	1	1	0	1	1	0	1	1	1	2	1	1	0	1	1	0	1	1	1	2	1	1	0	1	1	13.9	13.9	13.9	27.805	245	245	2	NA
1868	TYC87878.1	TYC87878.1	3	3	3	TYC87878.1 ModD protein [Acetobacterium wieringae]	-2.04087	1	3	3	3	0	2	2	1	2	2	2	3	3	3	0	2	2	1	2	2	2	3	3	3	0	2	2	1	2	2	2	3	3	3	15	15	15	30.16	280	280	3	NA
1869	TYC87879.1	TYC87879.1	9	9	9	TYC87879.1 C_GCAxxG_C_C family protein [Acetobacterium wieringae]	0.622348	1	9	9	9	0	8	9	9	9	7	7	7	7	7	0	8	9	9	9	7	7	7	7	7	0	8	9	9	9	7	7	7	7	7	58	58	58	19.216	174	174	3.04	37
1870	TYC87880.1	TYC87880.1	2	2	2	TYC87880.1 hypothetical protein FXB42_03150 [Acetobacterium wieringae]	1.6998	1	2	2	2	0	2	2	2	2	2	1	2	1	0	0	2	2	2	2	2	1	2	1	0	0	2	2	2	2	2	1	2	1	0	19.5	19.5	19.5	13.388	123	123	4	NA
1872	TYC87883.1	TYC87883.1	4	4	4	TYC87883.1 dinitrogenase iron-molybdenum cofactor biosynthesis protein [Acetobacterium wieringae]	1.20345	1	4	4	4	0	4	3	3	4	4	4	3	3	2	0	4	3	3	4	4	4	3	3	2	0	4	3	3	4	4	4	3	3	2	36.1	36.1	36.1	13.089	122	122	3.7	4
1873	TYC87884.1	TYC87884.1	2	2	2	TYC87884.1 BMC domain-containing protein [Acetobacterium wieringae]	1.08482	1	2	2	2	0	2	2	1	2	2	2	2	1	0	0	2	2	1	2	2	2	2	1	0	0	2	2	1	2	2	2	2	1	0	27	27	27	10.566	100	100	3.39	3
1874	TYC87885.1	TYC87885.1	7	7	7	TYC87885.1 AAA family ATPase [Acetobacterium wieringae]	0.464532	1	7	7	7	0	6	5	4	6	5	6	5	4	5	0	6	5	4	6	5	6	5	4	5	0	6	5	4	6	5	6	5	4	5	33.1	33.1	33.1	30.829	284	284	2.35	18
1875	TYC87886.1	TYC87886.1	8	8	8	TYC87886.1 ATPase [Acetobacterium wieringae]	0.67778	1	8	8	8	0	8	6	3	6	7	7	5	6	5	0	8	6	3	6	7	7	5	6	5	0	8	6	3	6	7	7	5	6	5	27.9	27.9	27.9	30.814	287	287	2.24	23
1876	TYC87887.1	TYC87887.1	4	4	4	TYC87887.1 dinitrogenase iron-molybdenum cofactor [Acetobacterium wieringae]	2.23847	1	4	4	4	1	4	4	2	2	2	2	3	3	2	1	4	4	2	2	2	2	3	3	2	1	4	4	2	2	2	2	3	3	2	21	21	21	12.723	119	119	3.09	7
1878	TYC87889.1	TYC87889.1	3	3	3	TYC87889.1 DUF134 domain-containing protein [Acetobacterium wieringae]	2.90622	1	3	3	3	0	3	3	2	1	1	1	1	0	0	0	3	3	2	1	1	1	1	0	0	0	3	3	2	1	1	1	1	0	0	37.4	37.4	37.4	13.953	123	123	3.65	NA
1879	TYC87890.1	TYC87890.1	9	9	9	TYC87890.1 Mrp/NBP35 family ATP-binding protein [Acetobacterium wieringae]	1.98334	1	9	9	9	0	8	8	6	5	3	3	3	2	4	0	8	8	6	5	3	3	3	2	4	0	8	8	6	5	3	3	3	2	4	40.1	40.1	40.1	32.322	297	297	2.05	16
1880	TYC87891.1	TYC87891.1	2	2	2	TYC87891.1 class I SAM-dependent methyltransferase [Acetobacterium wieringae]	0.662899	1	2	2	2	0	2	1	1	1	0	0	1	0	1	0	2	1	1	1	0	0	1	0	1	0	2	1	1	1	0	0	1	0	1	14.4	14.4	14.4	22.17	195	195	3.12	NA
1881	TYC87895.1	TYC87895.1	3	3	3	TYC87895.1 ABC transporter substrate-binding protein [Acetobacterium wieringae]	-1.13882	1	3	3	3	0	1	2	1	2	2	3	2	2	1	0	1	2	1	2	2	3	2	2	1	0	1	2	1	2	2	3	2	2	1	15.7	15.7	15.7	40.713	362	362	1.73	8
1882	TYC87898.1;TYC87806.1	TYC87898.1	4;1	4;1	4;1	TYC87898.1 formylmethanofuran dehydrogenase [Acetobacterium wieringae]	3.03534	2	4	4	4	0	3	4	4	1	0	1	1	0	0	0	3	4	4	1	0	1	1	0	0	0	3	4	4	1	0	1	1	0	0	29.9	29.9	29.9	19.607	174	174;134	3.58	1
1883	TYC87899.1	TYC87899.1	15	15	15	TYC87899.1 ABC transporter substrate-binding protein [Acetobacterium wieringae]	0.154098	1	15	15	15	0	15	13	13	13	14	13	13	13	14	0	15	13	13	13	14	13	13	13	14	0	15	13	13	13	14	13	13	13	14	45.9	45.9	45.9	39.534	362	362	2.2	39
1884	TYC87901.1	TYC87901.1	6	6	6	TYC87901.1 ABC transporter ATP-binding protein [Acetobacterium wieringae]	0.998673	1	6	6	6	0	5	5	6	5	5	3	3	3	5	0	5	5	6	5	5	3	3	3	5	0	5	5	6	5	5	3	3	3	5	27.1	27.1	27.1	28.142	251	251	2.35	17
1885	TYC87902.1	TYC87902.1	3	3	3	TYC87902.1 MFS transporter [Acetobacterium wieringae]	0.649903	1	3	3	3	0	3	3	1	3	3	3	2	3	2	0	3	3	1	3	3	3	2	3	2	0	3	3	1	3	3	3	2	3	2	9.9	9.9	9.9	49.052	443	443	1.37	26
1886	TYC87904.1	TYC87904.1	5	5	5	TYC87904.1 ferredoxin [Acetobacterium wieringae]	0.0789192	1	5	5	5	0	5	5	5	4	3	5	3	4	2	0	5	5	5	4	3	5	3	4	2	0	5	5	5	4	3	5	3	4	2	29.6	29.6	29.6	28.253	267	267	2.6	10
1887	TYC87905.1	TYC87905.1	13	13	13	TYC87905.1 AAA family ATPase [Acetobacterium wieringae]	-0.130165	1	13	13	13	0	10	9	9	11	10	9	10	11	11	0	10	9	9	11	10	9	10	11	11	0	10	9	9	11	10	9	10	11	11	56.1	56.1	56.1	28.258	262	262	1.88	46
1888	TYC87906.1	TYC87906.1	8	8	8	TYC87906.1 DUF4445 domain-containing protein [Acetobacterium wieringae]	-0.0890532	1	8	8	8	1	7	5	6	4	4	5	3	4	4	1	7	5	6	4	4	5	3	4	4	1	7	5	6	4	4	5	3	4	4	18.4	18.4	18.4	70.684	641	641	1.48	40
1889	TYC87907.1	TYC87907.1	6	6	6	TYC87907.1 DUF3786 domain-containing protein [Acetobacterium wieringae]	0.375818	1	6	6	6	0	6	5	5	4	4	5	5	4	4	0	6	5	5	4	4	5	5	4	4	0	6	5	5	4	4	5	5	4	4	25.1	25.1	25.1	24.394	215	215	2.62	8
1890	TYC87909.1	TYC87909.1	10	10	10	TYC87909.1 acetyl-CoA decarbonylase/synthase complex subunit delta [Acetobacterium wieringae]	0.22058	1	10	10	10	2	10	10	10	10	10	9	10	10	8	2	10	10	10	10	10	9	10	10	8	2	10	10	10	10	10	9	10	10	8	64.6	64.6	64.6	32.108	311	311	2.05	106
1891	TYC87910.1	TYC87910.1	26	26	26	TYC87910.1 acetyl-CoA decarbonylase/synthase complex subunit gamma [Acetobacterium wieringae]	0.219434	1	26	26	26	5	26	22	21	22	22	22	23	24	22	5	26	22	21	22	22	22	23	24	22	5	26	22	21	22	22	22	23	24	22	54.3	54.3	54.3	47.616	446	446	1.8	230
1892	TYC87911.1	TYC87911.1	17	17	17	TYC87911.1 carbon monoxide dehydrogenase [Acetobacterium wieringae]	0.227022	1	17	17	17	1	15	16	15	16	16	16	16	16	15	1	15	16	15	16	16	16	16	16	15	1	15	16	15	16	16	16	16	16	15	67.8	67.8	67.8	28.394	261	261	2.25	165
1893	TYC87912.1	TYC87912.1	27	27	27	TYC87912.1 anaerobic carbon-monoxide dehydrogenase catalytic subunit [Acetobacterium wieringae]	0.699328	1	27	27	27	5	27	23	22	20	19	19	20	21	19	5	27	23	22	20	19	19	20	21	19	5	27	23	22	20	19	19	20	21	19	52.4	52.4	52.4	68.474	632	632	1.65	182
1894	TYC87913.1	TYC87913.1	20	20	20	TYC87913.1 AAA family ATPase [Acetobacterium wieringae]	-0.118532	1	20	20	20	0	15	16	15	17	17	17	16	16	18	0	15	16	15	17	17	17	16	16	18	0	15	16	15	17	17	17	16	16	18	67.4	67.4	67.4	28.358	261	261	2.44	79
1895	TYC87914.1	TYC87914.1	42	42	34	TYC87914.1 CO dehydrogenase/CO-methylating acetyl-CoA synthase complex subunit beta [Acetobacterium wieringae]	0.780667	1	42	42	34	10	41	39	31	31	35	33	33	32	28	10	41	39	31	31	35	33	33	32	28	7	33	31	24	24	27	27	25	26	21	58.4	58.4	50.6	79.534	724	724	1.45	438
1896	TYC87915.1	TYC87915.1	3	3	3	TYC87915.1 hypothetical protein FXB42_03330 [Acetobacterium wieringae]	0.647384	1	3	3	3	0	2	2	1	1	0	2	2	2	1	0	2	2	1	1	0	2	2	2	1	0	2	2	1	1	0	2	2	2	1	13	13	13	24.347	215	215	1.2	13
1897	TYC87916.1	TYC87916.1	2	2	2	TYC87916.1 CooT family nickel-binding protein [Acetobacterium wieringae]	0	1	2	2	2	0	1	1	1	2	1	1	1	1	1	0	1	1	1	2	1	1	1	1	1	0	1	1	1	2	1	1	1	1	1	52.3	52.3	52.3	7.0802	65	65	3.8	NA
1898	TYC87917.1	TYC87917.1	10	10	10	TYC87917.1 DUF3842 family protein [Acetobacterium wieringae]	-0.00969715	1	10	10	10	0	8	7	9	9	7	8	10	4	4	0	8	7	9	9	7	8	10	4	4	0	8	7	9	9	7	8	10	4	4	60	60	60	14.841	140	140	3.89	4
1901	TYC87922.1	TYC87922.1	2	2	2	TYC87922.1 50S ribosomal protein L33 [Acetobacterium wieringae]	0.634268	1	2	2	2	0	2	2	2	2	2	2	2	2	2	0	2	2	2	2	2	2	2	2	2	0	2	2	2	2	2	2	2	2	2	44.9	44.9	44.9	5.9309	49	49	3.18	6
1902	TYC87923.1	TYC87923.1	3	3	3	TYC87923.1 preprotein translocase subunit SecE [Acetobacterium wieringae]	1.55669	1	3	3	3	0	3	1	1	1	1	1	1	1	1	0	3	1	1	1	1	1	1	1	1	0	3	1	1	1	1	1	1	1	1	20.8	20.8	20.8	13.7	125	125	3.58	NA
1903	TYC87924.1	TYC87924.1	4	4	4	TYC87924.1 transcription termination/antitermination protein NusG [Acetobacterium wieringae]	0.238677	1	4	4	4	0	3	4	4	4	4	4	4	4	4	0	3	4	4	4	4	4	4	4	4	0	3	4	4	4	4	4	4	4	4	30.9	30.9	30.9	20.095	178	178	3.08	NA
1904	TYC87925.1	TYC87925.1	11	11	10	TYC87925.1 50S ribosomal protein L11 [Acetobacterium wieringae]	0.420173	1	11	11	10	0	9	11	8	10	11	11	11	8	8	0	9	11	8	10	11	11	11	8	8	0	8	10	8	9	10	10	10	7	7	61	61	54.6	14.806	141	141	3.38	17
1905	TYC87926.1	TYC87926.1	15	15	15	TYC87926.1 50S ribosomal protein L1 [Acetobacterium wieringae]	0.395713	1	15	15	15	0	15	12	12	11	12	12	13	12	11	0	15	12	12	11	12	12	13	12	11	0	15	12	12	11	12	12	13	12	11	57.6	57.6	57.6	25.035	229	229	2.86	13
1906	TYC87927.1	TYC87927.1	8	8	8	TYC87927.1 50S ribosomal protein L10 [Acetobacterium wieringae]	0.462228	1	8	8	8	0	8	8	7	8	8	7	8	7	7	0	8	8	7	8	8	7	8	7	7	0	8	8	7	8	8	7	8	7	7	52	52	52	18.654	173	173	2.78	35
1907	TYC87928.1	TYC87928.1	11	11	11	TYC87928.1 50S ribosomal protein L7/L12 [Acetobacterium wieringae]	0.0333925	1	11	11	11	0	11	11	11	11	11	11	10	8	6	0	11	11	11	11	11	11	10	8	6	0	11	11	11	11	11	11	10	8	6	67.7	67.7	67.7	13.306	127	127	3.49	14
1908	TYC87929.1	TYC87929.1	5	5	5	TYC87929.1 proline--tRNA ligase [Acetobacterium wieringae]	0.452312	1	5	5	5	1	4	4	3	2	4	3	2	3	3	1	4	4	3	2	4	3	2	3	3	1	4	4	3	2	4	3	2	3	3	12	12	12	55.063	483	483	1.48	29
1909	TYC87931.1	TYC87931.1	3	3	3	TYC87931.1 2-amino-4-hydroxy-6-hydroxymethyldihydropteridine diphosphokinase [Acetobacterium wieringae]	0.955597	1	3	3	3	0	3	2	3	2	2	3	3	3	2	0	3	2	3	2	2	3	3	3	2	0	3	2	3	2	2	3	3	3	2	11.8	11.8	11.8	31.181	272	272	3	NA
1910	TYC87932.1	TYC87932.1	4	4	4	TYC87932.1 dihydropteroate synthase [Acetobacterium wieringae]	0.553929	1	4	4	4	0	4	4	4	4	4	4	4	4	3	0	4	4	4	4	4	4	4	4	3	0	4	4	4	4	4	4	4	4	3	19.3	19.3	19.3	29.924	275	275	3	NA
1911	TYC87934.1	TYC87934.1	6	6	6	TYC87934.1 GTP cyclohydrolase I FolE [Acetobacterium wieringae]	2.33155	1	6	6	6	0	3	4	4	1	2	2	2	2	3	0	3	4	4	1	2	2	2	2	3	0	3	4	4	1	2	2	2	2	3	40.9	40.9	40.9	20.9	186	186	3.08	NA
1912	TYC87942.1	TYC87942.1	10	10	10	TYC87942.1 FAD-dependent thymidylate synthase [Acetobacterium wieringae]	0.530424	1	10	10	10	0	10	9	8	7	8	6	7	5	6	0	10	9	8	7	8	6	7	5	6	0	10	9	8	7	8	6	7	5	6	44.1	44.1	44.1	28.741	256	256	2.62	19
1914	TYC87944.1	TYC87944.1	5	5	5	TYC87944.1 S-ribosylhomocysteine lyase [Acetobacterium wieringae]	0.0686401	1	5	5	5	0	5	5	4	3	4	3	4	3	3	0	5	5	4	3	4	3	4	3	3	0	5	5	4	3	4	3	4	3	3	27.7	27.7	27.7	18.388	159	159	3.59	4
1915	TYC87947.1	TYC87947.1	6	6	6	TYC87947.1 class II fructose-1,6-bisphosphate aldolase [Acetobacterium wieringae]	0.573264	1	6	6	6	1	6	6	6	5	5	5	4	4	5	1	6	6	6	5	5	5	4	4	5	1	6	6	6	5	5	5	4	4	5	26.2	26.2	26.2	33.605	309	309	2.16	29
1916	TYC87949.1	TYC87949.1	3	3	3	TYC87949.1 rubredoxin [Acetobacterium wieringae]	1.41361	1	3	3	3	0	3	3	2	3	3	3	2	1	2	0	3	3	2	3	3	3	2	1	2	0	3	3	2	3	3	3	2	1	2	22.5	22.5	22.5	12.388	111	111	3.56	1
1917	TYC87956.1	TYC87956.1	3	1	1	TYC87956.1 propanediol utilization microcompartment protein PduA [Acetobacterium wieringae]	-0.743876	1	3	1	1	0	3	3	2	2	2	3	2	2	2	0	1	1	1	0	1	1	1	1	0	0	1	1	1	0	1	1	1	1	0	37.4	13.2	13.2	9.2517	91	91	4	NA
1918	TYC87957.1	TYC87957.1	10	3	3	TYC87957.1 propanediol utilization microcompartment protein PduB [Acetobacterium wieringae]	1.34084	1	10	3	3	0	10	8	6	7	6	7	6	7	6	0	3	3	2	3	2	2	2	2	2	0	3	3	2	3	2	2	2	2	2	38.7	14.9	14.9	27.073	261	261	2.32	8
1919	TYC87958.1	TYC87958.1	3	3	3	TYC87958.1 IreB family regulatory phosphoprotein [Acetobacterium wieringae]	0.872104	1	3	3	3	0	3	0	2	3	1	3	2	1	1	0	3	0	2	3	1	3	2	1	1	0	3	0	2	3	1	3	2	1	1	27.7	27.7	27.7	9.696	83	83	4	NA
1920	TYC87959.1	TYC87959.1	4	4	4	TYC87959.1 ribonuclease J [Acetobacterium wieringae]	1.15681	1	4	4	4	0	4	2	1	2	1	2	1	3	1	0	4	2	1	2	1	2	1	3	1	0	4	2	1	2	1	2	1	3	1	9	9	9	63.031	565	565	1.43	12
1921	TYC87961.1	TYC87961.1	11	11	11	TYC87961.1 ferritin family protein [Acetobacterium wieringae]	-0.106879	1	11	11	11	0	7	9	7	10	11	10	11	7	8	0	7	9	7	10	11	10	11	7	8	0	7	9	7	10	11	10	11	7	8	50.9	50.9	50.9	19.063	161	161	3.7	1
1922	TYC87962.1	TYC87962.1	2	2	2	TYC87962.1 molybdate ABC transporter substrate-binding protein [Acetobacterium wieringae]	-0.877513	1	2	2	2	0	0	2	0	2	2	2	2	2	2	0	0	2	0	2	2	2	2	2	2	0	0	2	0	2	2	2	2	2	2	10	10	10	26.084	250	250	2.47	4
1923	TYC88053.1	TYC88053.1	16	16	15	TYC88053.1 hypothetical protein FXB42_00070 [Acetobacterium wieringae]	0.584946	1	16	16	15	0	14	14	12	12	12	14	10	13	9	0	14	14	12	12	12	14	10	13	9	0	13	13	11	11	11	13	9	12	8	36.9	36.9	36.9	64.848	621	621	2.14	71
1924	TYC88058.1;TYC85843.1	TYC88058.1;TYC85843.1	2;1	2;1	2;1	TYC88058.1 type II toxin-antitoxin system HicB family antitoxin [Acetobacterium wieringae];TYC85843.1 type II toxin-antitoxin system HicB family antitoxin [Acetobacterium wieringae]	0.393681	2	2	2	2	0	2	0	0	0	0	0	0	0	0	0	2	0	0	0	0	0	0	0	0	0	2	0	0	0	0	0	0	0	0	21.2	21.2	21.2	14.998	132	132;132	4	NA
1925	TYC88060.1	TYC88060.1	16	16	16	TYC88060.1 hypothetical protein FXB42_00115 [Acetobacterium wieringae]	-0.0737708	1	16	16	16	0	16	13	11	11	13	13	13	12	12	0	16	13	11	11	13	13	13	12	12	0	16	13	11	11	13	13	13	12	12	26.4	26.4	26.4	86.254	766	766	1.86	56
1926	TYC88069.1	TYC88069.1	2	2	2	TYC88069.1 ABC transporter ATP-binding protein [Acetobacterium wieringae]	0.701649	1	2	2	2	0	2	1	1	0	0	0	0	0	0	0	2	1	1	0	0	0	0	0	0	0	2	1	1	0	0	0	0	0	0	9.1	9.1	9.1	41.276	364	364	1.75	3
1928	TYC88073.1	TYC88073.1	11	11	11	TYC88073.1 tungsten ABC transporter substrate-binding protein [Acetobacterium wieringae]	-0.298413	1	11	11	11	0	9	10	7	10	11	11	11	11	10	0	9	10	7	10	11	11	11	11	10	0	9	10	7	10	11	11	11	11	10	41.8	41.8	41.8	30.467	285	285	2.41	42
1931	TYC88078.1	TYC88078.1	8	8	8	TYC88078.1 uracil phosphoribosyltransferase [Acetobacterium wieringae]	0.631217	1	8	8	8	0	7	7	5	7	6	7	6	6	6	0	7	7	5	7	6	7	6	6	6	0	7	7	5	7	6	7	6	6	6	38.3	38.3	38.3	23.266	209	209	2.38	36
1932	TYC88079.1	TYC88079.1	2	2	2	TYC88079.1 glutaredoxin 3 [Acetobacterium wieringae]	-0.798719	1	2	2	2	0	2	1	1	1	1	1	1	0	1	0	2	1	1	1	1	1	1	0	1	0	2	1	1	1	1	1	1	0	1	30.5	30.5	30.5	9.6228	82	82	4	NA
1933	TYC88081.1	TYC88081.1	8	8	8	TYC88081.1 MogA/MoaB family molybdenum cofactor biosynthesis protein [Acetobacterium wieringae]	0.0321792	1	8	8	8	0	8	7	7	7	6	7	8	4	6	0	8	7	7	7	6	7	8	4	6	0	8	7	7	7	6	7	8	4	6	49.1	49.1	49.1	18.05	167	167	3.55	6
1934	TYC88082.1	TYC88082.1	4	4	4	TYC88082.1 HesA/MoeB/ThiF family protein [Acetobacterium wieringae]	0.0715917	1	4	4	4	0	4	4	4	3	2	4	4	4	3	0	4	4	4	3	2	4	4	4	3	0	4	4	4	3	2	4	4	4	3	18.3	18.3	18.3	24.835	224	224	2.76	4
1935	TYC88083.1	TYC88083.1	9	9	9	TYC88083.1 molybdopterin molybdotransferase MoeA [Acetobacterium wieringae]	-0.0293022	1	9	9	9	0	9	4	5	7	7	6	6	7	6	0	9	4	5	7	7	6	6	7	6	0	9	4	5	7	7	6	6	7	6	26.1	26.1	26.1	45.239	417	417	2.02	3
1936	TYC88084.1	TYC88084.1	14	14	14	TYC88084.1 molybdopterin biosynthesis protein [Acetobacterium wieringae]	-0.0231873	1	14	14	14	0	14	10	9	10	9	10	11	13	11	0	14	10	9	10	9	10	11	13	11	0	14	10	9	10	9	10	11	13	11	30	30	30	70.757	646	646	1.54	84
1937	TYC88085.1	TYC88085.1	13	13	13	TYC88085.1 GTP 3,8-cyclase MoaA [Acetobacterium wieringae]	0.256945	1	13	13	13	0	11	9	6	9	11	11	9	10	8	0	11	9	6	9	11	11	9	10	8	0	11	9	6	9	11	11	9	10	8	44.8	44.8	44.8	35.887	319	319	2.31	36
1938	TYC88086.1	TYC88086.1	9	9	9	TYC88086.1 MOSC domain-containing protein [Acetobacterium wieringae]	0.616093	1	9	9	9	0	9	8	6	7	8	6	7	7	6	0	9	8	6	7	8	6	7	7	6	0	9	8	6	7	8	6	7	7	6	71	71	71	15.375	145	145	2.71	39
1939	TYC88088.1	TYC88088.1	12	12	12	TYC88088.1 serine hydroxymethyltransferase [Acetobacterium wieringae]	0.317211	1	12	12	12	0	10	8	10	9	6	5	7	7	6	0	10	8	10	9	6	5	7	7	6	0	10	8	10	9	6	5	7	7	6	34.1	34.1	34.1	44.817	413	413	1.59	54
1942	TYC88105.1	TYC88105.1	5	5	5	TYC88105.1 ABC transporter ATP-binding protein [Acetobacterium wieringae]	0.198394	1	5	5	5	0	5	4	3	5	5	5	4	5	4	0	5	4	3	5	5	5	4	5	4	0	5	4	3	5	5	5	4	5	4	25.5	25.5	25.5	27.284	243	243	2.31	19
1943	TYC88106.1	TYC88106.1	2	2	2	TYC88106.1 hypothetical protein FXB42_00370 [Acetobacterium wieringae]	-1.49591	1	2	2	2	0	2	1	0	2	2	2	1	2	2	0	2	1	0	2	2	2	1	2	2	0	2	1	0	2	2	2	1	2	2	5.3	5.3	5.3	49.237	432	432	1.75	8
1944	TYC88107.1	TYC88107.1	5	5	5	TYC88107.1 toxic anion resistance protein [Acetobacterium wieringae]	0.216981	1	5	5	5	0	5	4	2	4	4	3	3	3	3	0	5	4	2	4	4	3	3	3	3	0	5	4	2	4	4	3	3	3	3	15.9	15.9	15.9	43.763	383	383	1.94	3
1945	TYC88108.1	TYC88108.1	6	6	6	TYC88108.1 alpha/beta hydrolase [Acetobacterium wieringae]	-0.387558	1	6	6	6	0	6	6	6	6	6	5	5	4	5	0	6	6	6	6	6	5	5	4	5	0	6	6	6	6	6	5	5	4	5	20.4	20.4	20.4	30.836	269	269	2.55	13
1947	TYC88115.1	TYC88115.1	2	2	2	TYC88115.1 nicotinate-nucleotide--dimethylbenzimidazole phosphoribosyltransferase [Acetobacterium wieringae]	0.946928	1	2	2	2	0	2	1	1	0	0	1	0	1	0	0	2	1	1	0	0	1	0	1	0	0	2	1	1	0	0	1	0	1	0	6.6	6.6	6.6	38.227	362	362	1.17	5
1948	TYC88116.1	TYC88116.1	2	2	2	TYC88116.1 B12 lower ligand biosynthesis ThiC-like protein BzaB [Acetobacterium wieringae]	-0.948348	1	2	2	2	0	1	1	1	1	1	1	2	1	2	0	1	1	1	1	1	1	2	1	2	0	1	1	1	1	1	1	2	1	2	7	7	7	45.723	427	427	1	11
1949	TYC88117.1	TYC88117.1	4	4	4	TYC88117.1 phosphomethylpyrimidine synthase ThiC [Acetobacterium wieringae]	0.351432	1	4	4	4	0	4	3	2	2	1	2	2	3	3	0	4	3	2	2	1	2	2	3	3	0	4	3	2	2	1	2	2	3	3	11.5	11.5	11.5	47.112	435	435	1.83	6
1951	TYC88119.1	TYC88119.1	18	18	18	TYC88119.1 SPFH/Band 7/PHB domain protein [Acetobacterium wieringae]	-0.205225	1	18	18	18	0	17	13	14	14	15	15	16	15	15	0	17	13	14	14	15	15	16	15	15	0	17	13	14	14	15	15	16	15	15	62.8	62.8	62.8	34.893	317	317	2.8	NA
1952	TYC88120.1	TYC88120.1	2	2	2	TYC88120.1 hypothetical protein FXB42_00450 [Acetobacterium wieringae]	-0.247785	1	2	2	2	0	2	2	2	2	2	2	2	2	2	0	2	2	2	2	2	2	2	2	2	0	2	2	2	2	2	2	2	2	2	8.6	8.6	8.6	28.102	244	244	3	NA
1953	TYC88121.1	TYC88121.1	3	3	3	TYC88121.1 desulfoferrodoxin [Acetobacterium wieringae]	0.113817	1	3	3	3	0	3	3	3	3	3	3	3	3	3	0	3	3	3	3	3	3	3	3	3	0	3	3	3	3	3	3	3	3	3	15.6	15.6	15.6	13.899	128	128	2.69	20
1954	TYC88122.1	TYC88122.1	2	2	2	TYC88122.1 NUDIX hydrolase [Acetobacterium wieringae]	1.07308	1	2	2	2	0	1	2	1	2	2	2	1	2	2	0	1	2	1	2	2	2	1	2	2	0	1	2	1	2	2	2	1	2	2	9.3	9.3	9.3	23.887	205	205	2.28	6
1957	TYC88130.1	TYC88130.1	4	4	4	TYC88130.1 hypothetical protein FXB42_00500 [Acetobacterium wieringae]	1.32396	1	4	4	4	0	2	3	3	2	2	2	1	3	3	0	2	3	3	2	2	2	1	3	3	0	2	3	3	2	2	2	1	3	3	18.8	18.8	18.8	27.714	250	250	2.87	2
1958	TYC88132.1	TYC88132.1	2	2	2	TYC88132.1 hypothetical protein FXB42_00520 [Acetobacterium wieringae]	0	1	2	2	2	0	0	1	1	1	2	2	1	1	1	0	0	1	1	1	2	2	1	1	1	0	0	1	1	1	2	2	1	1	1	9.2	9.2	9.2	30.296	272	272	2.7	NA
1959	TYC88135.1	TYC88135.1	3	1	1	TYC88135.1 uroporphyrinogen decarboxylase [Acetobacterium wieringae]	1.16276	1	3	1	1	0	3	3	3	3	3	3	3	3	3	0	1	1	1	1	1	1	1	1	1	0	1	1	1	1	1	1	1	1	1	4.8	2.1	2.1	37.477	335	335	3.1	NA
1961	TYC88147.1	TYC88147.1	5	5	5	TYC88147.1 GNAT family N-acetyltransferase [Acetobacterium wieringae]	0.718783	1	5	5	5	0	5	4	5	5	4	5	4	3	3	0	5	4	5	5	4	5	4	3	3	0	5	4	5	5	4	5	4	3	3	41.3	41.3	41.3	19.044	167	167	2.79	21
1964	TYC88152.1	TYC88152.1	17	17	17	TYC88152.1 formate--tetrahydrofolate ligase [Acetobacterium wieringae]	0.133569	1	17	17	17	0	16	13	15	15	14	14	14	13	12	0	16	13	15	15	14	14	14	13	12	0	16	13	15	15	14	14	14	13	12	45.7	45.7	45.7	59.598	556	556	1.57	105
1965	TYC88154.1	TYC88154.1	8	8	8	TYC88154.1 NAD(P)H-dependent oxidoreductase [Acetobacterium wieringae]	0.491451	1	8	8	8	0	7	6	6	6	7	5	6	5	5	0	7	6	6	6	7	5	6	5	5	0	7	6	6	6	7	5	6	5	5	39.4	39.4	39.4	17.121	155	155	3.33	9
1966	TYC88156.1	TYC88156.1	3	3	3	TYC88156.1 TetR/AcrR family transcriptional regulator [Acetobacterium wieringae]	-1.80639	1	3	3	3	0	0	1	0	2	1	1	1	2	2	0	0	1	0	2	1	1	1	2	2	0	0	1	0	2	1	1	1	2	2	31.3	31.3	31.3	22.76	198	198	2.83	NA
1968	TYC88159.1;A0A136WF90;TYC84665.1	TYC88159.1	14;1;1	13;0;0	13;0;0	TYC88159.1 HAMP domain-containing protein [Acetobacterium wieringae]	-0.414211	3	14	13	13	0	12	11	8	13	12	14	13	14	13	0	11	10	7	12	11	13	12	13	12	0	11	10	7	12	11	13	12	13	12	33.5	31.7	31.7	60.61	559	559;598;910	1.8	31
1969	TYC88162.1	TYC88162.1	5	5	5	TYC88162.1 PAS domain S-box protein [Acetobacterium wieringae]	0.109163	1	5	5	5	0	5	4	4	5	5	5	5	5	5	0	5	4	4	5	5	5	5	5	5	0	5	4	4	5	5	5	5	5	5	6.9	6.9	6.9	116.95	1018	1018	1	43
1970	TYC88177.1	TYC88177.1	2	2	2	TYC88177.1 zinc ribbon domain-containing protein [Acetobacterium wieringae]	0.233741	1	2	2	2	0	2	2	2	1	1	2	2	1	1	0	2	2	2	1	1	2	2	1	1	0	2	2	2	1	1	2	2	1	1	19.7	19.7	19.7	14.65	137	137	2.53	14
1971	TYC88180.1	TYC88180.1	28	28	28	TYC88180.1 molybdopterin-dependent oxidoreductase [Acetobacterium wieringae]	-1.16323	1	28	28	28	0	20	17	14	24	24	26	23	25	26	0	20	17	14	24	24	26	23	25	26	0	20	17	14	24	24	26	23	25	26	37.8	37.8	37.8	98.309	908	908	1.2	237
1972	TYC88181.1	TYC88181.1	2	2	2	TYC88181.1 NAD(P)-binding protein [Acetobacterium wieringae]	0.305075	1	2	2	2	0	2	2	1	2	2	2	1	2	2	0	2	2	1	2	2	2	1	2	2	0	2	2	1	2	2	2	1	2	2	2.9	2.9	2.9	89.039	782	782	1.11	17
1973	TYC88184.1	TYC88184.1	6	6	6	TYC88184.1 C_GCAxxG_C_C family protein [Acetobacterium wieringae]	-0.2961	1	6	6	6	0	5	5	4	5	6	6	5	3	3	0	5	5	4	5	6	6	5	3	3	0	5	5	4	5	6	6	5	3	3	56	56	56	16.998	150	150	3.98	NA
1975	TYC88196.1	TYC88196.1	2	2	2	TYC88196.1 heavy-metal-associated domain-containing protein [Acetobacterium wieringae]	-0.0953967	1	2	2	2	0	2	1	1	2	2	2	2	0	0	0	2	1	1	2	2	2	2	0	0	0	2	1	1	2	2	2	2	0	0	33.8	33.8	33.8	7.8389	71	71	4	NA
1976	TYC88203.1	TYC88203.1	10	10	10	TYC88203.1 cysteine synthase A [Acetobacterium wieringae]	0.0675545	1	10	10	10	0	8	10	10	9	10	9	9	10	9	0	8	10	10	9	10	9	9	10	9	0	8	10	10	9	10	9	9	10	9	52.8	52.8	52.8	32.595	309	309	2.74	5
1977	TYC88211.1	TYC88211.1	3	3	3	TYC88211.1 O-acetylhomoserine aminocarboxypropyltransferase/cysteine synthase [Acetobacterium wieringae]	1.05154	1	3	3	3	0	3	2	2	2	2	2	2	2	1	0	3	2	2	2	2	2	2	2	1	0	3	2	2	2	2	2	2	2	1	10.3	10.3	10.3	46.016	427	427	1.71	7
1980	TYC88219.1	TYC88219.1	2	2	2	TYC88219.1 pyridoxal phosphate-dependent aminotransferase [Acetobacterium wieringae]	0	1	2	2	2	0	1	1	1	0	1	1	0	0	0	0	1	1	1	0	1	1	0	0	0	0	1	1	1	0	1	1	0	0	0	3.6	3.6	3.6	45.185	392	392	3.2	NA
1981	TYC88231.1	TYC88231.1	2	2	2	TYC88231.1 4Fe-4S dicluster domain-containing protein [Acetobacterium wieringae]	0.956705	1	2	2	2	0	2	2	2	2	2	2	1	1	2	0	2	2	2	2	2	2	1	1	2	0	2	2	2	2	2	2	1	1	2	9	9	9	28.872	255	255	2.94	NA
1982	TYC88232.1	TYC88232.1	3	3	3	TYC88232.1 DUF2786 domain-containing protein [Acetobacterium wieringae]	0.100432	1	3	3	3	0	3	3	2	3	3	3	2	2	3	0	3	3	2	3	3	3	2	2	3	0	3	3	2	3	3	3	2	2	3	10	10	10	27.671	240	240	2.66	4
1984	TYC88235.1;TYC83660.1	TYC88235.1	10;1	10;1	10;1	TYC88235.1 nickel pincer cofactor biosynthesis protein LarB [Acetobacterium wieringae]	0.344477	2	10	10	10	0	6	5	6	8	6	7	7	4	7	0	6	5	6	8	6	7	7	4	7	0	6	5	6	8	6	7	7	4	7	42.6	42.6	42.6	26.666	249	249;248	2.72	9
1985	TYC88237.1	TYC88237.1	6	6	6	TYC88237.1 SDR family oxidoreductase [Acetobacterium wieringae]	0.284458	1	6	6	6	0	6	4	3	3	4	4	6	4	5	0	6	4	3	3	4	4	6	4	5	0	6	4	3	3	4	4	6	4	5	26.7	26.7	26.7	26.322	247	247	2.52	10
1986	TYC88241.1	TYC88241.1	12	12	12	TYC88241.1 DUF362 domain-containing protein [Acetobacterium wieringae]	-0.180429	1	12	12	12	0	11	8	8	10	10	9	9	12	9	0	11	8	8	10	10	9	9	12	9	0	11	8	8	10	10	9	9	12	9	43.6	43.6	43.6	46.341	433	433	1.71	72
1987	TYC88242.1	TYC88242.1	4	4	4	TYC88242.1 hypothetical protein FXB42_01100 [Acetobacterium wieringae]	1.06734	1	4	4	4	0	3	4	2	3	3	3	3	1	2	0	3	4	2	3	3	3	3	1	2	0	3	4	2	3	3	3	3	1	2	9.4	9.4	9.4	62.7	551	551	1.12	23
1988	TYC88244.1	TYC88244.1	9	9	9	TYC88244.1 hypothetical protein FXB42_01110 [Acetobacterium wieringae]	0.0389672	1	9	9	9	0	8	8	8	9	8	9	7	6	9	0	8	8	8	9	8	9	7	6	9	0	8	8	8	9	8	9	7	6	9	74	74	74	14.576	131	131	3.66	2
1989	TYC88247.1	TYC88247.1	2	2	2	TYC88247.1 GntR family transcriptional regulator [Acetobacterium wieringae]	1.23738	1	2	2	2	0	2	2	1	2	2	1	2	0	0	0	2	2	1	2	2	1	2	0	0	0	2	2	1	2	2	1	2	0	0	21.7	21.7	21.7	14.807	129	129	4	NA
1990	TYC88248.1	TYC88248.1	4	4	4	TYC88248.1 ABC transporter ATP-binding protein [Acetobacterium wieringae]	2.13702	1	4	4	4	0	2	3	3	2	2	2	0	2	2	0	2	3	3	2	2	2	0	2	2	0	2	3	3	2	2	2	0	2	2	26	26	26	25.73	231	231	3	NA
1993	TYC88254.1	TYC88254.1	2	2	2	TYC88254.1 ROK family glucokinase [Acetobacterium wieringae]	-1.10829	1	2	2	2	0	1	1	1	1	1	1	2	1	1	0	1	1	1	1	1	1	2	1	1	0	1	1	1	1	1	1	2	1	1	9.2	9.2	9.2	32.293	306	306	1.2	9
1994	TYC88258.1	TYC88258.1	7	7	7	TYC88258.1 RNA degradosome polyphosphate kinase [Acetobacterium wieringae]	0.10781	1	7	7	7	0	7	6	6	4	6	5	5	5	6	0	7	6	6	4	6	5	5	5	6	0	7	6	6	4	6	5	5	5	6	14.1	14.1	14.1	81.445	702	702	1.06	66
1995	TYC88259.1	TYC88259.1	5	5	5	TYC88259.1 Ppx/GppA family phosphatase [Acetobacterium wieringae]	0.0413317	1	5	5	5	0	4	5	5	5	5	5	5	4	4	0	4	5	5	5	5	5	5	4	4	0	4	5	5	5	5	5	5	4	4	10.6	10.6	10.6	57.619	511	511	1.98	18
1996	TYC88260.1	TYC88260.1	7	7	7	TYC88260.1 ABC transporter ATP-binding protein [Acetobacterium wieringae]	0.436514	1	7	7	7	0	7	7	7	7	7	7	6	7	6	0	7	7	7	7	7	7	6	7	6	0	7	7	7	7	7	7	6	7	6	40.1	40.1	40.1	25.715	237	237	3	NA
1997	TYC88261.1	TYC88261.1	4	4	4	TYC88261.1 ABC transporter ATP-binding protein [Acetobacterium wieringae]	0.520921	1	4	4	4	0	3	4	2	4	4	4	4	4	3	0	3	4	2	4	4	4	4	4	3	0	3	4	2	4	4	4	4	4	3	14.2	14.2	14.2	29.287	267	267	2.44	10
1998	TYC88263.1	TYC88263.1	15	15	15	TYC88263.1 ABC transporter substrate-binding protein [Acetobacterium wieringae]	0.113798	1	15	15	15	0	14	15	12	14	14	13	11	13	11	0	14	15	12	14	14	13	11	13	11	0	14	15	12	14	14	13	11	13	11	61.4	61.4	61.4	40.784	389	389	2.09	43
1999	TYC88265.1	TYC88265.1	5	5	5	TYC88265.1 Hsp33 family molecular chaperone HslO [Acetobacterium wieringae]	1.82632	1	5	5	5	0	4	3	1	2	2	3	1	2	2	0	4	3	1	2	2	3	1	2	2	0	4	3	1	2	2	3	1	2	2	24.8	24.8	24.8	31.868	294	294	1.96	7
2000	TYC88270.1	TYC88270.1	2	2	2	TYC88270.1 type I-C CRISPR-associated protein Cas5 [Acetobacterium wieringae]	-0.884284	1	2	2	2	0	0	1	2	1	1	1	1	1	1	0	0	1	2	1	1	1	1	1	1	0	0	1	2	1	1	1	1	1	1	7.9	7.9	7.9	26.089	227	227	3	NA
2001	TYC88271.1	TYC88271.1	8	8	8	TYC88271.1 type I-C CRISPR-associated protein Cas8c/Csd1 [Acetobacterium wieringae]	0.309418	1	8	8	8	0	6	4	4	5	5	4	4	3	2	0	6	4	4	5	5	4	4	3	2	0	6	4	4	5	5	4	4	3	2	14.5	14.5	14.5	67.872	599	599	2.89	17
2002	TYC88272.1	TYC88272.1	14	14	14	TYC88272.1 type I-C CRISPR-associated protein Cas7/Csd2 [Acetobacterium wieringae]	0.263187	1	14	14	14	0	13	10	11	11	12	11	9	11	11	0	13	10	11	11	12	11	9	11	11	0	13	10	11	11	12	11	9	11	11	40.1	40.1	40.1	33.026	294	294	2.18	33
2004	TYC88287.1	TYC88287.1	5	5	5	TYC88287.1 PspA/IM30 family protein [Acetobacterium wieringae]	-0.229173	1	5	5	5	0	4	5	4	4	5	5	5	5	5	0	4	5	4	4	5	5	5	5	5	0	4	5	4	4	5	5	5	5	5	24.4	24.4	24.4	25.357	225	225	3.15	NA
2005	TYC88288.1	TYC88288.1	17	17	16	TYC88288.1 ferrous iron transport protein B [Acetobacterium wieringae]	0.208068	1	17	17	16	3	17	11	7	13	15	15	13	15	13	3	17	11	7	13	15	15	13	15	13	3	16	11	7	13	14	14	12	14	13	27.3	27.3	26.4	77.559	713	713	1.35	185
2006	TYC88289.1	TYC88289.1	5	3	3	TYC88289.1 ferrous iron transport protein A [Acetobacterium wieringae]	2.77248	1	5	3	3	0	5	5	4	5	5	5	4	3	3	0	3	3	2	3	3	3	2	1	1	0	3	3	2	3	3	3	2	1	1	50.7	38.4	38.4	8.0535	73	73	2.76	11
2007	TYC88292.1	TYC88292.1	45	45	45	TYC88292.1 aldehyde ferredoxin oxidoreductase family protein [Acetobacterium wieringae]	0.39513	1	45	45	45	7	43	37	39	36	38	38	38	42	34	7	43	37	39	36	38	38	38	42	34	7	43	37	39	36	38	38	38	42	34	62.1	62.1	62.1	65.307	599	599	1.92	416
2008	TYC88296.1	TYC88296.1	5	5	5	TYC88296.1 bifunctional phosphoribosyl-AMP cyclohydrolase/phosphoribosyl-ATP diphosphatase HisIE [Acetobacterium wieringae]	0.479007	1	5	5	5	0	5	4	4	4	3	4	3	4	3	0	5	4	4	4	3	4	3	4	3	0	5	4	4	4	3	4	3	4	3	21.8	21.8	21.8	23.299	206	206	2.58	11
2009	TYC88297.1	TYC88297.1	8	8	8	TYC88297.1 imidazole glycerol phosphate synthase subunit HisF [Acetobacterium wieringae]	0.385369	1	8	8	8	0	8	7	7	6	5	6	6	6	7	0	8	7	7	6	5	6	6	6	7	0	8	7	7	6	5	6	6	6	7	36.5	36.5	36.5	27.69	252	252	2.67	11
2010	TYC88298.1	TYC88298.1	17	17	17	TYC88298.1 1-(5-phosphoribosyl)-5-[(5-phosphoribosylamino)methylideneamino]imidazole-4-carboxamide isomerase [Acetobacterium wieringae]	-0.40929	1	17	17	17	0	13	16	9	17	17	17	17	15	13	0	13	16	9	17	17	17	17	15	13	0	13	16	9	17	17	17	17	15	13	78.8	78.8	78.8	26.217	240	240	2.22	81
2011	TYC88299.1	TYC88299.1	7	7	7	TYC88299.1 imidazole glycerol phosphate synthase subunit HisH [Acetobacterium wieringae]	0.0413124	1	7	7	7	0	6	6	6	6	6	6	6	6	6	0	6	6	6	6	6	6	6	6	6	0	6	6	6	6	6	6	6	6	6	38.6	38.6	38.6	22.247	202	202	2.98	1
2012	TYC88300.1	TYC88300.1	4	4	4	TYC88300.1 imidazoleglycerol-phosphate dehydratase HisB [Acetobacterium wieringae]	-1.80435	1	4	4	4	0	2	2	2	2	2	2	2	2	2	0	2	2	2	2	2	2	2	2	2	0	2	2	2	2	2	2	2	2	2	20	20	20	21.479	195	195	2.89	1
2014	TYC88302.1	TYC88302.1	5	5	5	TYC88302.1 histidinol dehydrogenase [Acetobacterium wieringae]	0.0928901	1	5	5	5	0	5	3	2	3	4	3	3	4	3	0	5	3	2	3	4	3	3	4	3	0	5	3	2	3	4	3	3	4	3	13.4	13.4	13.4	46.395	426	426	1.69	21
2015	TYC88303.1	TYC88303.1	4	4	4	TYC88303.1 ATP phosphoribosyltransferase [Acetobacterium wieringae]	1.14369	1	4	4	4	0	3	3	4	2	3	3	3	3	3	0	3	3	4	2	3	3	3	3	3	0	3	3	4	2	3	3	3	3	3	18	18	18	22.768	206	206	3.07	NA
2017	TYC88308.1	TYC88308.1	16	16	16	TYC88308.1 foldase [Acetobacterium wieringae]	0.493872	1	16	16	16	1	14	13	12	10	11	11	8	9	11	1	14	13	12	10	11	11	8	9	11	1	14	13	12	10	11	11	8	9	11	61.5	61.5	61.5	28.682	252	252	2.65	18
2018	TYC88309.1	TYC88309.1	5	5	5	TYC88309.1 winged helix-turn-helix transcriptional regulator [Acetobacterium wieringae]	-0.0708692	1	5	5	5	0	4	2	4	4	3	4	4	3	2	0	4	2	4	4	3	4	4	3	2	0	4	2	4	4	3	4	4	3	2	31.5	31.5	31.5	16.737	143	143	2.63	10
2019	TYC88310.1	TYC88310.1	21	21	21	TYC88310.1 endopeptidase La [Acetobacterium wieringae]	-0.287106	1	21	21	21	0	15	12	9	15	15	15	15	15	15	0	15	12	9	15	15	15	15	15	15	0	15	12	9	15	15	15	15	15	15	33.1	33.1	33.1	87.914	795	795	1.45	148
2020	TYC88311.1	TYC88311.1	3	3	3	TYC88311.1 DNA mismatch repair endonuclease MutL [Acetobacterium wieringae]	1.04065	1	3	3	3	0	2	2	1	1	1	1	1	1	1	0	2	2	1	1	1	1	1	1	1	0	2	2	1	1	1	1	1	1	1	3.4	3.4	3.4	78.094	698	698	1.62	6
2022	TYC88315.1	TYC88315.1	4	4	4	TYC88315.1 aminopeptidase [Acetobacterium wieringae]	-2.35636	1	4	4	4	0	3	1	1	3	3	2	3	3	2	0	3	1	1	3	3	2	3	3	2	0	3	1	1	3	3	2	3	3	2	11.7	11.7	11.7	52.447	478	478	1.63	14
2023	TYC88316.1	TYC88316.1	8	8	8	TYC88316.1 electron transport complex subunit RsxC [Acetobacterium wieringae]	0.423683	1	8	8	8	0	6	8	6	8	8	8	7	8	8	0	6	8	6	8	8	8	7	8	8	0	6	8	6	8	8	8	7	8	8	26.9	26.9	26.9	47.179	443	443	1.97	9
2025	TYC88318.1	TYC88318.1	3	3	3	TYC88318.1 RnfABCDGE type electron transport complex subunit G [Acetobacterium wieringae]	1.61274	1	3	3	3	0	3	3	3	3	3	3	3	2	2	0	3	3	3	3	3	3	3	2	2	0	3	3	3	3	3	3	3	2	2	25.1	25.1	25.1	21.966	207	207	2.28	1
2026	TYC88321.1	TYC88321.1	20	20	20	TYC88321.1 4Fe-4S dicluster domain-containing protein [Acetobacterium wieringae]	0.74532	1	20	20	20	0	19	17	17	15	13	14	15	14	14	0	19	17	17	15	13	14	15	14	14	0	19	17	17	15	13	14	15	14	14	62.8	62.8	62.8	34.588	333	333	2.37	70
2028	TYC88323.1	TYC88323.1	12	12	12	TYC88323.1 PBP1A family penicillin-binding protein [Acetobacterium wieringae]	0.353029	1	12	12	12	0	12	11	8	9	9	9	7	8	8	0	12	11	8	9	9	9	7	8	8	0	12	11	8	9	9	9	7	8	8	28.9	28.9	28.9	79.426	730	730	1.17	95
2029	TYC88324.1	TYC88324.1	3	3	3	TYC88324.1 cupin domain-containing protein [Acetobacterium wieringae]	0.842487	1	3	3	3	0	1	2	2	3	2	3	2	1	1	0	1	2	2	3	2	3	2	1	1	0	1	2	2	3	2	3	2	1	1	11.1	11.1	11.1	12.846	117	117	3.5	NA
2031	TYC88328.1	TYC88328.1	4	4	4	TYC88328.1 ABC transporter ATP-binding protein [Acetobacterium wieringae]	0.196625	1	4	4	4	0	2	2	4	3	3	3	3	3	3	0	2	2	4	3	3	3	3	3	3	0	2	2	4	3	3	3	3	3	3	18.3	18.3	18.3	28.352	252	252	2.57	8
2032	TYC88329.1	TYC88329.1	4	4	4	TYC88329.1 ABC transporter ATP-binding protein [Acetobacterium wieringae]	0.166081	1	4	4	4	0	4	3	3	3	3	3	3	3	3	0	4	3	3	3	3	3	3	3	3	0	4	3	3	3	3	3	3	3	3	20.1	20.1	20.1	25.738	234	234	3	NA
2033	TYC88330.1	TYC88330.1	13	13	13	TYC88330.1 trigger factor [Acetobacterium wieringae]	0.270204	1	13	13	13	0	13	12	12	10	12	11	10	12	10	0	13	12	12	10	12	11	10	12	10	0	13	12	12	10	12	11	10	12	10	39.9	39.9	39.9	49.45	439	439	1.98	2
2034	TYC88331.1	TYC88331.1	7	7	7	TYC88331.1 ATP-dependent Clp endopeptidase proteolytic subunit ClpP [Acetobacterium wieringae]	0.563355	1	7	7	7	0	7	6	5	6	6	6	7	6	6	0	7	6	5	6	6	6	7	6	6	0	7	6	5	6	6	6	7	6	6	37.1	37.1	37.1	22.476	205	205	2.81	7
2035	TYC88332.1;A0A136WDY6	TYC88332.1;A0A136WDY6	2;1	2;1	2;1	TYC88332.1 ATP-dependent Clp protease ATP-binding subunit ClpX [Acetobacterium wieringae];tr|A0A136WDY6|A0A136WDY6_9FIRM ATP-dependent Clp protease ATP-binding subunit ClpX OS=[Clostridium] neopropionicum GN=clpX PE=3 SV=1	2.07569	2	2	2	2	0	2	2	0	2	2	1	1	1	0	0	2	2	0	2	2	1	1	1	0	0	2	2	0	2	2	1	1	1	0	6.2	6.2	6.2	46.605	420	420;431	1.64	4
2036	TYC88333.1	TYC88333.1	20	20	20	TYC88333.1 endopeptidase La [Acetobacterium wieringae]	0.550419	1	20	20	20	2	17	13	10	13	11	14	12	13	14	2	17	13	10	13	11	14	12	13	14	2	17	13	10	13	11	14	12	13	14	26.6	26.6	26.6	90.029	794	794	1.14	133
2038	TYC88336.1	TYC88336.1	4	4	4	TYC88336.1 glutamate--tRNA ligase [Acetobacterium wieringae]	3.05646	1	4	4	4	0	4	2	2	0	0	2	0	1	0	0	4	2	2	0	0	2	0	1	0	0	4	2	2	0	0	2	0	1	0	8.7	8.7	8.7	56.252	492	492	2	NA
2039	TYC88337.1	TYC88337.1	6	6	6	TYC88337.1 protein translocase subunit SecD [Acetobacterium wieringae]	0.159199	1	6	6	6	0	6	5	5	5	5	5	3	3	5	0	6	5	5	5	5	5	3	3	5	0	6	5	5	5	5	5	3	3	5	16.8	16.8	16.8	44.765	422	422	1.6	35
2040	TYC88338.1	TYC88338.1	4	4	4	TYC88338.1 protein translocase subunit SecF [Acetobacterium wieringae]	0.270947	1	4	4	4	0	4	2	1	2	2	2	1	0	2	0	4	2	1	2	2	2	1	0	2	0	4	2	1	2	2	2	1	0	2	11.4	11.4	11.4	32.473	297	297	2.67	5
2042	TYC88340.1	TYC88340.1	7	7	7	TYC88340.1 adenine phosphoribosyltransferase [Acetobacterium wieringae]	0.40196	1	7	7	7	0	6	7	6	6	6	6	6	7	5	0	6	7	6	6	6	6	6	7	5	0	6	7	6	6	6	6	6	7	5	47.7	47.7	47.7	18.709	172	172	3.03	NA
2044	TYC88342.1	TYC88342.1	2	2	2	TYC88342.1 D-tyrosyl-tRNA(Tyr) deacylase [Acetobacterium wieringae]	0.0796444	1	2	2	2	0	2	1	1	1	1	1	1	1	1	0	2	1	1	1	1	1	1	1	1	0	2	1	1	1	1	1	1	1	1	12.7	12.7	12.7	16.912	150	150	3.27	1
2046	TYC88347.1	TYC88347.1	5	5	5	TYC88347.1 YggS family pyridoxal phosphate-dependent enzyme [Acetobacterium wieringae]	-0.187125	1	5	5	5	0	2	3	3	4	4	4	3	5	4	0	2	3	3	4	4	4	3	5	4	0	2	3	3	4	4	4	3	5	4	32.1	32.1	32.1	24.53	215	215	2.95	1
2047	TYC88348.1	TYC88348.1	5	5	5	TYC88348.1 cell division protein SepF [Acetobacterium wieringae]	0.431602	1	5	5	5	0	4	4	2	2	2	2	2	3	2	0	4	4	2	2	2	2	2	3	2	0	4	4	2	2	2	2	2	3	2	29.6	29.6	29.6	18.256	162	162	2.48	8
2048	TYC88353.1	TYC88353.1	7	7	7	TYC88353.1 YicC family protein [Acetobacterium wieringae]	0.00573627	1	7	7	7	0	6	6	3	7	6	6	6	6	5	0	6	6	3	7	6	6	6	6	5	0	6	6	3	7	6	6	6	6	5	26.4	26.4	26.4	34.175	292	292	2.31	16
2049	TYC88354.1	TYC88354.1	2	2	2	TYC88354.1 DNA-directed RNA polymerase subunit omega [Acetobacterium wieringae]	2.55797	1	2	2	2	0	2	2	2	2	2	2	1	1	1	0	2	2	2	2	2	2	1	1	1	0	2	2	2	2	2	2	1	1	1	23.7	23.7	23.7	10.876	97	97	3.58	NA
2050	TYC88356.1	TYC88356.1	6	6	6	TYC88356.1 peptide deformylase [Acetobacterium wieringae]	0.314834	1	6	6	6	0	5	5	5	4	4	4	5	3	2	0	5	5	5	4	4	4	5	3	2	0	5	5	5	4	4	4	5	3	2	41.1	41.1	41.1	16.16	146	146	3.98	NA
2051	TYC88357.1	TYC88357.1	3	3	3	TYC88357.1 methionyl-tRNA formyltransferase [Acetobacterium wieringae]	2.79292	1	3	3	3	0	2	2	3	1	1	1	1	1	1	0	2	2	3	1	1	1	1	1	1	0	2	2	3	1	1	1	1	1	1	10.9	10.9	10.9	34.403	313	313	3	NA
2052	TYC88358.1	TYC88358.1	2	2	2	TYC88358.1 zinc metallopeptidase [Acetobacterium wieringae]	0.825668	1	2	2	2	0	1	0	0	1	1	1	1	1	1	0	1	0	0	1	1	1	1	1	1	0	1	0	0	1	1	1	1	1	1	19.7	19.7	19.7	25.36	233	233	1.6	7
2053	TYC88361.1	TYC88361.1	7	7	7	TYC88361.1 Stp1/IreP family PP2C-type Ser/Thr phosphatase [Acetobacterium wieringae]	0.273241	1	7	7	7	0	7	6	5	7	7	7	7	6	5	0	7	6	5	7	7	7	7	6	5	0	7	6	5	7	7	7	7	6	5	27.8	27.8	27.8	27.321	248	248	2.23	37
2054	TYC88362.1	TYC88362.1	5	5	5	TYC88362.1 Stk1 family PASTA domain-containing Ser/Thr kinase [Acetobacterium wieringae]	0.0855919	1	5	5	5	0	4	4	3	4	5	3	4	4	3	0	4	4	3	4	5	3	4	4	3	0	4	4	3	4	5	3	4	4	3	8.3	8.3	8.3	70.616	638	638	1.54	27
2055	TYC88365.1	TYC88365.1	3	3	3	TYC88365.1 50S ribosomal protein L28 [Acetobacterium wieringae]	0.327872	1	3	3	3	0	3	3	2	3	3	3	3	3	3	0	3	3	2	3	3	3	3	3	3	0	3	3	2	3	3	3	3	3	3	38.7	38.7	38.7	7.0503	62	62	2.85	18
2056	TYC88366.1	TYC88366.1	7	7	7	TYC88366.1 Asp23/Gls24 family envelope stress response protein [Acetobacterium wieringae]	0.193583	1	7	7	7	0	6	6	6	6	6	6	5	3	5	0	6	6	6	6	6	6	5	3	5	0	6	6	6	6	6	6	5	3	5	54.4	54.4	54.4	12.488	114	114	3.21	14
2057	TYC88367.1	TYC88367.1	9	9	8	TYC88367.1 DAK2 domain-containing protein [Acetobacterium wieringae]	0.137354	1	9	9	8	0	7	7	5	7	7	7	6	6	6	0	7	7	5	7	7	7	6	6	6	0	6	6	5	6	6	6	5	5	5	22.9	22.9	21.2	58.265	537	537	1.66	38
2058	TYC88370.1	TYC88370.1	2	2	2	TYC88370.1 pantetheine-phosphate adenylyltransferase [Acetobacterium wieringae]	1.00236	1	2	2	2	0	1	1	2	1	1	2	1	1	1	0	1	1	2	1	1	2	1	1	1	0	1	1	2	1	1	2	1	1	1	17	17	17	19.121	165	165	3.46	NA
2059	TYC88371.1	TYC88371.1	4	4	4	TYC88371.1 hypothetical protein FXB42_01790 [Acetobacterium wieringae]	0.14772	1	4	4	4	0	4	4	4	4	4	4	4	2	3	0	4	4	4	4	4	4	4	2	3	0	4	4	4	4	4	4	4	2	3	23	23	23	16.899	148	148	3.87	NA
2060	TYC88372.1	TYC88372.1	4	4	4	TYC88372.1 RNA-binding protein [Acetobacterium wieringae]	0.117666	1	4	4	4	0	3	2	2	2	1	1	2	1	2	0	3	2	2	2	1	1	2	1	2	0	3	2	2	2	1	1	2	1	2	13.3	13.3	13.3	31.543	279	279	2.45	5
2061	TYC88373.1	TYC88373.1	4	4	4	TYC88373.1 DUF362 domain-containing protein [Acetobacterium wieringae]	2.19432	1	4	4	4	0	4	4	1	1	2	1	1	2	1	0	4	4	1	1	2	1	1	2	1	0	4	4	1	1	2	1	1	2	1	18.4	18.4	18.4	43.405	391	391	1.79	4
2062	TYC88374.1	TYC88374.1	3	3	3	TYC88374.1 acetolactate synthase small subunit [Acetobacterium wieringae]	1.46872	1	3	3	3	0	3	2	2	1	2	2	2	3	1	0	3	2	2	1	2	2	2	3	1	0	3	2	2	1	2	2	2	3	1	23	23	23	18.453	165	165	3.38	5
2063	TYC88376.1	TYC88376.1	39	39	39	TYC88376.1 iron-containing alcohol dehydrogenase [Acetobacterium wieringae]	0.040443	1	39	39	39	5	36	30	31	33	32	33	32	35	28	5	36	30	31	33	32	33	32	35	28	5	36	30	31	33	32	33	32	35	28	80.8	80.8	80.8	42.169	385	385	2.06	313
2064	TYC88377.1	TYC88377.1	9	9	9	TYC88377.1 NADH-quinone oxidoreductase subunit NuoE [Acetobacterium wieringae]	0.347928	1	9	9	9	0	9	9	8	8	9	8	7	7	6	0	9	9	8	8	9	8	7	7	6	0	9	9	8	8	9	8	7	7	6	34.6	34.6	34.6	20.462	185	185	2.81	40
2065	TYC88378.1	TYC88378.1	40	40	40	TYC88378.1 NADH-quinone oxidoreductase subunit NuoF [Acetobacterium wieringae]	0.209617	1	40	40	40	4	40	33	29	30	28	30	30	35	28	4	40	33	29	30	28	30	30	35	28	4	40	33	29	30	28	30	30	35	28	74.4	74.4	74.4	63.214	583	583	1.67	284
2066	TYC88379.1	TYC88379.1	76	76	76	TYC88379.1 molybdopterin-dependent oxidoreductase [Acetobacterium wieringae]	0.352625	1	76	76	76	12	75	62	58	65	65	69	70	70	62	12	75	62	58	65	65	69	70	70	62	12	75	62	58	65	65	69	70	70	62	71.3	71.3	71.3	127.21	1171	1171	1.17	1100
2067	TYC88384.1	TYC88384.1	2	2	2	TYC88384.1 dephospho-CoA kinase [Acetobacterium wieringae]	1.50596	1	2	2	2	0	2	2	2	2	2	2	1	2	1	0	2	2	2	2	2	2	1	2	1	0	2	2	2	2	2	2	1	2	1	11.9	11.9	11.9	22.958	201	201	3	NA
2068	TYC88387.1	TYC88387.1	4	4	4	TYC88387.1 adenylate kinase [Acetobacterium wieringae]	0.569691	1	4	4	4	0	3	3	3	3	2	4	4	4	4	0	3	3	3	3	2	4	4	4	4	0	3	3	3	3	2	4	4	4	4	18.5	18.5	18.5	24.308	216	216	2.46	9
2069	TYC88388.1	TYC88388.1	4	4	4	TYC88388.1 hypothetical protein FXB42_01890 [Acetobacterium wieringae]	0.479355	1	4	4	4	0	4	3	3	3	4	4	3	2	2	0	4	3	3	3	4	4	3	2	2	0	4	3	3	3	4	4	3	2	2	48.9	48.9	48.9	10.381	90	90	3.76	NA
2070	TYC88392.1	TYC88392.1	21	21	21	TYC88392.1 acetate kinase [Acetobacterium wieringae]	0.257952	1	21	21	21	1	21	18	16	16	17	17	17	17	17	1	21	18	16	16	17	17	17	17	17	1	21	18	16	16	17	17	17	17	17	72	72	72	42.382	396	396	1.6	189
2071	TYC88394.1	TYC88394.1	3	3	3	TYC88394.1 50S ribosomal protein L32 [Acetobacterium wieringae]	0.815841	1	3	3	3	0	3	3	3	3	2	3	3	2	1	0	3	3	3	3	2	3	3	2	1	0	3	3	3	3	2	3	3	2	1	44.1	44.1	44.1	6.7679	59	59	3.97	NA
2073	TYC88399.1	TYC88399.1	5	5	5	TYC88399.1 signal recognition particle-docking protein FtsY [Acetobacterium wieringae]	-0.843095	1	5	5	5	0	4	4	3	5	3	5	5	4	4	0	4	4	3	5	3	5	5	4	4	0	4	4	3	5	3	5	5	4	4	19.3	19.3	19.3	33.3	300	300	2.7	5
2074	TYC88401.1	TYC88401.1	9	9	9	TYC88401.1 signal recognition particle protein [Acetobacterium wieringae]	0.53749	1	9	9	9	0	7	7	3	6	7	7	7	7	5	0	7	7	3	6	7	7	7	7	5	0	7	7	3	6	7	7	7	7	5	24	24	24	49.776	445	445	1.9	8
2075	TYC88402.1	TYC88402.1	2	2	2	TYC88402.1 30S ribosomal protein S16 [Acetobacterium wieringae]	-0.101377	1	2	2	2	0	2	2	2	2	2	2	2	2	2	0	2	2	2	2	2	2	2	2	2	0	2	2	2	2	2	2	2	2	2	39.5	39.5	39.5	9.2509	81	81	2.74	17
2076	TYC88403.1	TYC88403.1	2	2	2	TYC88403.1 16S rRNA processing protein RimM [Acetobacterium wieringae]	0.346979	1	2	2	2	0	0	1	2	1	1	1	1	0	1	0	0	1	2	1	1	1	1	0	1	0	0	1	2	1	1	1	1	0	1	13.5	13.5	13.5	19.177	171	171	3.2	NA
2077	TYC88405.1	TYC88405.1	11	11	11	TYC88405.1 50S ribosomal protein L19 [Acetobacterium wieringae]	-0.164968	1	11	11	11	0	11	9	6	11	10	11	11	4	4	0	11	9	6	11	10	11	11	4	4	0	11	9	6	11	10	11	11	4	4	61.4	61.4	61.4	12.94	114	114	3.93	NA
2078	TYC88408.1	TYC88408.1	2	2	2	TYC88408.1 ribonuclease HII [Acetobacterium wieringae]	0	1	2	2	2	0	0	0	0	0	0	2	1	0	1	0	0	0	0	0	0	2	1	0	1	0	0	0	0	0	0	2	1	0	1	5	5	5	29.044	259	259	3.5	NA
2079	TYC88410.1	TYC88410.1	3	3	3	TYC88410.1 nucleoside triphosphate pyrophosphohydrolase [Acetobacterium wieringae]	-1.24887	1	3	3	3	1	1	1	1	1	2	1	3	1	1	1	1	1	1	1	2	1	3	1	1	1	1	1	1	1	2	1	3	1	1	24.5	24.5	24.5	12.441	106	106	3	7
2080	TYC88419.1	TYC88419.1	4	4	4	TYC88419.1 ABC-F family ATP-binding cassette domain-containing protein [Acetobacterium wieringae]	0.417102	1	4	4	4	0	2	3	2	3	3	3	2	3	3	0	2	3	2	3	3	3	2	3	3	0	2	3	2	3	3	3	2	3	3	11.7	11.7	11.7	60.444	531	531	1.4	27
2081	TYC88424.1	TYC88424.1	7	7	7	TYC88424.1 flavodoxin family protein [Acetobacterium wieringae]	-0.211192	1	7	7	7	0	7	7	7	7	7	7	7	7	7	0	7	7	7	7	7	7	7	7	7	0	7	7	7	7	7	7	7	7	7	30.8	30.8	30.8	22.69	211	211	3.04	NA
2084	TYC88427.1	TYC88427.1	4	4	4	TYC88427.1 hypothetical protein FXB42_02100 [Acetobacterium wieringae]	0.502073	1	4	4	4	0	3	3	2	3	3	2	2	2	2	0	3	3	2	3	3	2	2	2	2	0	3	3	2	3	3	2	2	2	2	31.3	31.3	31.3	15.616	134	134	3.64	1
2085	TYC88428.1	TYC88428.1	22	20	16	TYC88428.1 methyl-accepting chemotaxis protein [Acetobacterium wieringae]	0.543907	1	22	20	16	1	21	19	15	19	19	16	17	17	16	1	19	17	14	17	17	15	15	15	14	1	15	13	10	13	13	11	11	11	10	38.4	34.3	27.8	83.477	776	776	1.13	178
2086	TYC88429.1	TYC88429.1	15	9	9	TYC88429.1 HAMP domain-containing protein [Acetobacterium wieringae]	0.249964	1	15	9	9	1	14	12	9	14	11	11	11	12	11	1	8	6	4	8	5	6	5	6	5	1	8	6	4	8	5	6	5	6	5	24.1	13.4	13.4	82.756	769	769	1.36	57
2087	TYC88430.1	TYC88430.1	3	3	3	TYC88430.1 AAA family ATPase [Acetobacterium wieringae]	2.05922	1	3	3	3	0	1	2	3	1	1	1	2	1	1	0	1	2	3	1	1	1	2	1	1	0	1	2	3	1	1	1	2	1	1	3.9	3.9	3.9	91.766	821	821	1	13
2088	TYC88431.1	TYC88431.1	3	3	3	TYC88431.1 MBL fold metallo-hydrolase [Acetobacterium wieringae]	0.732245	1	3	3	3	0	3	0	0	0	0	1	0	1	1	0	3	0	0	0	0	1	0	1	1	0	3	0	0	0	0	1	0	1	1	6.4	6.4	6.4	61.558	545	545	1.17	5
2089	TYC88435.1	TYC88435.1	3	3	3	TYC88435.1 membrane-binding protein [Acetobacterium wieringae]	2.28252	1	3	3	3	0	3	3	2	2	1	1	1	0	0	0	3	3	2	2	1	1	1	0	0	0	3	3	2	2	1	1	1	0	0	20.9	20.9	20.9	15.187	139	139	4	NA
2090	TYC88438.1	TYC88438.1	16	16	16	TYC88438.1 LL-diaminopimelate aminotransferase [Acetobacterium wieringae]	0.219694	1	16	16	16	0	13	13	11	15	13	14	12	12	13	0	13	13	11	15	13	14	12	12	13	0	13	13	11	15	13	14	12	12	13	45.7	45.7	45.7	45.501	411	411	1.87	37
2091	TYC88439.1	TYC88439.1	27	27	27	TYC88439.1 molecular chaperone HtpG [Acetobacterium wieringae]	0.0711536	1	27	27	27	3	24	16	13	16	15	19	19	21	23	3	24	16	13	16	15	19	19	21	23	3	24	16	13	16	15	19	19	21	23	49	49	49	73.368	631	631	1.46	187
2092	TYC88441.1	TYC88441.1	6	6	6	TYC88441.1 sulfite reductase subunit C [Acetobacterium wieringae]	0.100939	1	6	6	6	0	4	4	4	4	4	5	5	4	4	0	4	4	4	4	4	5	5	4	4	0	4	4	4	4	4	5	5	4	4	22	22	22	36.32	322	322	2.67	7
2093	TYC88442.1	TYC88442.1	5	5	5	TYC88442.1 anaerobic sulfite reductase subunit B [Acetobacterium wieringae]	0.753164	1	5	5	5	0	5	5	5	5	4	5	4	5	5	0	5	5	5	5	4	5	4	5	5	0	5	5	5	5	4	5	4	5	5	24.2	24.2	24.2	29.6	265	265	2.98	NA
2095	TYC88444.1	TYC88444.1	38	38	38	TYC88444.1 hydroxylamine reductase [Acetobacterium wieringae]	0.175493	1	38	38	38	2	36	33	34	35	38	37	35	36	35	2	36	33	34	35	38	37	35	36	35	2	36	33	34	35	38	37	35	36	35	69.4	69.4	69.4	55.884	520	520	1.93	195
2099	TYC88470.1	TYC88470.1	3	3	3	TYC88470.1 DUF3786 domain-containing protein [Acetobacterium wieringae]	1.56496	1	3	3	3	0	3	2	2	3	3	3	1	3	2	0	3	2	2	3	3	3	1	3	2	0	3	2	2	3	3	3	1	3	2	13.4	13.4	13.4	24.119	216	216	2.46	10
2100	TYC88473.1	TYC88473.1	2	2	2	TYC88473.1 diguanylate cyclase [Acetobacterium wieringae]	-1.11072	1	2	2	2	0	1	2	2	2	2	2	2	2	2	0	1	2	2	2	2	2	2	2	2	0	1	2	2	2	2	2	2	2	2	4.4	4.4	4.4	61.026	541	541	2	NA
2101	TYC88479.1	TYC88479.1	4	2	2	TYC88479.1 hypothetical protein FXB42_02395 [Acetobacterium wieringae]	-0.0393671	1	4	2	2	0	3	4	2	3	4	4	4	3	2	0	1	2	0	2	2	2	2	1	1	0	1	2	0	2	2	2	2	1	1	5.4	3.7	3.7	61.109	569	569	2.64	1
2102	TYC88481.1	TYC88481.1	3	3	3	TYC88481.1 molybdenum cofactor biosynthesis protein MoaE [Acetobacterium wieringae]	0.881854	1	3	3	3	0	0	1	2	1	1	2	2	0	1	0	0	1	2	1	1	2	2	0	1	0	0	1	2	1	1	2	2	0	1	21.6	21.6	21.6	15.229	139	139	3.1	3
2103	TYC88484.1	TYC88484.1	2	2	2	TYC88484.1 hypothetical protein FXB42_02420 [Acetobacterium wieringae]	-0.786812	1	2	2	2	0	0	0	0	0	0	1	1	0	0	0	0	0	0	0	0	1	1	0	0	0	0	0	0	0	0	1	1	0	0	7.4	7.4	7.4	47.018	446	446	2	NA
2104	TYC88489.1	TYC88489.1	11	11	11	TYC88489.1 hypothetical protein FXB42_02445 [Acetobacterium wieringae]	0.237326	1	11	11	11	0	11	10	10	11	11	10	11	10	9	0	11	10	10	11	11	10	11	10	9	0	11	10	10	11	11	10	11	10	9	38.5	38.5	38.5	33.047	291	291	2.32	57
2105	TYC88493.1	TYC88493.1	5	5	5	TYC88493.1 arylamine N-acetyltransferase [Acetobacterium wieringae]	0.635417	1	5	5	5	0	5	4	4	5	5	4	5	5	3	0	5	4	4	5	5	4	5	5	3	0	5	4	4	5	5	4	5	5	3	27.7	27.7	27.7	28.661	256	256	2.54	8
2106	TYC88494.1	TYC88494.1	6	6	6	TYC88494.1 ribokinase [Acetobacterium wieringae]	0.0559988	1	6	6	6	0	6	5	3	6	6	5	6	5	4	0	6	5	3	6	6	5	6	5	4	0	6	5	3	6	6	5	6	5	4	30.1	30.1	30.1	32.328	306	306	2.5	15
2108	TYC88497.1	TYC88497.1	8	8	8	TYC88497.1 response regulator [Acetobacterium wieringae]	0.315717	1	8	8	8	0	8	8	7	8	8	8	8	8	8	0	8	8	7	8	8	8	8	8	8	0	8	8	7	8	8	8	8	8	8	39.4	39.4	39.4	31.653	287	287	2.37	44
2110	TYC88499.1	TYC88499.1	12	10	10	TYC88499.1 methyl-accepting chemotaxis protein [Acetobacterium wieringae]	0.458275	1	12	10	10	0	11	8	7	9	8	5	8	9	8	0	9	6	6	7	6	4	6	7	6	0	9	6	6	7	6	4	6	7	6	20.9	17.7	17.7	106.6	991	991	1.03	63
2112	TYC88503.1	TYC88503.1	2	2	2	TYC88503.1 GNAT family N-acetyltransferase [Acetobacterium wieringae]	0.941928	1	2	2	2	0	2	2	1	1	0	0	0	0	0	0	2	2	1	1	0	0	0	0	0	0	2	2	1	1	0	0	0	0	0	17	17	17	18.192	159	159	3.71	NA
2113	TYC88504.1	TYC88504.1	10	9	9	TYC88504.1 hypothetical protein FXB42_02530 [Acetobacterium wieringae]	0.31679	1	10	9	9	1	8	10	9	9	10	9	9	8	8	1	7	9	8	8	9	8	8	7	7	1	7	9	8	8	9	8	8	7	7	11.8	11.1	11.1	112.57	1015	1015	1.99	53
2114	TYC88505.1	TYC88505.1	8	8	8	TYC88505.1 anthranilate synthase component I [Acetobacterium wieringae]	-0.548086	1	8	8	8	0	6	4	2	6	6	6	7	6	7	0	6	4	2	6	6	6	7	6	7	0	6	4	2	6	6	6	7	6	7	22.8	22.8	22.8	54.001	487	487	1.32	49
2116	TYC88507.1	TYC88507.1	2	2	2	TYC88507.1 anthranilate phosphoribosyltransferase [Acetobacterium wieringae]	-0.295707	1	2	2	2	0	2	2	1	2	2	1	2	2	1	0	2	2	1	2	2	1	2	2	1	0	2	2	1	2	2	1	2	2	1	11.4	11.4	11.4	36.765	342	342	1.61	14
2117	TYC88508.1	TYC88508.1	11	11	11	TYC88508.1 indole-3-glycerol phosphate synthase TrpC [Acetobacterium wieringae]	-0.819617	1	11	11	11	0	4	7	3	10	9	9	7	7	8	0	4	7	3	10	9	9	7	7	8	0	4	7	3	10	9	9	7	7	8	42.3	42.3	42.3	28.364	260	260	2.65	16
2118	TYC88509.1	TYC88509.1	5	5	5	TYC88509.1 phosphoribosylanthranilate isomerase [Acetobacterium wieringae]	-0.606417	1	5	5	5	0	4	3	4	4	4	5	5	5	4	0	4	3	4	4	4	5	5	5	4	0	4	3	4	4	4	5	5	5	4	27.2	27.2	27.2	21.989	202	202	2.7	14
2119	TYC88510.1	TYC88510.1	7	7	7	TYC88510.1 tryptophan synthase subunit beta [Acetobacterium wieringae]	-0.500143	1	7	7	7	0	7	5	3	6	6	6	5	6	6	0	7	5	3	6	6	6	5	6	6	0	7	5	3	6	6	6	5	6	6	21.3	21.3	21.3	42.966	394	394	1.71	40
2120	TYC88511.1	TYC88511.1	7	7	7	TYC88511.1 tryptophan synthase subunit alpha [Acetobacterium wieringae]	-0.267492	1	7	7	7	0	5	5	4	5	5	5	5	7	6	0	5	5	4	5	5	5	5	7	6	0	5	5	4	5	5	5	5	7	6	28	28	28	28.268	264	264	2.41	20
2121	TYC88512.1	TYC88512.1	20	20	20	TYC88512.1 dihydroxyacetone kinase subunit DhaK [Acetobacterium wieringae]	-0.0492419	1	20	20	20	1	17	16	19	17	17	17	17	18	17	1	17	16	19	17	17	17	17	18	17	1	17	16	19	17	17	17	17	18	17	69.5	69.5	69.5	35.028	331	331	1.96	123
2122	TYC88513.1	TYC88513.1	11	11	11	TYC88513.1 dihydroxyacetone kinase subunit L [Acetobacterium wieringae]	-0.0355792	1	11	11	11	0	9	10	10	11	10	8	9	9	6	0	9	10	10	11	10	8	9	9	6	0	9	10	10	11	10	8	9	9	6	67	67	67	22.397	212	212	2.98	9
2123	TYC88514.1	TYC88514.1	3	3	3	TYC88514.1 PTS-dependent dihydroxyacetone kinase phosphotransferase subunit DhaM [Acetobacterium wieringae]	0.859559	1	3	3	3	0	2	3	3	3	3	3	3	2	3	0	2	3	3	3	3	3	3	2	3	0	2	3	3	3	3	3	3	2	3	31.5	31.5	31.5	13.017	127	127	3.58	8
2125	TYC88521.1	TYC88521.1	7	7	7	TYC88521.1 hypothetical protein FXB42_02615 [Acetobacterium wieringae]	0.0635285	1	7	7	7	0	5	7	3	4	5	5	4	5	4	0	5	7	3	4	5	5	4	5	4	0	5	7	3	4	5	5	4	5	4	14.9	14.9	14.9	77.456	718	718	2.48	15
2126	TYC88522.1	TYC88522.1	13	10	10	TYC88522.1 HAMP domain-containing protein [Acetobacterium wieringae]	0.48405	1	13	10	10	1	13	10	9	11	9	11	11	10	8	1	10	7	7	8	6	9	8	7	5	1	10	7	7	8	6	9	8	7	5	19.3	13.7	13.7	94.657	884	884	1.07	66
2127	TYC88523.1	TYC88523.1	2	2	2	TYC88523.1 hypothetical protein FXB42_02625 [Acetobacterium wieringae]	-0.817372	1	2	2	2	0	1	0	1	1	1	1	1	2	0	0	1	0	1	1	1	1	1	2	0	0	1	0	1	1	1	1	1	2	0	18.4	18.4	18.4	21.672	207	207	4	NA
2129	TYC88534.1	TYC88534.1	3	3	3	TYC88534.1 DEAD/DEAH box helicase [Acetobacterium wieringae]	-0.739395	1	3	3	3	0	2	1	1	2	3	2	3	1	1	0	2	1	1	2	3	2	3	1	1	0	2	1	1	2	3	2	3	1	1	4.6	4.6	4.6	85.236	739	739	1.65	11
2130	TYC88539.1	TYC88539.1	8	8	8	TYC88539.1 cyclic pyranopterin monophosphate synthase MoaC [Acetobacterium wieringae]	0.0998145	1	8	8	8	0	7	3	6	5	5	5	5	4	5	0	7	3	6	5	5	5	5	4	5	0	7	3	6	5	5	5	5	4	5	51.5	51.5	51.5	17.91	165	165	3.53	NA
2131	TYC88540.1	TYC88540.1	25	25	25	TYC88540.1 peptidase M16 [Acetobacterium wieringae]	0.139643	1	25	25	25	2	24	20	16	15	15	17	18	18	17	2	24	20	16	15	15	17	18	18	17	2	24	20	16	15	15	17	18	18	17	34	34	34	110.21	970	970	1.03	196
2132	TYC88542.1	TYC88542.1	4	4	4	TYC88542.1 ATP-dependent sacrificial sulfur transferase LarE [Acetobacterium wieringae]	0.331702	1	4	4	4	0	3	3	3	3	3	4	3	3	3	0	3	3	3	3	3	4	3	3	3	0	3	3	3	3	3	4	3	3	3	20.1	20.1	20.1	28.875	269	269	2.26	17
2133	TYC88552.1	TYC88552.1	13	13	13	TYC88552.1 ABC transporter substrate-binding protein [Acetobacterium wieringae]	0.182625	1	13	13	13	0	12	10	10	11	12	10	10	11	12	0	12	10	10	11	12	10	10	11	12	0	12	10	10	11	12	10	10	11	12	61.5	61.5	61.5	38.403	369	369	2.02	20
2134	TYC88553.1	TYC88553.1	7	7	7	TYC88553.1 aspartate--tRNA ligase [Acetobacterium wieringae]	-0.00364868	1	7	7	7	0	7	6	5	6	6	6	6	6	6	0	7	6	5	6	6	6	6	6	6	0	7	6	5	6	6	6	6	6	6	17.4	17.4	17.4	65.818	581	581	1.37	57
2135	TYC88554.1	TYC88554.1	5	5	5	TYC88554.1 guanylate kinase [Acetobacterium wieringae]	0.282829	1	5	5	5	0	4	3	5	2	3	3	2	2	3	0	4	3	5	2	3	3	2	2	3	0	4	3	5	2	3	3	2	2	3	18.4	18.4	18.4	25.34	217	217	3.11	NA
2136	TYC88555.1	TYC88555.1	7	7	7	TYC88555.1 biosynthetic-type acetolactate synthase large subunit [Acetobacterium wieringae]	-0.210266	1	7	7	7	0	7	6	6	6	5	6	4	5	4	0	7	6	6	6	5	6	4	5	4	0	7	6	6	6	5	6	4	5	4	19.7	19.7	19.7	59.541	547	547	1.4	50
2137	TYC88557.1	TYC88557.1	16	16	16	TYC88557.1 chemotaxis protein CheW [Acetobacterium wieringae]	0.332092	1	16	16	16	1	15	13	11	13	12	13	12	14	14	1	15	13	11	13	12	13	12	14	14	1	15	13	11	13	12	13	12	14	14	25.2	25.2	25.2	95.492	844	844	1.05	138
2138	TYC88558.1	TYC88558.1	2	2	2	TYC88558.1 KH domain-containing protein [Acetobacterium wieringae]	0.718109	1	2	2	2	0	1	2	2	2	1	2	2	0	1	0	1	2	2	2	1	2	2	0	1	0	1	2	2	2	1	2	2	0	1	28.9	28.9	28.9	8.3518	76	76	4	NA
2139	TYC88560.1	TYC88560.1	7	7	7	TYC88560.1 anaerobic nitric oxide reductase flavorubredoxin [Acetobacterium wieringae]	-0.153045	1	7	7	7	0	7	4	5	5	6	6	5	6	5	0	7	4	5	5	6	6	5	6	5	0	7	4	5	5	6	6	5	6	5	25.1	25.1	25.1	44.719	395	395	1.95	38
2140	TYC88565.1	TYC88565.1	4	4	4	TYC88565.1 cysteine synthase family protein [Acetobacterium wieringae]	0.164722	1	4	4	4	0	3	2	3	2	2	1	1	2	2	0	3	2	3	2	2	1	1	2	2	0	3	2	3	2	2	1	1	2	2	14.8	14.8	14.8	32.722	297	297	2.21	NA
2141	TYC88566.1	TYC88566.1	11	11	11	TYC88566.1 exopolyphosphatase [Acetobacterium wieringae]	0.195489	1	11	11	11	0	11	9	10	11	10	10	10	10	9	0	11	9	10	11	10	10	10	10	9	0	11	9	10	11	10	10	10	10	9	38.5	38.5	38.5	32.352	288	288	2.22	64
2142	TYC88567.1	TYC88567.1	3	3	3	TYC88567.1 cold-shock protein [Acetobacterium wieringae]	-0.215873	1	3	3	3	0	2	2	2	3	3	3	3	3	3	0	2	2	2	3	3	3	3	3	3	0	2	2	2	3	3	3	3	3	3	58.5	58.5	58.5	7.1538	65	65	3.65	NA
732	CON__sp|P00760|TRY1_BOVIN;CON__sp|P00761|TRYP_PIG	CON__sp|P00760|TRY1_BOVIN	8;1	8;1	8;1			2	8	8	8	2	8	7	7	6	7	7	7	7	6	2	8	7	7	6	7	7	7	7	6	2	8	7	7	6	7	7	7	7	6	43.5	43.5	43.5	25.785	246	246;231	2.62	109
735	CON__sp|P04264|K2C1_HUMAN	CON__sp|P04264|K2C1_HUMAN	27	27	23			1	27	27	23	3	22	24	23	19	20	23	24	19	20	3	22	24	23	19	20	23	24	19	20	2	18	20	19	15	16	19	20	17	16	45.7	45.7	39.4	66.038	644	644	2.7	108
740	CON__sp|P35527|K1C9_HUMAN	CON__sp|P35527|K1C9_HUMAN	21	21	21			1	21	21	21	1	15	15	18	12	14	13	13	14	15	1	15	15	18	12	14	13	13	14	15	1	15	15	18	12	14	13	13	14	15	45.6	45.6	45.6	62.064	623	623	2.71	78
738	CON__sp|P13645|K1C10_HUMAN;CON__sp|Q14532|K1H2_HUMAN;CON__sp|Q92764|KRT35_HUMAN	CON__sp|P13645|K1C10_HUMAN	15;1;1	15;1;1	12;0;0			3	15	15	12	1	10	13	15	10	9	14	12	5	10	1	10	13	15	10	9	14	12	5	10	0	8	10	12	8	7	11	10	4	8	29.1	29.1	24.8	58.826	584	584;448;455	2.71	56
741	CON__sp|P35908|K22E_HUMAN;CON__sp|P19013|K2C4_HUMAN;CON__sp|P08729|K2C7_HUMAN;CON__sp|Q9NSB2|KRT84_HUMAN	CON__sp|P35908|K22E_HUMAN	24;2;1;1	22;2;1;1	19;0;0;0			4	24	22	19	1	15	13	20	14	13	17	15	7	11	0	13	11	18	12	11	15	13	6	9	0	11	9	15	10	9	13	11	4	7	42.7	39.6	35.2	65.432	639	639;534;469;600	2.83	43
736	CON__sp|P08779|K1C16_HUMAN	CON__sp|P08779|K1C16_HUMAN	9	6	3			1	9	6	3	1	4	5	4	7	6	7	3	2	3	0	2	2	1	5	4	4	1	1	1	0	1	1	0	3	1	1	1	0	0	22.6	17.3	9.7	51.267	473	473	3.21	4
739	CON__sp|P13647|K2C5_HUMAN	CON__sp|P13647|K2C5_HUMAN	8	3	3			1	8	3	3	0	5	6	6	5	3	6	6	3	3	0	3	3	3	3	1	3	3	1	1	0	3	3	3	3	1	3	3	1	1	12.2	5.1	5.1	62.378	590	590	2.68	8
742	CON__sp|Q86Y46|K2C73_HUMAN	CON__sp|Q86Y46|K2C73_HUMAN	2	1	1			1	2	1	1	0	1	0	2	0	0	0	0	0	0	0	1	0	1	0	0	0	0	0	0	0	1	0	1	0	0	0	0	0	0	3.5	2.2	2.2	58.923	540	540	4	NA
733	CON__sp|P02533|K1C14_HUMAN	CON__sp|P02533|K1C14_HUMAN	7	1	1			1	7	1	1	1	4	5	5	5	6	7	2	2	3	0	1	1	1	1	1	1	0	0	0	0	1	1	1	1	1	1	0	0	0	15.7	2.8	2.8	51.561	472	472	1.44	6
[truncated: 96 more columns]
