# Supplementary material for: Propionate Production from Carbon Monoxide by Synthetic Cocultures of Acetobacterium wieringae and Propionigenic Bacteria
Source: Appl Environ Microbiol. 2021 Jun 25;87(14):e02839-20. doi: 10.1128/AEM.02839-20 (PMC8231444; doi:10.1128/AEM.02839-20)
Supplement: Supplemental file 3 — Table S2. Download AEM02839-20_Supp_3_seq5.xlsx, XLSX file, 0.7 MB [file aem02839-20_supp_3_seq5.xlsx]

## Sheet: Legend
	Data con1 vs. con3 contains (one tab for strain JM (AWJM) and one tab for A. neopropionicum (ANEO)
	- relative LOG protein abundances at day 4 (con1) vs. day 15 (con3)
	- central energy and carbon proteins highlighted green
	- LFQ intensities of tested conditions
	*4 days (triplicates)
	*11 days (triplicates)
	*15 days (triplicates)
	Raw output_MaxQuant contains:
	Raw MaxQuant output table

## Sheet: ANEO Con 1 vs. Con 3
id	Protein IDs	Majority protein IDs	Peptide counts all	Peptide counts razor unique	Peptide counts unique	Fasta headers	Log fold change (con1 vs. con3)	Number of proteins	Peptides	Razor unique peptides	Unique peptides	Peptides 1	Peptides Con1_B1	Peptides Con1_B2	Peptides Con1_B3	Peptides Con2_B1	Peptides Con2_B2	Peptides Con2_B3	Peptides Con3_B1	Peptides Con3_B2	Peptides Con3_B3	Razor unique peptides 1	Razor unique peptides Con1_B1	Razor unique peptides Con1_B2	Razor unique peptides Con1_B3	Razor unique peptides Con2_B1	Razor unique peptides Con2_B2	Razor unique peptides Con2_B3	Razor unique peptides Con3_B1	Razor unique peptides Con3_B2	Razor unique peptides Con3_B3	Unique peptides 1	Unique peptides Con1_B1	Unique peptides Con1_B2	Unique peptides Con1_B3	Unique peptides Con2_B1	Unique peptides Con2_B2	Unique peptides Con2_B3	Unique peptides Con3_B1	Unique peptides Con3_B2	Unique peptides Con3_B3	Sequence coverage	Unique razor sequence coverage	Unique sequence coverage	Mol weight kDa	Sequence length	Sequence lengths	Fraction average	Fraction 1
#!{Type}N	T	T						N	N		N																															N			N	N
734	CON__sp|P02538|K2C6A_HUMAN;CON__sp|P48668|K2C6C_HUMAN	CON__sp|P02538|K2C6A_HUMAN;CON__sp|P48668|K2C6C_HUMAN	9;8	5;4	2;1	;	0.987677	2	9	5	2	0	4	6	4	5	4	5	4	3	3	0	1	3	0	2	1	2	1	0	0	0	0	1	0	2	1	1	0	0	0	16	9.2	4.8	60.044	564	564;564	3.3	1
1	A0A136WAU2	A0A136WAU2	11	7	7	tr|A0A136WAU2|A0A136WAU2_9FIRM Acryloyl-CoA reductase electron transfer subunit gamma OS=[Clostridium] neopropionicum GN=acrB_3 PE=4 SV=1	-0.5316	1	11	7	7	1	9	11	10	11	11	11	11	11	11	0	5	7	7	7	7	7	7	7	7	0	5	7	7	7	7	7	7	7	7	54	34.2	34.2	28.474	263	263	2.31	32
2	A0A136WAX8	A0A136WAX8	3	3	3	tr|A0A136WAX8|A0A136WAX8_9FIRM L-lactate dehydrogenase OS=[Clostridium] neopropionicum GN=lldD PE=3 SV=1	0	1	3	3	3	0	1	1	1	2	1	3	1	2	1	0	1	1	1	2	1	3	1	2	1	0	1	1	1	2	1	3	1	2	1	13.8	13.8	13.8	35.812	341	341	1.81	6
4	A0A136WAY2	A0A136WAY2	26	26	26	tr|A0A136WAY2|A0A136WAY2_9FIRM Endo-1,4-beta-xylanase A OS=[Clostridium] neopropionicum GN=xynA1_11 PE=4 SV=1	-0.486888	1	26	26	26	2	24	24	19	25	23	24	26	25	23	2	24	24	19	25	23	24	26	25	23	2	24	24	19	25	23	24	26	25	23	21.9	21.9	21.9	150.55	1477	1477	1.99	185
5	A0A136WAZ4	A0A136WAZ4	3	3	3	tr|A0A136WAZ4|A0A136WAZ4_9FIRM Acetyltransferase (GNAT) family protein OS=[Clostridium] neopropionicum GN=CLNEO_29390 PE=4 SV=1	-0.823629	1	3	3	3	0	1	1	2	3	2	2	3	0	0	0	1	1	2	3	2	2	3	0	0	0	1	1	2	3	2	2	3	0	0	20.3	20.3	20.3	18.478	158	158	4	NA
6	A0A136WB00	A0A136WB00	2	2	2	tr|A0A136WB00|A0A136WB00_9FIRM Oligoendopeptidase F, plasmid OS=[Clostridium] neopropionicum GN=pepF1 PE=3 SV=1	-0.987819	1	2	2	2	0	0	0	1	1	1	1	2	1	1	0	0	0	1	1	1	1	2	1	1	0	0	0	1	1	1	1	2	1	1	4.2	4.2	4.2	68.628	598	598	1.3	7
9	A0A136WB15	A0A136WB15	5	5	5	tr|A0A136WB15|A0A136WB15_9FIRM Uncharacterized protein OS=[Clostridium] neopropionicum GN=CLNEO_29150 PE=4 SV=1	-0.946744	1	5	5	5	0	1	3	1	5	3	4	4	1	1	0	1	3	1	5	3	4	4	1	1	0	1	3	1	5	3	4	4	1	1	38.4	38.4	38.4	18.611	164	164	3.7	1
10	A0A136WB18	A0A136WB18	2	2	2	tr|A0A136WB18|A0A136WB18_9FIRM Isonitrile hydratase OS=[Clostridium] neopropionicum GN=inhA PE=4 SV=1	-2.3055	1	2	2	2	0	1	2	0	2	2	2	2	2	2	0	1	2	0	2	2	2	2	2	2	0	1	2	0	2	2	2	2	2	2	11.4	11.4	11.4	22.554	201	201	2.82	1
11	A0A136WB22	A0A136WB22	2	2	2	tr|A0A136WB22|A0A136WB22_9FIRM Putative oxidoreductase YbdH OS=[Clostridium] neopropionicum GN=ybdH PE=4 SV=1	-1.05567	1	2	2	2	0	0	1	0	2	2	1	2	2	2	0	0	1	0	2	2	1	2	2	2	0	0	1	0	2	2	1	2	2	2	8	8	8	41.043	364	364	2.17	5
12	A0A136WB25	A0A136WB25	2	2	2	tr|A0A136WB25|A0A136WB25_9FIRM Low specificity L-threonine aldolase OS=[Clostridium] neopropionicum GN=ltaE PE=4 SV=1	0	1	2	2	2	0	1	1	0	2	2	1	1	1	1	0	1	1	0	2	2	1	1	1	1	0	1	1	0	2	2	1	1	1	1	7.3	7.3	7.3	38.374	344	344	1.92	2
13	A0A136WB26	A0A136WB26	2	2	2	tr|A0A136WB26|A0A136WB26_9FIRM Uncharacterized protein OS=[Clostridium] neopropionicum GN=CLNEO_28700 PE=4 SV=1	1.18314	1	2	2	2	0	2	2	1	2	2	1	1	1	1	0	2	2	1	2	2	1	1	1	1	0	2	2	1	2	2	1	1	1	1	7.1	7.1	7.1	33.551	295	295	2.31	5
14	A0A136WB28	A0A136WB28	4	4	4	tr|A0A136WB28|A0A136WB28_9FIRM Uncharacterized protein OS=[Clostridium] neopropionicum GN=CLNEO_29230 PE=4 SV=1	-1.42742	1	4	4	4	0	2	4	1	4	4	4	3	4	2	0	2	4	1	4	4	4	3	4	2	0	2	4	1	4	4	4	3	4	2	16	16	16	32.083	294	294	3.03	NA
16	A0A136WB35	A0A136WB35	2	2	2	tr|A0A136WB35|A0A136WB35_9FIRM DNA-directed RNA polymerase subunit omega OS=[Clostridium] neopropionicum GN=rpoZ PE=3 SV=1	-0.0485598	1	2	2	2	0	2	2	1	2	2	2	2	1	1	0	2	2	1	2	2	2	2	1	1	0	2	2	1	2	2	2	2	1	1	21.6	21.6	21.6	10.948	97	97	4	NA
17	A0A136WB40	A0A136WB40	3	3	3	tr|A0A136WB40|A0A136WB40_9FIRM Serine/threonine phosphatase stp OS=[Clostridium] neopropionicum GN=stp PE=4 SV=1	0	1	3	3	3	0	1	3	3	3	3	2	2	2	2	0	1	3	3	3	3	2	2	2	2	0	1	3	3	3	3	2	2	2	2	9.3	9.3	9.3	26.998	247	247	3	NA
18	A0A136WB45	A0A136WB45	2	2	2	tr|A0A136WB45|A0A136WB45_9FIRM Serine/threonine-protein kinase PrkC OS=[Clostridium] neopropionicum GN=prkC PE=4 SV=1	-0.381287	1	2	2	2	0	1	0	0	1	1	1	1	1	1	0	1	0	0	1	1	1	1	1	1	0	1	0	0	1	1	1	1	1	1	5	5	5	85.892	794	794	1.77	4
19	A0A136WB48	A0A136WB48	2	2	2	tr|A0A136WB48|A0A136WB48_9FIRM LexA repressor OS=[Clostridium] neopropionicum GN=lexA PE=3 SV=1	-0.79025	1	2	2	2	0	1	1	1	1	1	1	1	2	1	0	1	1	1	1	1	1	1	2	1	0	1	1	1	1	1	1	1	2	1	14.3	14.3	14.3	22.962	203	203	3.18	NA
20	A0A136WB49	A0A136WB49	13	13	13	tr|A0A136WB49|A0A136WB49_9FIRM Acyl-CoA dehydrogenase OS=[Clostridium] neopropionicum GN=acdA_2 PE=3 SV=1	-0.62902	1	13	13	13	0	12	7	5	10	12	12	12	12	13	0	12	7	5	10	12	12	12	12	13	0	12	7	5	10	12	12	12	12	13	43.4	43.4	43.4	41.952	380	380	1.71	61
21	A0A136WB57	A0A136WB57	3	3	3	tr|A0A136WB57|A0A136WB57_9FIRM Uncharacterized protein OS=[Clostridium] neopropionicum GN=CLNEO_29000 PE=4 SV=1	-1.83526	1	3	3	3	0	3	3	0	3	3	3	3	3	3	0	3	3	0	3	3	3	3	3	3	0	3	3	0	3	3	3	3	3	3	14.1	14.1	14.1	17.283	156	156	2.68	9
22	A0A136WB58	A0A136WB58	2	2	2	tr|A0A136WB58|A0A136WB58_9FIRM HTH-type transcriptional regulator CymR OS=[Clostridium] neopropionicum GN=cymR_2 PE=4 SV=1	1.17568	1	2	2	2	0	2	2	2	2	2	2	2	0	0	0	2	2	2	2	2	2	2	0	0	0	2	2	2	2	2	2	2	0	0	19	19	19	15.985	142	142	4	NA
24	A0A136WB60	A0A136WB60	9	9	9	tr|A0A136WB60|A0A136WB60_9FIRM Fe(3+)-citrate-binding protein YfmC OS=[Clostridium] neopropionicum GN=yfmC_2 PE=4 SV=1	-2.35887	1	9	9	9	0	3	0	2	7	8	9	6	7	7	0	3	0	2	7	8	9	6	7	7	0	3	0	2	7	8	9	6	7	7	29.8	29.8	29.8	35.454	332	332	2.26	3
25	A0A136WB61	A0A136WB61	2	2	2	tr|A0A136WB61|A0A136WB61_9FIRM Uncharacterized protein OS=[Clostridium] neopropionicum GN=CLNEO_28290 PE=4 SV=1	0	1	2	2	2	0	1	1	0	2	1	1	1	1	1	0	1	1	0	2	1	1	1	1	1	0	1	1	0	2	1	1	1	1	1	7.6	7.6	7.6	32.905	288	288	2.31	4
26	A0A136WB66	A0A136WB66	8	8	8	tr|A0A136WB66|A0A136WB66_9FIRM Ubiquinone/menaquinone biosynthesis C-methyltransferase UbiE OS=[Clostridium] neopropionicum GN=ubiE_4 PE=4 SV=1	-1.51465	1	8	8	8	0	5	4	3	8	7	7	7	8	7	0	5	4	3	8	7	7	7	8	7	0	5	4	3	8	7	7	7	8	7	46.2	46.2	46.2	22.281	199	199	2.84	6
27	A0A136WB70	A0A136WB70	4	3	3	tr|A0A136WB70|A0A136WB70_9FIRM Ribonuclease Y OS=[Clostridium] neopropionicum GN=rny_2 PE=3 SV=1	-0.940518	1	4	3	3	0	2	1	0	1	2	0	2	3	1	0	1	0	0	0	1	0	1	3	1	0	1	0	0	0	1	0	1	3	1	8.5	6.8	6.8	58.064	515	515	1.88	1
28	A0A136WB71	A0A136WB71	12	12	12	tr|A0A136WB71|A0A136WB71_9FIRM UPF0365 protein CLNEO_29010 OS=[Clostridium] neopropionicum GN=CLNEO_29010 PE=3 SV=1	-0.669806	1	12	12	12	0	9	10	7	12	12	11	11	11	12	0	9	10	7	12	12	11	11	11	12	0	9	10	7	12	12	11	11	11	12	43.3	43.3	43.3	36.02	335	335	2.19	66
29	A0A136WB83	A0A136WB83	3	3	3	tr|A0A136WB83|A0A136WB83_9FIRM Fe(3+)-citrate-binding protein YfmC OS=[Clostridium] neopropionicum GN=yfmC_3 PE=4 SV=1	-0.997899	1	3	3	3	0	1	0	0	3	1	3	3	2	2	0	1	0	0	3	1	3	3	2	2	0	1	0	0	3	1	3	3	2	2	14.2	14.2	14.2	36.655	338	338	2	NA
30	A0A136WB84	A0A136WB84	2	2	2	tr|A0A136WB84|A0A136WB84_9FIRM Phytochrome-like protein cph2 OS=[Clostridium] neopropionicum GN=cph2_4 PE=4 SV=1	0.0510472	1	2	2	2	0	2	2	1	2	2	1	1	1	2	0	2	2	1	2	2	1	1	1	2	0	2	2	1	2	2	1	1	1	2	2.6	2.6	2.6	95.725	831	831	1	14
34	A0A136WB94	A0A136WB94	25	25	25	tr|A0A136WB94|A0A136WB94_9FIRM Trifunctional nucleotide phosphoesterase protein YfkN OS=[Clostridium] neopropionicum GN=yfkN PE=3 SV=1	-0.607148	1	25	25	25	1	16	19	14	22	22	19	22	22	18	1	16	19	14	22	22	19	22	22	18	1	16	19	14	22	22	19	22	22	18	51.1	51.1	51.1	68.195	642	642	1.93	140
36	A0A136WB98	A0A136WB98	17	17	17	tr|A0A136WB98|A0A136WB98_9FIRM Phosphate acetyltransferase OS=[Clostridium] neopropionicum GN=pta PE=4 SV=1	-0.368289	1	17	17	17	0	10	11	6	13	13	9	12	12	13	0	10	11	6	13	13	9	12	12	13	0	10	11	6	13	13	9	12	12	13	58.4	58.4	58.4	42.936	399	399	2.03	69
37	A0A136WBA1	A0A136WBA1	3	3	3	tr|A0A136WBA1|A0A136WBA1_9FIRM Aspartate--ammonia ligase OS=[Clostridium] neopropionicum GN=asnA PE=3 SV=1	2.17509	1	3	3	3	0	3	2	0	2	1	0	1	1	1	0	3	2	0	2	1	0	1	1	1	0	3	2	0	2	1	0	1	1	1	15.8	15.8	15.8	37.885	335	335	2	1
38	A0A136WBA4	A0A136WBA4	3	3	3	tr|A0A136WBA4|A0A136WBA4_9FIRM Uncharacterized protein OS=[Clostridium] neopropionicum GN=CLNEO_27720 PE=4 SV=1	0.0472154	1	3	3	3	0	2	2	3	3	3	3	3	3	3	0	2	2	3	3	3	3	3	3	3	0	2	2	3	3	3	3	3	3	3	21.1	21.1	21.1	19.369	166	166	2.93	2
39	A0A136WBA6	A0A136WBA6	20	20	20	tr|A0A136WBA6|A0A136WBA6_9FIRM Acetate kinase OS=[Clostridium] neopropionicum GN=ackA PE=3 SV=1	-0.525321	1	20	20	20	0	19	15	11	19	18	18	18	19	17	0	19	15	11	19	18	18	18	19	17	0	19	15	11	19	18	18	18	19	17	59	59	59	43.713	398	398	1.86	126
40	A0A136WBA7	A0A136WBA7	5	5	5	tr|A0A136WBA7|A0A136WBA7_9FIRM Nitric oxide reductase OS=[Clostridium] neopropionicum GN=fprA PE=3 SV=1	-2.6262	1	5	5	5	0	3	2	0	3	3	5	4	3	4	0	3	2	0	3	3	5	4	3	4	0	3	2	0	3	3	5	4	3	4	10.7	10.7	10.7	45.862	402	402	1.84	7
41	A0A136WBB2	A0A136WBB2	4	4	4	tr|A0A136WBB2|A0A136WBB2_9FIRM Uracil phosphoribosyltransferase OS=[Clostridium] neopropionicum GN=upp PE=3 SV=1	-1.36145	1	4	4	4	0	1	3	2	3	3	2	2	3	3	0	1	3	2	3	3	2	2	3	3	0	1	3	2	3	3	2	2	3	3	24	24	24	22.797	208	208	2.62	7
42	A0A136WBB3	A0A136WBB3	3	3	3	tr|A0A136WBB3|A0A136WBB3_9FIRM Putative sugar phosphate isomerase YwlF OS=[Clostridium] neopropionicum GN=ywlF PE=4 SV=1	0.618756	1	3	3	3	0	3	3	2	3	3	3	3	0	2	0	3	3	2	3	3	3	3	0	2	0	3	3	2	3	3	3	3	0	2	23.9	23.9	23.9	15.322	142	142	3.87	1
43	A0A136WBC8	A0A136WBC8	2	1	1	tr|A0A136WBC8|A0A136WBC8_9FIRM Bifunctional protein GlmU OS=[Clostridium] neopropionicum GN=glmU PE=3 SV=1	-0.876757	1	2	1	1	0	2	1	1	1	2	1	2	2	1	0	1	0	0	1	1	1	1	1	1	0	1	0	0	1	1	1	1	1	1	4.6	2.8	2.8	49.64	458	458	1.12	7
44	A0A136WBD3	A0A136WBD3	2	2	2	tr|A0A136WBD3|A0A136WBD3_9FIRM Uncharacterized protein OS=[Clostridium] neopropionicum GN=CLNEO_27800 PE=4 SV=1	-0.733442	1	2	2	2	0	1	1	1	1	1	1	1	1	1	0	1	1	1	1	1	1	1	1	1	0	1	1	1	1	1	1	1	1	1	25	25	25	11.731	108	108	3.89	NA
45	A0A136WBD4	A0A136WBD4	3	3	3	tr|A0A136WBD4|A0A136WBD4_9FIRM Electron transport complex subunit RsxB OS=[Clostridium] neopropionicum GN=rsxB_6 PE=4 SV=1	-1.55714	1	3	3	3	0	1	1	0	2	3	1	1	2	2	0	1	1	0	2	3	1	1	2	2	0	1	1	0	2	3	1	1	2	2	11.7	11.7	11.7	31.377	281	281	2.8	NA
46	A0A136WBE1	A0A136WBE1	3	3	3	tr|A0A136WBE1|A0A136WBE1_9FIRM Transcription-repair-coupling factor OS=[Clostridium] neopropionicum GN=mfd PE=3 SV=1	0.143446	1	3	3	3	0	2	2	1	1	2	2	3	1	1	0	2	2	1	1	2	2	3	1	1	0	2	2	1	1	2	2	3	1	1	3.9	3.9	3.9	133.38	1167	1167	2.27	8
47	A0A136WBE5	A0A136WBE5	4	4	4	tr|A0A136WBE5|A0A136WBE5_9FIRM 5-methylthioadenosine/S-adenosylhomocysteine nucleosidase OS=[Clostridium] neopropionicum GN=mtnN PE=3 SV=1	-0.508848	1	4	4	4	0	4	3	3	4	4	4	3	3	3	0	4	3	3	4	4	4	3	3	3	0	4	3	3	4	4	4	3	3	3	30.2	30.2	30.2	25.156	232	232	2.23	20
48	A0A136WBE9	A0A136WBE9	2	2	2	tr|A0A136WBE9|A0A136WBE9_9FIRM UPF0297 protein CLNEO_28190 OS=[Clostridium] neopropionicum GN=CLNEO_28190 PE=3 SV=1	0	1	2	2	2	0	1	1	0	2	2	1	1	0	0	0	1	1	0	2	2	1	1	0	0	0	1	1	0	2	2	1	1	0	0	24.4	24.4	24.4	10.059	86	86	3.89	NA
49	A0A136WBF0	A0A136WBF0	5	5	5	tr|A0A136WBF0|A0A136WBF0_9FIRM Uncharacterized protein OS=[Clostridium] neopropionicum GN=CLNEO_28150 PE=4 SV=1	-0.960477	1	5	5	5	0	4	3	2	5	5	5	5	3	3	0	4	3	2	5	5	5	5	3	3	0	4	3	2	5	5	5	5	3	3	33.3	33.3	33.3	18.553	156	156	3	10
50	A0A136WBF1	A0A136WBF1	2	2	2	tr|A0A136WBF1|A0A136WBF1_9FIRM Uncharacterized protein OS=[Clostridium] neopropionicum GN=CLNEO_27900 PE=4 SV=1	-0.674946	1	2	2	2	0	0	0	0	1	1	1	2	0	0	0	0	0	0	1	1	1	2	0	0	0	0	0	0	1	1	1	2	0	0	14.4	14.4	14.4	17.282	153	153	3.8	NA
52	A0A136WBF5	A0A136WBF5	5	5	5	tr|A0A136WBF5|A0A136WBF5_9FIRM Glucose-1-phosphate adenylyltransferase OS=[Clostridium] neopropionicum GN=glgC_1 PE=3 SV=1	-0.658554	1	5	5	5	0	4	2	2	4	4	4	4	4	4	0	4	2	2	4	4	4	4	4	4	0	4	2	2	4	4	4	4	4	4	16.3	16.3	16.3	46.945	424	424	1.61	20
53	A0A136WBG1	A0A136WBG1	9	9	9	tr|A0A136WBG1|A0A136WBG1_9FIRM Ribose-phosphate pyrophosphokinase OS=[Clostridium] neopropionicum GN=prs_2 PE=3 SV=1	-0.833791	1	9	9	9	0	6	8	7	6	6	7	7	8	5	0	6	8	7	6	6	7	7	8	5	0	6	8	7	6	6	7	7	8	5	37.6	37.6	37.6	34.771	319	319	1.99	66
54	A0A136WBG4	A0A136WBG4	8	8	8	tr|A0A136WBG4|A0A136WBG4_9FIRM Cytidylate kinase OS=[Clostridium] neopropionicum GN=cmk_3 PE=4 SV=1	-0.462713	1	8	8	8	0	4	5	4	7	6	6	6	7	6	0	4	5	4	7	6	6	6	7	6	0	4	5	4	7	6	6	6	7	6	52.5	52.5	52.5	22.536	200	200	2.48	19
55	A0A136WBG6	A0A136WBG6	4	4	4	tr|A0A136WBG6|A0A136WBG6_9FIRM Acetolactate synthase OS=[Clostridium] neopropionicum GN=ilvB PE=3 SV=1	0.575058	1	4	4	4	0	3	3	2	3	3	4	3	3	3	0	3	3	2	3	3	4	3	3	3	0	3	3	2	3	3	4	3	3	3	10.5	10.5	10.5	59.563	552	552	1.97	2
56	A0A136WBH1	A0A136WBH1	9	9	9	tr|A0A136WBH1|A0A136WBH1_9FIRM Ribonuclease J OS=[Clostridium] neopropionicum GN=rnjA PE=3 SV=1	-1.05287	1	9	9	9	0	8	5	4	8	8	8	7	8	7	0	8	5	4	8	8	8	7	8	7	0	8	5	4	8	8	8	7	8	7	22.1	22.1	22.1	62.169	560	560	1.45	58
57	A0A136WBH6	A0A136WBH6	12	12	12	tr|A0A136WBH6|A0A136WBH6_9FIRM Ketol-acid reductoisomerase (NADP(+)) OS=[Clostridium] neopropionicum GN=ilvC PE=3 SV=1	0.281484	1	12	12	12	2	11	10	5	8	11	11	9	10	11	2	11	10	5	8	11	11	9	10	11	2	11	10	5	8	11	11	9	10	11	49.4	49.4	49.4	35.818	328	328	1.9	74
58	A0A136WBI1	A0A136WBI1	7	7	7	tr|A0A136WBI1|A0A136WBI1_9FIRM Methionine gamma-lyase OS=[Clostridium] neopropionicum GN=mdeA_2 PE=3 SV=1	0.472962	1	7	7	7	1	7	5	5	5	4	4	4	5	4	1	7	5	5	5	4	4	4	5	4	1	7	5	5	5	4	4	4	5	4	19.4	19.4	19.4	42.893	397	397	1.62	31
60	A0A136WBI3	A0A136WBI3	2	2	2	tr|A0A136WBI3|A0A136WBI3_9FIRM Uncharacterized protein OS=[Clostridium] neopropionicum GN=CLNEO_27290 PE=4 SV=1	0	1	2	2	2	0	2	0	0	2	1	1	1	1	0	0	2	0	0	2	1	1	1	1	0	0	2	0	0	2	1	1	1	1	0	18.5	18.5	18.5	15.336	135	135	4	NA
63	A0A136WBI8	A0A136WBI8	2	2	2	tr|A0A136WBI8|A0A136WBI8_9FIRM 3-oxoacyl-[acyl-carrier-protein] synthase 2 OS=[Clostridium] neopropionicum GN=fabF PE=3 SV=1	0.987768	1	2	2	2	0	2	0	0	0	1	1	1	1	1	0	2	0	0	0	1	1	1	1	1	0	2	0	0	0	1	1	1	1	1	8.3	8.3	8.3	42.584	410	410	1.29	5
64	A0A136WBJ1	A0A136WBJ1	6	6	6	tr|A0A136WBJ1|A0A136WBJ1_9FIRM 3-oxoacyl-[acyl-carrier-protein] reductase FabG OS=[Clostridium] neopropionicum GN=fabG_4 PE=4 SV=1	-0.207319	1	6	6	6	0	5	5	4	6	6	6	6	6	4	0	5	5	4	6	6	6	6	6	4	0	5	5	4	6	6	6	6	6	4	27.5	27.5	27.5	25.671	244	244	2.48	18
66	A0A136WBJ5	A0A136WBJ5	3	3	3	tr|A0A136WBJ5|A0A136WBJ5_9FIRM Glucose-1-phosphate adenylyltransferase OS=[Clostridium] neopropionicum GN=glgC_2 PE=3 SV=1	-1.37438	1	3	3	3	0	1	2	2	3	3	3	2	2	3	0	1	2	2	3	3	3	2	2	3	0	1	2	2	3	3	3	2	2	3	10.5	10.5	10.5	41.887	372	372	1.88	3
67	A0A136WBJ8	A0A136WBJ8	13	13	13	tr|A0A136WBJ8|A0A136WBJ8_9FIRM Phosphopentomutase OS=[Clostridium] neopropionicum GN=deoB PE=3 SV=1	-0.543639	1	13	13	13	0	7	8	10	9	10	7	12	10	11	0	7	8	10	9	10	7	12	10	11	0	7	8	10	9	10	7	12	10	11	43.4	43.4	43.4	42.985	392	392	1.77	29
68	A0A136WBK0	A0A136WBK0	2	2	2	tr|A0A136WBK0|A0A136WBK0_9FIRM Malonyl CoA-acyl carrier protein transacylase OS=[Clostridium] neopropionicum GN=baeC PE=3 SV=1	-0.859688	1	2	2	2	0	1	2	0	2	2	2	2	2	1	0	1	2	0	2	2	2	2	2	1	0	1	2	0	2	2	2	2	2	1	7.4	7.4	7.4	34.217	309	309	2.44	4
70	A0A136WBK9	A0A136WBK9	2	2	2	tr|A0A136WBK9|A0A136WBK9_9FIRM DNA helicase OS=[Clostridium] neopropionicum GN=yjcD PE=3 SV=1	2.92861	1	2	2	2	0	2	2	2	2	1	2	2	1	1	0	2	2	2	2	1	2	2	1	1	0	2	2	2	2	1	2	2	1	1	3.2	3.2	3.2	71.781	619	619	2.55	6
71	A0A136WBL1	A0A136WBL1	4	4	4	tr|A0A136WBL1|A0A136WBL1_9FIRM 3-oxoacyl-[acyl-carrier-protein] synthase 3 OS=[Clostridium] neopropionicum GN=fabH PE=3 SV=1	-1.46855	1	4	4	4	0	3	4	1	3	4	4	4	3	4	0	3	4	1	3	4	4	4	3	4	0	3	4	1	3	4	4	4	3	4	14.2	14.2	14.2	34.257	317	317	2.22	16
73	A0A136WBL4	A0A136WBL4	23	23	19	tr|A0A136WBL4|A0A136WBL4_9FIRM Acryloyl-CoA reductase electron transfer subunit gamma OS=[Clostridium] neopropionicum GN=acrB_2 PE=4 SV=1	-0.449234	1	23	23	19	2	22	21	17	21	23	21	22	22	21	2	22	21	17	21	23	21	22	22	21	1	18	17	14	17	19	17	18	18	17	86.3	86.3	66.5	28.473	263	263	2.11	233
74	A0A136WBL6	A0A136WBL6	30	30	30	tr|A0A136WBL6|A0A136WBL6_9FIRM Acyl-CoA dehydrogenase OS=[Clostridium] neopropionicum GN=acdA_1 PE=3 SV=1	-0.506989	1	30	30	30	7	24	24	20	26	26	26	25	28	26	7	24	24	20	26	26	26	25	28	26	7	24	24	20	26	26	26	25	28	26	73.1	73.1	73.1	41.272	379	379	1.95	330
76	A0A136WBM1	A0A136WBM1	4	4	4	tr|A0A136WBM1|A0A136WBM1_9FIRM 50S ribosomal protein L28 OS=[Clostridium] neopropionicum GN=rpmB PE=3 SV=1	0.659516	1	4	4	4	0	2	3	1	4	4	4	3	0	0	0	2	3	1	4	4	4	3	0	0	0	2	3	1	4	4	4	3	0	0	41.8	41.8	41.8	7.7281	67	67	4	NA
80	A0A136WBP3	A0A136WBP3	9	9	9	tr|A0A136WBP3|A0A136WBP3_9FIRM 50S ribosomal protein L7/L12 OS=[Clostridium] neopropionicum GN=rplL PE=3 SV=1	-0.0927904	1	9	9	9	0	5	8	5	7	8	7	8	4	6	0	5	8	5	7	8	7	8	4	6	0	5	8	5	7	8	7	8	4	6	58.2	58.2	58.2	12.784	122	122	3.67	3
81	A0A136WBP6	A0A136WBP6	3	3	3	tr|A0A136WBP6|A0A136WBP6_9FIRM Iron-sulfur cluster carrier protein OS=[Clostridium] neopropionicum GN=CLNEO_27120 PE=3 SV=1	-1.01951	1	3	3	3	0	2	2	1	1	3	3	2	3	2	0	2	2	1	1	3	3	2	3	2	0	2	2	1	1	3	3	2	3	2	12.7	12.7	12.7	29.842	275	275	2.59	4
82	A0A136WBP7	A0A136WBP7	4	4	4	tr|A0A136WBP7|A0A136WBP7_9FIRM Transcription termination/antitermination protein NusG OS=[Clostridium] neopropionicum GN=nusG PE=3 SV=1	-0.384271	1	4	4	4	0	2	3	3	4	3	4	2	3	3	0	2	3	3	4	3	4	2	3	3	0	2	3	3	4	3	4	2	3	3	39.1	39.1	39.1	20.611	184	184	2.97	1
83	A0A136WBQ0	A0A136WBQ0	5	5	5	tr|A0A136WBQ0|A0A136WBQ0_9FIRM Aspartokinase OS=[Clostridium] neopropionicum GN=lysC PE=3 SV=1	-0.266388	1	5	5	5	0	3	3	5	5	4	4	4	4	4	0	3	3	5	5	4	4	4	4	4	0	3	3	5	5	4	4	4	4	4	12.5	12.5	12.5	44	408	408	2.75	23
84	A0A136WBQ7	A0A136WBQ7	3	3	3	tr|A0A136WBQ7|A0A136WBQ7_9FIRM HTH-type transcriptional regulator RpiR OS=[Clostridium] neopropionicum GN=rpiR PE=4 SV=1	0.025436	1	3	3	3	0	1	2	1	2	2	2	1	2	1	0	1	2	1	2	2	2	1	2	1	0	1	2	1	2	2	2	1	2	1	14.2	14.2	14.2	35.581	316	316	2.31	5
86	A0A136WBR6	A0A136WBR6	2	2	2	tr|A0A136WBR6|A0A136WBR6_9FIRM Stage 0 sporulation protein A homolog OS=[Clostridium] neopropionicum GN=spo0A_2 PE=4 SV=1	0	1	2	2	2	0	0	1	1	1	2	1	1	1	1	0	0	1	1	1	2	1	1	1	1	0	0	1	1	1	2	1	1	1	1	10.6	10.6	10.6	29.468	263	263	2.33	NA
87	A0A136WBR7	A0A136WBR7	11	11	11	tr|A0A136WBR7|A0A136WBR7_9FIRM 50S ribosomal protein L10 OS=[Clostridium] neopropionicum GN=rplJ PE=3 SV=1	-0.0848049	1	11	11	11	0	9	9	8	9	10	10	9	7	6	0	9	9	8	9	10	10	9	7	6	0	9	9	8	9	10	10	9	7	6	43.3	43.3	43.3	17.924	164	164	3.86	3
88	A0A136WBS0	A0A136WBS0	2	2	2	tr|A0A136WBS0|A0A136WBS0_9FIRM Biotin carboxylase OS=[Clostridium] neopropionicum GN=accC PE=4 SV=1	-0.799079	1	2	2	2	0	0	0	0	0	0	0	1	0	1	0	0	0	0	0	0	0	1	0	1	0	0	0	0	0	0	0	1	0	1	8.2	8.2	8.2	48.456	440	440	1.5	1
89	A0A136WBS3	A0A136WBS3	2	2	2	tr|A0A136WBS3|A0A136WBS3_9FIRM Uncharacterized protein OS=[Clostridium] neopropionicum GN=CLNEO_26630 PE=4 SV=1	-0.215037	1	2	2	2	0	1	2	0	2	2	2	2	1	0	0	1	2	0	2	2	2	2	1	0	0	1	2	0	2	2	2	2	1	0	13.9	13.9	13.9	17.589	158	158	3.64	NA
90	A0A136WBS4	A0A136WBS4	3	3	3	tr|A0A136WBS4|A0A136WBS4_9FIRM UPF0735 ACT domain-containing protein CLNEO_26290 OS=[Clostridium] neopropionicum GN=CLNEO_26290 PE=3 SV=1	-2.10367	1	3	3	3	0	1	1	0	1	2	1	2	0	3	0	1	1	0	1	2	1	2	0	3	0	1	1	0	1	2	1	2	0	3	21.1	21.1	21.1	16.319	147	147	4	NA
91	A0A136WBS5	A0A136WBS5	18	18	18	tr|A0A136WBS5|A0A136WBS5_9FIRM Glutamate dehydrogenase OS=[Clostridium] neopropionicum GN=gdh PE=3 SV=1	-0.293399	1	18	18	18	0	16	12	7	14	15	15	13	16	14	0	16	12	7	14	15	15	13	16	14	0	16	12	7	14	15	15	13	16	14	48.4	48.4	48.4	48.944	448	448	1.93	40
94	A0A136WBT2	A0A136WBT2	2	2	2	tr|A0A136WBT2|A0A136WBT2_9FIRM Protein translocase subunit SecE OS=[Clostridium] neopropionicum GN=secE PE=3 SV=1	-0.0385227	1	2	2	2	0	2	2	2	2	2	2	2	1	1	0	2	2	2	2	2	2	2	1	1	0	2	2	2	2	2	2	2	1	1	16.5	16.5	16.5	9.532	85	85	2.78	22
95	A0A136WBT4	A0A136WBT4	4	4	4	tr|A0A136WBT4|A0A136WBT4_9FIRM Isoleucine--tRNA ligase OS=[Clostridium] neopropionicum GN=ileS PE=3 SV=1	-0.0370131	1	4	4	4	0	3	4	2	3	3	4	3	1	3	0	3	4	2	3	3	4	3	1	3	0	3	4	2	3	3	4	3	1	3	5.3	5.3	5.3	118.34	1037	1037	1	29
96	A0A136WBT5	A0A136WBT5	3	3	3	tr|A0A136WBT5|A0A136WBT5_9FIRM Glycerol-3-phosphate dehydrogenase [NAD(P)+] OS=[Clostridium] neopropionicum GN=gpsA PE=3 SV=1	-0.00381784	1	3	3	3	0	2	2	2	3	2	1	2	2	1	0	2	2	2	3	2	1	2	2	1	0	2	2	2	3	2	1	2	2	1	11.9	11.9	11.9	35.723	329	329	2.48	5
98	A0A136WBT7	A0A136WBT7	7	6	6	tr|A0A136WBT7|A0A136WBT7_9FIRM 50S ribosomal protein L11 OS=[Clostridium] neopropionicum GN=rplK PE=3 SV=1	0.603837	1	7	6	6	0	7	6	4	7	7	7	7	3	3	0	6	5	4	6	6	6	6	2	2	0	6	5	4	6	6	6	6	2	2	36.9	30.5	30.5	14.908	141	141	3.27	8
99	A0A136WBT8	A0A136WBT8	3	3	3	tr|A0A136WBT8|A0A136WBT8_9FIRM ATPase family associated with various cellular activities (AAA) OS=[Clostridium] neopropionicum GN=CLNEO_26830 PE=4 SV=1	-0.911786	1	3	3	3	0	1	2	2	3	3	3	3	2	3	0	1	2	2	3	3	3	3	2	3	0	1	2	2	3	3	3	3	2	3	12.5	12.5	12.5	35.408	321	321	2	6
100	A0A136WBU0	A0A136WBU0	2	2	2	tr|A0A136WBU0|A0A136WBU0_9FIRM Magnesium transporter MgtE OS=[Clostridium] neopropionicum GN=CLNEO_26760 PE=3 SV=1	-1.2838	1	2	2	2	0	2	1	0	2	2	1	2	2	2	0	2	1	0	2	2	1	2	2	2	0	2	1	0	2	2	1	2	2	2	9.6	9.6	9.6	49.892	447	447	1.84	10
101	A0A136WBU2	A0A136WBU2	5	4	4	tr|A0A136WBU2|A0A136WBU2_9FIRM GTPase Der OS=[Clostridium] neopropionicum GN=der PE=3 SV=1	0	1	5	4	4	0	1	3	2	4	1	3	3	2	3	0	0	2	1	3	1	2	2	2	2	0	0	2	1	3	1	2	2	2	2	12.2	9.8	9.8	49.056	441	441	2.47	NA
103	A0A136WBU8	A0A136WBU8	16	16	16	tr|A0A136WBU8|A0A136WBU8_9FIRM Carbohydrate diacid regulator OS=[Clostridium] neopropionicum GN=cdaR PE=4 SV=1	-0.556938	1	16	16	16	0	9	7	6	13	15	12	15	15	13	0	9	7	6	13	15	12	15	15	13	0	9	7	6	13	15	12	15	15	13	49.9	49.9	49.9	41.855	363	363	1.88	30
105	A0A136WBW9	A0A136WBW9	8	8	8	tr|A0A136WBW9|A0A136WBW9_9FIRM 50S ribosomal protein L9 OS=[Clostridium] neopropionicum GN=rplI PE=3 SV=1	-0.202803	1	8	8	8	0	8	8	5	8	8	8	7	4	6	0	8	8	5	8	8	8	7	4	6	0	8	8	5	8	8	8	7	4	6	37.2	37.2	37.2	16.269	148	148	3.73	2
106	A0A136WBX0	A0A136WBX0	3	3	3	tr|A0A136WBX0|A0A136WBX0_9FIRM HIT-like protein OS=[Clostridium] neopropionicum GN=CLNEO_25330 PE=4 SV=1	-0.0159483	1	3	3	3	0	3	2	1	2	3	2	3	2	1	0	3	2	1	2	3	2	3	2	1	0	3	2	1	2	3	2	3	2	1	23.5	23.5	23.5	15.501	136	136	3.81	NA
107	A0A136WBX3	A0A136WBX3	22	22	22	tr|A0A136WBX3|A0A136WBX3_9FIRM D-lactate dehydrogenase OS=[Clostridium] neopropionicum GN=ldhA PE=3 SV=1	-0.594534	1	22	22	22	0	19	19	11	21	20	19	19	22	19	0	19	19	11	21	20	19	19	22	19	0	19	19	11	21	20	19	19	22	19	81.9	81.9	81.9	35.115	326	326	2.02	183
108	A0A136WBX8	A0A136WBX8	4	4	4	tr|A0A136WBX8|A0A136WBX8_9FIRM Uncharacterized protein OS=[Clostridium] neopropionicum GN=CLNEO_25370 PE=4 SV=1	-0.135058	1	4	4	4	0	4	4	4	4	4	4	4	4	2	0	4	4	4	4	4	4	4	4	2	0	4	4	4	4	4	4	4	4	2	26	26	26	17.089	150	150	3.75	1
110	A0A136WBY2	A0A136WBY2	5	5	5	tr|A0A136WBY2|A0A136WBY2_9FIRM Peptidyl-prolyl cis-trans isomerase OS=[Clostridium] neopropionicum GN=CLNEO_25300 PE=3 SV=1	-0.459978	1	5	5	5	0	4	5	5	5	5	5	5	5	5	0	4	5	5	5	5	5	5	5	5	0	4	5	5	5	5	5	5	5	5	22.8	22.8	22.8	29.319	267	267	3	NA
111	A0A136WBY3	A0A136WBY3	21	21	20	tr|A0A136WBY3|A0A136WBY3_9FIRM S-adenosylmethionine synthase OS=[Clostridium] neopropionicum GN=metK PE=3 SV=1	-1.17709	1	21	21	20	0	15	12	8	19	19	19	18	20	18	0	15	12	8	19	19	19	18	20	18	0	15	12	8	18	18	18	17	19	17	50	50	50	42.889	392	392	1.77	123
112	A0A136WBZ7	A0A136WBZ7	5	5	5	tr|A0A136WBZ7|A0A136WBZ7_9FIRM Fluoroacetyl-CoA thioesterase OS=[Clostridium] neopropionicum GN=flK PE=4 SV=1	1.01654	1	5	5	5	0	3	3	1	3	5	2	2	2	2	0	3	3	1	3	5	2	2	2	2	0	3	3	1	3	5	2	2	2	2	39.8	39.8	39.8	14.697	133	133	3.73	1
113	A0A136WC00	A0A136WC00	2	2	2	tr|A0A136WC00|A0A136WC00_9FIRM Hypoxanthine phosphoribosyltransferase OS=[Clostridium] neopropionicum GN=hpt PE=4 SV=1	0.300407	1	2	2	2	0	1	2	2	2	2	2	2	2	0	0	1	2	2	2	2	2	2	2	0	0	1	2	2	2	2	2	2	2	0	14.8	14.8	14.8	19.887	176	176	3.21	NA
114	A0A136WC01	A0A136WC01	3	3	3	tr|A0A136WC01|A0A136WC01_9FIRM NAD(P)H-quinone oxidoreductase subunit I, chloroplastic OS=[Clostridium] neopropionicum GN=ndhI_5 PE=4 SV=1	-1.04425	1	3	3	3	0	2	2	1	2	2	2	3	1	1	0	2	2	1	2	2	2	3	1	1	0	2	2	1	2	2	2	3	1	1	11.8	11.8	11.8	28.566	255	255	2.94	NA
115	A0A136WC04	A0A136WC04	4	3	3	tr|A0A136WC04|A0A136WC04_9FIRM Glucose-6-phosphate isomerase OS=[Clostridium] neopropionicum GN=pgi PE=3 SV=1	-1.04285	1	4	3	3	0	2	2	1	2	2	2	2	4	2	0	1	1	0	1	1	1	1	3	1	0	1	1	0	1	1	1	1	3	1	14.5	11.8	11.8	48.769	441	441	1.57	6
116	A0A136WC06	A0A136WC06	8	8	8	tr|A0A136WC06|A0A136WC06_9FIRM Riboflavin biosynthesis protein RibD OS=[Clostridium] neopropionicum GN=ribD PE=3 SV=1	-2.76635	1	8	8	8	0	2	0	1	3	3	3	5	7	7	0	2	0	1	3	3	3	5	7	7	0	2	0	1	3	3	3	5	7	7	18.3	18.3	18.3	40.365	366	366	1.39	25
117	A0A136WC09	A0A136WC09	2	2	2	tr|A0A136WC09|A0A136WC09_9FIRM Transcriptional regulator MntR OS=[Clostridium] neopropionicum GN=mntR_5 PE=4 SV=1	-0.784749	1	2	2	2	0	1	1	1	2	2	2	2	0	1	0	1	1	1	2	2	2	2	0	1	0	1	1	1	2	2	2	2	0	1	18.9	18.9	18.9	14.164	127	127	4	NA
118	A0A136WC10	A0A136WC10	13	13	13	tr|A0A136WC10|A0A136WC10_9FIRM Uncharacterized protein OS=[Clostridium] neopropionicum GN=CLNEO_25640 PE=4 SV=1	-0.772404	1	13	13	13	0	12	12	6	13	13	13	13	12	12	0	12	12	6	13	13	13	13	12	12	0	12	12	6	13	13	13	13	12	12	18	18	18	95.554	885	885	1.25	137
119	A0A136WC12	A0A136WC12	9	9	9	tr|A0A136WC12|A0A136WC12_9FIRM HTH-type transcriptional regulator McbR OS=[Clostridium] neopropionicum GN=mcbR_4 PE=4 SV=1	-0.186888	1	9	9	9	0	7	8	5	9	9	8	8	9	9	0	7	8	5	9	9	8	8	9	9	0	7	8	5	9	9	8	8	9	9	44.2	44.2	44.2	25.744	224	224	2.46	28
120	A0A136WC17	A0A136WC17	7	7	7	tr|A0A136WC17|A0A136WC17_9FIRM 6,7-dimethyl-8-ribityllumazine synthase OS=[Clostridium] neopropionicum GN=ribH PE=3 SV=1	-1.06364	1	7	7	7	0	7	6	5	7	7	7	7	6	7	0	7	6	5	7	7	7	7	6	7	0	7	6	5	7	7	7	7	6	7	45.6	45.6	45.6	16.777	158	158	2.83	48
121	A0A136WC18	A0A136WC18	3	3	3	tr|A0A136WC18|A0A136WC18_9FIRM Riboflavin biosynthesis protein RibBA OS=[Clostridium] neopropionicum GN=ribBA PE=3 SV=1	-2.37148	1	3	3	3	0	3	1	0	3	3	3	3	3	3	0	3	1	0	3	3	3	3	3	3	0	3	1	0	3	3	3	3	3	3	10.5	10.5	10.5	44.705	401	401	1.4	21
123	A0A136WC24	A0A136WC24	6	6	6	tr|A0A136WC24|A0A136WC24_9FIRM Endoglucanase OS=[Clostridium] neopropionicum GN=CLNEO_25840 PE=4 SV=1	-1.17755	1	6	6	6	0	4	3	1	4	5	5	5	5	4	0	4	3	1	4	5	5	5	5	4	0	4	3	1	4	5	5	5	5	4	4.7	4.7	4.7	188.08	1729	1729	1.64	27
125	A0A136WC29	A0A136WC29	3	3	3	tr|A0A136WC29|A0A136WC29_9FIRM G5 domain protein OS=[Clostridium] neopropionicum GN=CLNEO_25680 PE=4 SV=1	-2.94354	1	3	3	3	0	3	3	0	3	3	3	3	3	3	0	3	3	0	3	3	3	3	3	3	0	3	3	0	3	3	3	3	3	3	10.1	10.1	10.1	40.892	366	366	1.81	5
126	A0A136WC31	A0A136WC31	5	4	4	tr|A0A136WC31|A0A136WC31_9FIRM ATP-dependent zinc metalloprotease FtsH OS=[Clostridium] neopropionicum GN=ftsH PE=3 SV=1	0	1	5	4	4	0	3	1	1	3	1	2	2	2	2	0	2	1	1	3	1	2	2	2	2	0	2	1	1	3	1	2	2	2	2	10.5	8.7	8.7	70.414	641	641	1.78	4
127	A0A136WC33	A0A136WC33	3	3	3	tr|A0A136WC33|A0A136WC33_9FIRM Chemotaxis response regulator protein-glutamate methylesterase OS=[Clostridium] neopropionicum GN=cheB PE=3 SV=1	-1.06783	1	3	3	3	0	0	1	0	2	2	2	0	3	1	0	0	1	0	2	2	2	0	3	1	0	0	1	0	2	2	2	0	3	1	13.8	13.8	13.8	37.692	349	349	2.5	1
129	A0A136WC44	A0A136WC44	2	2	2	tr|A0A136WC44|A0A136WC44_9FIRM Chemotaxis protein CheW OS=[Clostridium] neopropionicum GN=cheW_2 PE=4 SV=1	-0.221946	1	2	2	2	0	2	1	0	1	2	1	1	2	1	0	2	1	0	1	2	1	1	2	1	0	2	1	0	1	2	1	1	2	1	22	22	22	17.573	159	159	3.38	1
130	A0A136WC50	A0A136WC50	10	10	10	tr|A0A136WC50|A0A136WC50_9FIRM Chemotaxis protein CheA OS=[Clostridium] neopropionicum GN=cheA_1 PE=4 SV=1	-0.668851	1	10	10	10	0	7	6	6	7	8	6	7	8	7	0	7	6	6	7	8	6	7	8	7	0	7	6	6	7	8	6	7	8	7	16.5	16.5	16.5	76.72	695	695	1.35	110
131	A0A136WC52	A0A136WC52	6	6	6	tr|A0A136WC52|A0A136WC52_9FIRM Uncharacterized protein OS=[Clostridium] neopropionicum GN=CLNEO_24460 PE=4 SV=1	2.25894	1	6	6	6	0	6	4	3	3	2	4	2	0	0	0	6	4	3	3	2	4	2	0	0	0	6	4	3	3	2	4	2	0	0	57.5	57.5	57.5	11.496	106	106	3.97	NA
132	A0A136WC60	A0A136WC60	8	8	8	tr|A0A136WC60|A0A136WC60_9FIRM Copper-exporting P-type ATPase A OS=[Clostridium] neopropionicum GN=copA PE=3 SV=1	-2.43343	1	8	8	8	0	2	4	2	8	7	8	6	4	4	0	2	4	2	8	7	8	6	4	4	0	2	4	2	8	7	8	6	4	4	11.7	11.7	11.7	89.755	839	839	1.38	41
135	A0A136WC76	A0A136WC76	4	4	4	tr|A0A136WC76|A0A136WC76_9FIRM Chaperone protein YajL OS=[Clostridium] neopropionicum GN=yajL PE=4 SV=1	-1.02546	1	4	4	4	0	3	4	1	4	4	4	4	3	3	0	3	4	1	4	4	4	4	3	3	0	3	4	1	4	4	4	4	3	3	23.5	23.5	23.5	19.35	183	183	3.38	3
136	A0A136WC82	A0A136WC82	10	10	10	tr|A0A136WC82|A0A136WC82_9FIRM 50S ribosomal protein L1 OS=[Clostridium] neopropionicum GN=rplA PE=3 SV=1	0.219867	1	10	10	10	0	8	8	8	8	9	9	8	9	9	0	8	8	8	8	9	9	8	9	9	0	8	8	8	8	9	9	8	9	9	51.1	51.1	51.1	24.798	231	231	2.86	8
137	A0A136WC86	A0A136WC86	6	6	6	tr|A0A136WC86|A0A136WC86_9FIRM Riboflavin synthase OS=[Clostridium] neopropionicum GN=ribE PE=4 SV=1	-3.1641	1	6	6	6	0	3	2	0	6	6	6	5	6	6	0	3	2	0	6	6	6	5	6	6	0	3	2	0	6	6	6	5	6	6	26.8	26.8	26.8	22.96	213	213	2.59	11
138	A0A136WC93	A0A136WC93	3	3	3	tr|A0A136WC93|A0A136WC93_9FIRM Cell division ATP-binding protein FtsE OS=[Clostridium] neopropionicum GN=ftsE_2 PE=4 SV=1	0	1	3	3	3	0	1	2	1	2	3	2	2	1	3	0	1	2	1	2	3	2	2	1	3	0	1	2	1	2	3	2	2	1	3	11.4	11.4	11.4	25.32	228	228	2.24	8
142	A0A136WCC0	A0A136WCC0	3	3	3	tr|A0A136WCC0|A0A136WCC0_9FIRM Cystine-binding periplasmic protein OS=[Clostridium] neopropionicum GN=fliY PE=4 SV=1	-0.581793	1	3	3	3	0	3	2	1	2	2	3	2	2	2	0	3	2	1	2	2	3	2	2	2	0	3	2	1	2	2	3	2	2	2	5.7	5.7	5.7	30.643	280	280	2.28	16
143	A0A136WCD8	A0A136WCD8	2	2	2	tr|A0A136WCD8|A0A136WCD8_9FIRM Pyruvate-flavodoxin oxidoreductase OS=[Clostridium] neopropionicum GN=nifJ_4 PE=3 SV=1	-1.04997	1	2	2	2	0	2	1	1	2	2	2	2	2	2	0	2	1	1	2	2	2	2	2	2	0	2	1	1	2	2	2	2	2	2	0.9	0.9	0.9	129.04	1175	1175	1.04	24
144	A0A136WCH3	A0A136WCH3	8	8	8	tr|A0A136WCH3|A0A136WCH3_9FIRM Endo-1,4-beta-xylanase A OS=[Clostridium] neopropionicum GN=xynA1_7 PE=4 SV=1	-0.404526	1	8	8	8	0	5	4	4	5	5	5	5	7	6	0	5	4	4	5	5	5	5	7	6	0	5	4	4	5	5	5	5	7	6	7.3	7.3	7.3	125.4	1179	1179	1.44	39
146	A0A136WCH8	A0A136WCH8	5	5	5	tr|A0A136WCH8|A0A136WCH8_9FIRM Putative ABC transporter ATP-binding protein OS=[Clostridium] neopropionicum GN=CLNEO_23830 PE=4 SV=1	-2.61899	1	5	5	5	0	0	2	0	2	3	3	3	3	4	0	0	2	0	2	3	3	3	3	4	0	0	2	0	2	3	3	3	3	4	11.3	11.3	11.3	65.064	577	577	1.4	15
147	A0A136WCI4	A0A136WCI4	6	6	6	tr|A0A136WCI4|A0A136WCI4_9FIRM NADH oxidase OS=[Clostridium] neopropionicum GN=CLNEO_24000 PE=4 SV=1	-1.01107	1	6	6	6	0	2	2	3	4	4	4	4	5	5	0	2	2	3	4	4	4	4	5	5	0	2	2	3	4	4	4	4	5	5	12.6	12.6	12.6	70.92	652	652	1	33
148	A0A136WCI6	A0A136WCI6	3	3	3	tr|A0A136WCI6|A0A136WCI6_9FIRM Lipid A export ATP-binding/permease protein MsbA OS=[Clostridium] neopropionicum GN=msbA PE=4 SV=1	-3.31717	1	3	3	3	0	0	1	0	3	3	3	2	3	3	0	0	1	0	3	3	3	2	3	3	0	0	1	0	3	3	3	2	3	3	9	9	9	67.299	601	601	1.33	16
151	A0A136WCK6	A0A136WCK6	4	4	4	tr|A0A136WCK6|A0A136WCK6_9FIRM Alkyl hydroperoxide reductase AhpD OS=[Clostridium] neopropionicum GN=CLNEO_23990 PE=3 SV=1	-2.10968	1	4	4	4	0	3	4	1	4	4	4	3	4	4	0	3	4	1	4	4	4	3	4	4	0	3	4	1	4	4	4	3	4	4	19.6	19.6	19.6	23.088	199	199	2.52	13
152	A0A136WCL2	A0A136WCL2	10	10	10	tr|A0A136WCL2|A0A136WCL2_9FIRM Kynurenine formamidase OS=[Clostridium] neopropionicum GN=kynB_2 PE=4 SV=1	-0.484793	1	10	10	10	0	7	9	6	9	8	7	9	8	9	0	7	9	6	9	8	7	9	8	9	0	7	9	6	9	8	7	9	8	9	50	50	50	28.561	250	250	2.47	25
154	A0A136WCM2	A0A136WCM2	13	12	12	tr|A0A136WCM2|A0A136WCM2_9FIRM Ferrous iron transport protein B OS=[Clostridium] neopropionicum GN=feoB_2 PE=3 SV=1	-1.82183	1	13	12	12	0	11	6	2	12	13	13	13	12	12	0	10	6	2	12	12	12	12	11	12	0	10	6	2	12	12	12	12	11	12	21.5	20.5	20.5	78.565	722	722	1.34	120
155	A0A136WCN1	A0A136WCN1	7	7	5	tr|A0A136WCN1|A0A136WCN1_9FIRM Ferrous iron transport protein A OS=[Clostridium] neopropionicum GN=CLNEO_22160 PE=4 SV=1	-0.479877	1	7	7	5	0	7	6	4	7	7	7	6	3	7	0	7	6	4	7	7	7	6	3	7	0	5	4	2	5	5	5	4	1	5	64.4	64.4	52.1	8.1236	73	73	3.61	8
156	A0A136WCP2	A0A136WCP2	9	9	9	tr|A0A136WCP2|A0A136WCP2_9FIRM Uncharacterized protein OS=[Clostridium] neopropionicum GN=CLNEO_22080 PE=4 SV=1	-1.59386	1	9	9	9	0	4	4	1	6	8	5	8	6	8	0	4	4	1	6	8	5	8	6	8	0	4	4	1	6	8	5	8	6	8	34.8	34.8	34.8	44.376	402	402	1.88	24
157	A0A136WCP6	A0A136WCP6	9	9	9	tr|A0A136WCP6|A0A136WCP6_9FIRM Multifunctional cyclase-dehydratase-3-O-methyl transferase TcmN OS=[Clostridium] neopropionicum GN=tcmN_2 PE=4 SV=1	-0.594952	1	9	9	9	0	2	3	4	6	7	7	7	7	8	0	2	3	4	6	7	7	7	7	8	0	2	3	4	6	7	7	7	7	8	27.9	27.9	27.9	38.515	340	340	1.89	32
158	A0A136WCP7	A0A136WCP7	7	7	7	tr|A0A136WCP7|A0A136WCP7_9FIRM 50S ribosomal protein L4 OS=[Clostridium] neopropionicum GN=rplD PE=3 SV=1	0.279321	1	7	7	7	0	5	6	3	6	7	6	6	5	5	0	5	6	3	6	7	6	6	5	5	0	5	6	3	6	7	6	6	5	5	32	32	32	22.595	206	206	2.87	2
159	A0A136WCP8	A0A136WCP8	5	5	5	tr|A0A136WCP8|A0A136WCP8_9FIRM Threonine synthase OS=[Clostridium] neopropionicum GN=thrC PE=4 SV=1	-1.05045	1	5	5	5	0	5	5	2	5	4	5	5	4	4	0	5	5	2	5	4	5	5	4	4	0	5	5	2	5	4	5	5	4	4	12.9	12.9	12.9	54.126	488	488	1.96	12
160	A0A136WCQ2	A0A136WCQ2	10	8	8	tr|A0A136WCQ2|A0A136WCQ2_9FIRM 50S ribosomal protein L2 OS=[Clostridium] neopropionicum GN=rplB PE=3 SV=1	-1.07442	1	10	8	8	0	9	5	3	9	9	8	8	8	9	0	7	4	1	7	8	6	6	6	8	0	7	4	1	7	8	6	6	6	8	43.1	35.1	35.1	30.254	276	276	2.65	8
162	A0A136WCQ5	A0A136WCQ5	2	2	2	tr|A0A136WCQ5|A0A136WCQ5_9FIRM RNA 2,3-cyclic phosphodiesterase OS=[Clostridium] neopropionicum GN=ligT PE=3 SV=1	-0.636629	1	2	2	2	0	1	1	0	2	2	2	2	2	2	0	1	1	0	2	2	2	2	2	2	0	1	1	0	2	2	2	2	2	2	9.2	9.2	9.2	21.346	184	184	3	NA
163	A0A136WCQ8	A0A136WCQ8	10	10	10	tr|A0A136WCQ8|A0A136WCQ8_9FIRM Transketolase OS=[Clostridium] neopropionicum GN=tkt PE=3 SV=1	-0.824358	1	10	10	10	0	7	6	4	7	7	7	6	9	8	0	7	6	4	7	7	7	6	9	8	0	7	6	4	7	7	7	6	9	8	19.5	19.5	19.5	71.393	660	660	1.52	50
164	A0A136WCQ9	A0A136WCQ9	8	8	8	tr|A0A136WCQ9|A0A136WCQ9_9FIRM 50S ribosomal protein L3 OS=[Clostridium] neopropionicum GN=rplC PE=3 SV=1	0.682668	1	8	8	8	0	6	6	5	6	7	8	6	6	6	0	6	6	5	6	7	8	6	6	6	0	6	6	5	6	7	8	6	6	6	57.9	57.9	57.9	22.177	209	209	2.88	4
165	A0A136WCR6	A0A136WCR6	13	11	11	tr|A0A136WCR6|A0A136WCR6_9FIRM 30S ribosomal protein S3 OS=[Clostridium] neopropionicum GN=rpsC PE=3 SV=1	-0.226182	1	13	11	11	0	11	11	10	9	11	11	10	12	11	0	9	10	10	9	10	10	9	11	10	0	9	10	10	9	10	10	9	11	10	63.5	58.9	58.9	24.254	219	219	2.86	11
166	A0A136WCR7	A0A136WCR7	9	9	9	tr|A0A136WCR7|A0A136WCR7_9FIRM 30S ribosomal protein S10 OS=[Clostridium] neopropionicum GN=rpsJ PE=3 SV=1	0.263488	1	9	9	9	0	8	9	6	8	8	7	9	5	7	0	8	9	6	8	8	7	9	5	7	0	8	9	6	8	8	7	9	5	7	56.7	56.7	56.7	11.616	104	104	3.78	2
167	A0A136WCS0	A0A136WCS0	6	6	6	tr|A0A136WCS0|A0A136WCS0_9FIRM 50S ribosomal protein L22 OS=[Clostridium] neopropionicum GN=rplV PE=3 SV=1	0.210096	1	6	6	6	0	4	4	3	5	5	6	4	4	5	0	4	4	3	5	5	6	4	4	5	0	4	4	3	5	5	6	4	4	5	42.6	42.6	42.6	14.427	129	129	3.21	16
168	A0A136WCS2	A0A136WCS2	7	7	7	tr|A0A136WCS2|A0A136WCS2_9FIRM Adenylate kinase OS=[Clostridium] neopropionicum GN=adk PE=3 SV=1	-0.188429	1	7	7	7	0	5	5	4	4	6	4	7	5	5	0	5	5	4	4	6	4	7	5	5	0	5	5	4	4	6	4	7	5	5	40.2	40.2	40.2	22.616	209	209	2.45	19
169	A0A136WCS3	A0A136WCS3	3	3	3	tr|A0A136WCS3|A0A136WCS3_9FIRM 50S ribosomal protein L14 OS=[Clostridium] neopropionicum GN=rplN PE=3 SV=1	-0.178333	1	3	3	3	0	3	2	2	3	3	3	2	3	2	0	3	2	2	3	3	3	2	3	2	0	3	2	2	3	3	3	2	3	2	26.2	26.2	26.2	13.172	122	122	3.08	4
171	A0A136WCS5	A0A136WCS5	5	5	5	tr|A0A136WCS5|A0A136WCS5_9FIRM 50S ribosomal protein L18 OS=[Clostridium] neopropionicum GN=rplR PE=3 SV=1	2.33559	1	5	5	5	0	3	3	3	3	3	4	3	0	0	0	3	3	3	3	3	4	3	0	0	0	3	3	3	3	3	4	3	0	0	43.4	43.4	43.4	13.365	122	122	4	NA
174	A0A136WCT1	A0A136WCT1	6	5	5	tr|A0A136WCT1|A0A136WCT1_9FIRM 30S ribosomal protein S13 OS=[Clostridium] neopropionicum GN=rpsM PE=3 SV=1	0.46168	1	6	5	5	0	6	5	4	5	5	6	5	4	5	0	5	4	3	4	4	5	4	3	4	0	5	4	3	4	4	5	4	3	4	40.2	33.6	33.6	13.807	122	122	3.35	5
175	A0A136WCT2	A0A136WCT2	7	6	6	tr|A0A136WCT2|A0A136WCT2_9FIRM 50S ribosomal protein L6 OS=[Clostridium] neopropionicum GN=rplF PE=3 SV=1	0.223638	1	7	6	6	0	6	5	4	6	5	6	5	5	4	0	5	5	4	5	5	5	5	5	4	0	5	5	4	5	5	5	5	5	4	36.1	32.2	32.2	19.577	180	180	2.98	1
176	A0A136WCT5	A0A136WCT5	4	4	4	tr|A0A136WCT5|A0A136WCT5_9FIRM 50S ribosomal protein L23 OS=[Clostridium] neopropionicum GN=rplW PE=3 SV=1	2.21509	1	4	4	4	0	4	4	3	4	4	4	3	1	0	0	4	4	3	4	4	4	3	1	0	0	4	4	3	4	4	4	3	1	0	49.5	49.5	49.5	11.04	99	99	3.89	1
177	A0A136WCT6	A0A136WCT6	3	3	3	tr|A0A136WCT6|A0A136WCT6_9FIRM 50S ribosomal protein L29 OS=[Clostridium] neopropionicum GN=rpmC PE=3 SV=1	1.98357	1	3	3	3	0	3	3	2	3	3	3	2	1	0	0	3	3	2	3	3	3	2	1	0	0	3	3	2	3	3	3	2	1	0	46.4	46.4	46.4	8.0092	69	69	3.93	NA
178	A0A136WCT8	A0A136WCT8	5	5	5	tr|A0A136WCT8|A0A136WCT8_9FIRM 50S ribosomal protein L30 OS=[Clostridium] neopropionicum GN=rpmD PE=3 SV=1	0.654671	1	5	5	5	0	3	4	4	5	4	4	4	3	3	0	3	4	4	5	4	4	4	3	3	0	3	4	4	5	4	4	4	3	3	71.2	71.2	71.2	6.4456	59	59	3.58	2
179	A0A136WCU0	A0A136WCU0	10	10	10	tr|A0A136WCU0|A0A136WCU0_9FIRM 50S ribosomal protein L5 OS=[Clostridium] neopropionicum GN=rplE PE=3 SV=1	0.246385	1	10	10	10	0	8	8	7	9	9	8	8	9	8	0	8	8	7	9	9	8	8	9	8	0	8	8	7	9	9	8	8	9	8	54.2	54.2	54.2	20.279	179	179	2.77	28
180	A0A136WCU1	A0A136WCU1	7	7	7	tr|A0A136WCU1|A0A136WCU1_9FIRM 30S ribosomal protein S17 OS=[Clostridium] neopropionicum GN=rpsQ PE=3 SV=1	0.635263	1	7	7	7	0	6	7	5	6	7	6	7	3	4	0	6	7	5	6	7	6	7	3	4	0	6	7	5	6	7	6	7	3	4	51.8	51.8	51.8	9.9616	85	85	3.48	3
181	A0A136WCU3	A0A136WCU3	4	4	4	tr|A0A136WCU3|A0A136WCU3_9FIRM Flavodoxin OS=[Clostridium] neopropionicum GN=CLNEO_22200 PE=4 SV=1	-2.57379	1	4	4	4	0	2	1	0	3	3	3	2	3	3	0	2	1	0	3	3	3	2	3	3	0	2	1	0	3	3	3	2	3	3	57.7	57.7	57.7	14.713	137	137	2.65	12
182	A0A136WCU4	A0A136WCU4	8	8	8	tr|A0A136WCU4|A0A136WCU4_9FIRM 50S ribosomal protein L17 OS=[Clostridium] neopropionicum GN=rplQ PE=3 SV=1	-0.255603	1	8	8	8	0	8	6	5	7	7	8	7	6	6	0	8	6	5	7	7	8	7	6	6	0	8	6	5	7	7	8	7	6	6	37.2	37.2	37.2	20.259	180	180	3.02	NA
183	A0A136WCU6	A0A136WCU6	6	6	6	tr|A0A136WCU6|A0A136WCU6_9FIRM Probable transaldolase OS=[Clostridium] neopropionicum GN=tal PE=3 SV=1	-0.619406	1	6	6	6	0	5	6	4	6	5	6	6	6	6	0	5	6	4	6	5	6	6	6	6	0	5	6	4	6	5	6	6	6	6	31.6	31.6	31.6	23.456	215	215	2.87	5
184	A0A136WCU7	A0A136WCU7	7	7	7	tr|A0A136WCU7|A0A136WCU7_9FIRM 50S ribosomal protein L15 OS=[Clostridium] neopropionicum GN=rplO PE=3 SV=1	1.73207	1	7	7	7	0	7	7	5	7	6	6	5	3	2	0	7	7	5	7	6	6	5	3	2	0	7	7	5	7	6	6	5	3	2	41.1	41.1	41.1	15.651	146	146	2.87	27
186	A0A136WCV2	A0A136WCV2	7	7	7	tr|A0A136WCV2|A0A136WCV2_9FIRM 30S ribosomal protein S4 OS=[Clostridium] neopropionicum GN=rpsD PE=3 SV=1	-0.228536	1	7	7	7	0	6	6	4	6	7	7	5	7	6	0	6	6	4	6	7	7	5	7	6	0	6	6	4	6	7	7	5	7	6	38.5	38.5	38.5	23.167	200	200	2.54	20
187	A0A136WCV4	A0A136WCV4	3	3	3	tr|A0A136WCV4|A0A136WCV4_9FIRM N5-carboxyaminoimidazole ribonucleotide mutase OS=[Clostridium] neopropionicum GN=purE_1 PE=3 SV=1	-1.91893	1	3	3	3	0	3	2	1	3	2	3	2	2	2	0	3	2	1	3	2	3	2	2	2	0	3	2	1	3	2	3	2	2	2	31.1	31.1	31.1	17.344	164	164	3.68	NA
188	A0A136WCV6	A0A136WCV6	4	4	4	tr|A0A136WCV6|A0A136WCV6_9FIRM 30S ribosomal protein S19 OS=[Clostridium] neopropionicum GN=rpsS PE=3 SV=1	2.10195	1	4	4	4	0	3	4	3	3	2	3	3	0	1	0	3	4	3	3	2	3	3	0	1	0	3	4	3	3	2	3	3	0	1	35.1	35.1	35.1	10.684	94	94	4	NA
189	A0A136WCV8	A0A136WCV8	3	3	3	tr|A0A136WCV8|A0A136WCV8_9FIRM IMP cyclohydrolase OS=[Clostridium] neopropionicum GN=CLNEO_22870 PE=4 SV=1	-1.06127	1	3	3	3	0	1	2	2	3	3	3	2	2	2	0	1	2	2	3	3	3	2	2	2	0	1	2	2	3	3	3	2	2	2	15.9	15.9	15.9	27.043	239	239	3	NA
190	A0A136WCW2	A0A136WCW2	8	5	5	tr|A0A136WCW2|A0A136WCW2_9FIRM DNA-directed RNA polymerase subunit alpha OS=[Clostridium] neopropionicum GN=rpoA PE=3 SV=1	-0.483076	1	8	5	5	0	6	7	6	8	6	7	7	8	7	0	3	4	3	5	3	4	4	5	4	0	3	4	3	5	3	4	4	5	4	30.1	23.5	23.5	35.083	319	319	1.93	4
191	A0A136WCW3	A0A136WCW3	9	9	9	tr|A0A136WCW3|A0A136WCW3_9FIRM 30S ribosomal protein S8 OS=[Clostridium] neopropionicum GN=rpsH PE=3 SV=1	-0.0152961	1	9	9	9	0	9	9	7	9	8	9	9	3	5	0	9	9	7	9	8	9	9	3	5	0	9	9	7	9	8	9	9	3	5	63.9	63.9	63.9	14.264	133	133	3.86	2
192	A0A136WCW4	A0A136WCW4	5	5	5	tr|A0A136WCW4|A0A136WCW4_9FIRM Alkyl hydroperoxide reductase subunit C OS=[Clostridium] neopropionicum GN=ahpC PE=4 SV=1	-2.37813	1	5	5	5	0	2	3	1	5	5	4	4	4	4	0	2	3	1	5	5	4	4	4	4	0	2	3	1	5	5	4	4	4	4	30.7	30.7	30.7	24.943	215	215	2.02	21
193	A0A136WCW5	A0A136WCW5	4	4	4	tr|A0A136WCW5|A0A136WCW5_9FIRM 2-oxoisovalerate dehydrogenase subunit beta OS=[Clostridium] neopropionicum GN=bfmBAB_2 PE=4 SV=1	-1.3392	1	4	4	4	0	1	4	2	3	3	3	3	3	3	0	1	4	2	3	3	3	3	3	3	0	1	4	2	3	3	3	3	3	3	18.7	18.7	18.7	35.819	326	326	2.31	8
195	A0A136WCW7	A0A136WCW7	5	5	5	tr|A0A136WCW7|A0A136WCW7_9FIRM 30S ribosomal protein S9 OS=[Clostridium] neopropionicum GN=rpsI PE=3 SV=1	-0.935374	1	5	5	5	0	4	5	0	5	4	5	4	3	4	0	4	5	0	5	4	5	4	3	4	0	4	5	0	5	4	5	4	3	4	36.2	36.2	36.2	14.399	130	130	3.71	1
197	A0A136WCX2	A0A136WCX2	8	8	8	tr|A0A136WCX2|A0A136WCX2_9FIRM Uncharacterized protein OS=[Clostridium] neopropionicum GN=CLNEO_23440 PE=4 SV=1	-4.44411	1	8	8	8	0	0	0	1	7	6	6	7	8	5	0	0	0	1	7	6	6	7	8	5	0	0	0	1	7	6	6	7	8	5	38.3	38.3	38.3	42.964	389	389	1.67	44
198	A0A136WCX4	A0A136WCX4	11	11	11	tr|A0A136WCX4|A0A136WCX4_9FIRM Bifunctional purine biosynthesis protein PurH OS=[Clostridium] neopropionicum GN=purH PE=4 SV=1	-1.73519	1	11	11	11	0	4	5	2	10	10	9	8	10	10	0	4	5	2	10	10	9	8	10	10	0	4	5	2	10	10	9	8	10	10	34.8	34.8	34.8	43.384	394	394	1.62	43
199	A0A136WCX5	A0A136WCX5	10	9	9	tr|A0A136WCX5|A0A136WCX5_9FIRM Phosphoribosylformylglycinamidine synthase OS=[Clostridium] neopropionicum GN=purL PE=4 SV=1	-0.894246	1	10	9	9	0	7	9	7	10	9	9	9	9	9	0	6	8	6	9	8	8	8	8	8	0	6	8	6	9	8	8	8	8	8	12.9	11.4	11.4	134.66	1229	1229	1.14	63
200	A0A136WCY1	A0A136WCY1	4	4	4	tr|A0A136WCY1|A0A136WCY1_9FIRM Uncharacterized protein OS=[Clostridium] neopropionicum GN=CLNEO_23010 PE=4 SV=1	-0.306464	1	4	4	4	0	4	4	4	4	4	4	4	4	3	0	4	4	4	4	4	4	4	4	3	0	4	4	4	4	4	4	4	4	3	23.2	23.2	23.2	16.684	155	155	3.43	12
201	A0A136WCZ1	A0A136WCZ1	2	2	2	tr|A0A136WCZ1|A0A136WCZ1_9FIRM Adenylosuccinate lyase OS=[Clostridium] neopropionicum GN=purB PE=3 SV=1	-1.08954	1	2	2	2	0	1	1	1	1	1	1	2	1	1	0	1	1	1	1	1	1	2	1	1	0	1	1	1	1	1	1	2	1	1	5	5	5	53.902	478	478	1.62	6
203	A0A136WCZ5	A0A136WCZ5	4	4	4	tr|A0A136WCZ5|A0A136WCZ5_9FIRM Uncharacterized protein OS=[Clostridium] neopropionicum GN=CLNEO_23050 PE=4 SV=1	0	1	4	4	4	0	2	3	1	2	3	3	2	1	1	0	2	3	1	2	3	3	2	1	1	0	2	3	1	2	3	3	2	1	1	9.9	9.9	9.9	58.109	505	505	3.16	NA
204	A0A136WCZ7	A0A136WCZ7	6	6	6	tr|A0A136WCZ7|A0A136WCZ7_9FIRM Dihydrolipoamide acetyltransferase component of pyruvate dehydrogenase complex OS=[Clostridium] neopropionicum GN=pdhC PE=3 SV=1	-0.372305	1	6	6	6	0	5	4	3	4	4	5	5	4	4	0	5	4	3	4	4	5	5	4	4	0	5	4	3	4	4	5	5	4	4	11.8	11.8	11.8	43.977	414	414	2.13	1
206	A0A136WD00	A0A136WD00	2	2	2	tr|A0A136WD00|A0A136WD00_9FIRM Single-stranded DNA-binding protein A OS=[Clostridium] neopropionicum GN=ssbA_2 PE=4 SV=1	-0.871022	1	2	2	2	0	1	2	1	1	1	1	1	2	2	0	1	2	1	1	1	1	1	2	2	0	1	2	1	1	1	1	1	2	2	11.8	11.8	11.8	25.373	221	221	2.12	6
207	A0A136WD01	A0A136WD01	2	2	2	tr|A0A136WD01|A0A136WD01_9FIRM Phosphoribosylamine--glycine ligase OS=[Clostridium] neopropionicum GN=purD PE=3 SV=1	-2.38481	1	2	2	2	0	2	1	1	2	2	2	2	2	2	0	2	1	1	2	2	2	2	2	2	0	2	1	1	2	2	2	2	2	2	7.6	7.6	7.6	45.159	420	420	1.65	8
208	A0A136WD02	A0A136WD02	3	3	3	tr|A0A136WD02|A0A136WD02_9FIRM Aspartate-semialdehyde dehydrogenase OS=[Clostridium] neopropionicum GN=asd PE=3 SV=1	-3.32553	1	3	3	3	0	2	1	1	3	2	2	2	2	2	0	2	1	1	3	2	2	2	2	2	0	2	1	1	3	2	2	2	2	2	16	16	16	36.772	332	332	1.68	10
209	A0A136WD06	A0A136WD06	3	3	3	tr|A0A136WD06|A0A136WD06_9FIRM Lactoylglutathione lyase OS=[Clostridium] neopropionicum GN=gloA PE=4 SV=1	-0.0587592	1	3	3	3	0	2	2	0	2	3	2	3	1	2	0	2	2	0	2	3	2	3	1	2	0	2	2	0	2	3	2	3	1	2	24	24	24	14.384	121	121	3.67	2
210	A0A136WD09	A0A136WD09	2	2	2	tr|A0A136WD09|A0A136WD09_9FIRM Uncharacterized protein OS=[Clostridium] neopropionicum GN=CLNEO_23320 PE=4 SV=1	0	1	2	2	2	0	0	0	0	1	0	0	0	1	0	0	0	0	0	1	0	0	0	1	0	0	0	0	0	1	0	0	0	1	0	14.8	14.8	14.8	12.183	108	108	4	NA
211	A0A136WD11	A0A136WD11	6	6	6	tr|A0A136WD11|A0A136WD11_9FIRM V-type sodium ATPase subunit C OS=[Clostridium] neopropionicum GN=ntpC PE=4 SV=1	-0.40574	1	6	6	6	0	5	2	2	4	4	4	5	5	5	0	5	2	2	4	4	4	5	5	5	0	5	2	2	4	4	4	5	5	5	16.3	16.3	16.3	37.069	325	325	2.13	24
212	A0A136WD12	A0A136WD12	2	2	2	tr|A0A136WD12|A0A136WD12_9FIRM 2-hydroxy-3-oxopropionate reductase OS=[Clostridium] neopropionicum GN=garR PE=4 SV=1	0.589479	1	2	2	2	0	0	1	2	0	0	0	0	0	0	0	0	1	2	0	0	0	0	0	0	0	0	1	2	0	0	0	0	0	0	9.9	9.9	9.9	31.149	292	292	3.33	NA
213	A0A136WD15	A0A136WD15	9	9	9	tr|A0A136WD15|A0A136WD15_9FIRM 4-hydroxy-tetrahydrodipicolinate synthase OS=[Clostridium] neopropionicum GN=dapA PE=3 SV=1	-0.411525	1	9	9	9	0	9	8	5	7	7	8	9	8	8	0	9	8	5	7	7	8	9	8	8	0	9	8	5	7	7	8	9	8	8	31.3	31.3	31.3	31.165	294	294	2.59	19
216	A0A136WD18	A0A136WD18	20	20	20	tr|A0A136WD18|A0A136WD18_9FIRM Aminotransferase OS=[Clostridium] neopropionicum GN=CLNEO_23410 PE=3 SV=1	-0.108587	1	20	20	20	0	18	17	13	16	19	17	16	18	18	0	18	17	13	16	19	17	16	18	18	0	18	17	13	16	19	17	16	18	18	59.1	59.1	59.1	44.503	399	399	1.88	66
217	A0A136WD19	A0A136WD19	15	15	15	tr|A0A136WD19|A0A136WD19_9FIRM V-type ATP synthase beta chain OS=[Clostridium] neopropionicum GN=ntpB PE=3 SV=1	-0.664501	1	15	15	15	0	13	11	7	9	9	11	12	14	12	0	13	11	7	9	9	11	12	14	12	0	13	11	7	9	9	11	12	14	12	48.3	48.3	48.3	50.371	458	458	1.74	67
218	A0A136WD22	A0A136WD22	4	4	4	tr|A0A136WD22|A0A136WD22_9FIRM Putative TrmH family tRNA/rRNA methyltransferase OS=[Clostridium] neopropionicum GN=CLNEO_21080 PE=3 SV=1	-1.03002	1	4	4	4	0	1	4	2	3	3	3	2	3	3	0	1	4	2	3	3	3	2	3	3	0	1	4	2	3	3	3	2	3	3	14.6	14.6	14.6	27.87	254	254	2.97	1
219	A0A136WD25	A0A136WD25	8	8	8	tr|A0A136WD25|A0A136WD25_9FIRM V-type proton ATPase subunit E OS=[Clostridium] neopropionicum GN=atpE PE=3 SV=1	-1.0762	1	8	8	8	0	6	6	7	8	8	8	8	8	8	0	6	6	7	8	8	8	8	8	8	0	6	6	7	8	8	8	8	8	8	36.6	36.6	36.6	20.575	186	186	3.01	1
220	A0A136WD28	A0A136WD28	4	4	4	tr|A0A136WD28|A0A136WD28_9FIRM Leucine-, isoleucine-, valine-, threonine-, and alanine-binding protein OS=[Clostridium] neopropionicum GN=braC_2 PE=4 SV=1	-1.64167	1	4	4	4	0	3	3	1	4	4	4	4	3	3	0	3	3	1	4	4	4	4	3	3	0	3	3	1	4	4	4	4	3	3	14.8	14.8	14.8	41.153	392	392	2.31	7
223	A0A136WD34	A0A136WD34	4	4	4	tr|A0A136WD34|A0A136WD34_9FIRM Cysteine--tRNA ligase OS=[Clostridium] neopropionicum GN=cysS PE=3 SV=1	-1.03918	1	4	4	4	1	1	1	1	2	3	2	3	3	1	1	1	1	1	2	3	2	3	3	1	1	1	1	1	2	3	2	3	3	1	11.4	11.4	11.4	54.116	473	473	1.11	17
224	A0A136WD36	A0A136WD36	23	23	23	tr|A0A136WD36|A0A136WD36_9FIRM V-type ATP synthase alpha chain OS=[Clostridium] neopropionicum GN=ntpA PE=3 SV=1	-0.708334	1	23	23	23	0	20	17	13	18	21	19	22	18	23	0	20	17	13	18	21	19	22	18	23	0	20	17	13	18	21	19	22	18	23	42.5	42.5	42.5	65.684	591	591	1.6	134
225	A0A136WD44	A0A136WD44	8	8	8	tr|A0A136WD44|A0A136WD44_9FIRM V-type ATP synthase subunit D OS=[Clostridium] neopropionicum GN=ntpD PE=3 SV=1	-0.524946	1	8	8	8	0	8	8	7	8	7	8	8	8	8	0	8	8	7	8	7	8	8	8	8	0	8	8	7	8	7	8	8	8	8	39.7	39.7	39.7	25.657	224	224	3.01	NA
226	A0A136WD45	A0A136WD45	3	3	3	tr|A0A136WD45|A0A136WD45_9FIRM Endoglucanase OS=[Clostridium] neopropionicum GN=CLNEO_24240 PE=4 SV=1	-0.778672	1	3	3	3	0	0	1	1	2	3	1	2	1	1	0	0	1	1	2	3	1	2	1	1	0	0	1	1	2	3	1	2	1	1	1.8	1.8	1.8	224.11	2151	2151	2	8
228	A0A136WD50	A0A136WD50	2	2	2	tr|A0A136WD50|A0A136WD50_9FIRM Purine catabolism regulatory protein OS=[Clostridium] neopropionicum GN=pucR PE=4 SV=1	0	1	2	2	2	0	0	0	0	2	1	0	1	1	2	0	0	0	0	2	1	0	1	1	2	0	0	0	0	2	1	0	1	1	2	6.9	6.9	6.9	45.629	394	394	1.25	6
231	A0A136WD64	A0A136WD64	2	2	2	tr|A0A136WD64|A0A136WD64_9FIRM Uncharacterized protein OS=[Clostridium] neopropionicum GN=CLNEO_21430 PE=3 SV=1	-0.96354	1	2	2	2	0	0	1	0	0	0	1	2	1	0	0	0	1	0	0	0	1	2	1	0	0	0	1	0	0	0	1	2	1	0	9.5	9.5	9.5	26.117	232	232	3	NA
233	A0A136WD75	A0A136WD75	4	4	4	tr|A0A136WD75|A0A136WD75_9FIRM Probable D-serine dehydratase OS=[Clostridium] neopropionicum GN=dsdA PE=3 SV=1	-3.29613	1	4	4	4	0	1	2	1	2	4	3	3	3	3	0	1	2	1	2	4	3	3	3	3	0	1	2	1	2	4	3	3	3	3	13.7	13.7	13.7	49.412	444	444	1.63	10
236	A0A136WD90	A0A136WD90	2	2	2	tr|A0A136WD90|A0A136WD90_9FIRM Organic hydroperoxide resistance transcriptional regulator OS=[Clostridium] neopropionicum GN=ohrR PE=4 SV=1	1.46312	1	2	2	2	0	2	2	2	2	2	2	2	0	0	0	2	2	2	2	2	2	2	0	0	0	2	2	2	2	2	2	2	0	0	13.3	13.3	13.3	16.265	143	143	3.93	NA
239	A0A136WD98	A0A136WD98	2	2	2	tr|A0A136WD98|A0A136WD98_9FIRM 50S ribosomal protein L16 OS=[Clostridium] neopropionicum GN=rplP PE=3 SV=1	-0.56448	1	2	2	2	0	2	2	1	2	2	2	1	1	1	0	2	2	1	2	2	2	1	1	1	0	2	2	1	2	2	2	1	1	1	10.3	10.3	10.3	16.105	145	145	2.8	13
240	A0A136WDA3	A0A136WDA3	2	2	2	tr|A0A136WDA3|A0A136WDA3_9FIRM Putative A/G-specific adenine glycosylase YfhQ OS=[Clostridium] neopropionicum GN=yfhQ PE=4 SV=1	-1.33869	1	2	2	2	0	1	1	2	1	0	1	1	1	1	0	1	1	2	1	0	1	1	1	1	0	1	1	2	1	0	1	1	1	1	6	6	6	40.336	348	348	2.06	5
241	A0A136WDA4	A0A136WDA4	5	5	5	tr|A0A136WDA4|A0A136WDA4_9FIRM Allantoate amidohydrolase OS=[Clostridium] neopropionicum GN=pucF_2 PE=4 SV=1	-0.416971	1	5	5	5	0	4	3	3	4	3	3	4	4	4	0	4	3	3	4	3	3	4	4	4	0	4	3	3	4	3	3	4	4	4	11.7	11.7	11.7	46.608	420	420	1.53	45
242	A0A136WDA6	A0A136WDA6	5	4	4	tr|A0A136WDA6|A0A136WDA6_9FIRM Glyceraldehyde-3-phosphate dehydrogenase OS=[Clostridium] neopropionicum GN=gapA_2 PE=3 SV=1	-1.35685	1	5	4	4	0	3	3	1	5	5	5	5	5	3	0	2	3	0	4	4	4	4	4	2	0	2	3	0	4	4	4	4	4	2	16.2	13.9	13.9	37.265	339	339	2.23	12
243	A0A136WDA7	A0A136WDA7	10	8	8	tr|A0A136WDA7|A0A136WDA7_9FIRM 30S ribosomal protein S5 OS=[Clostridium] neopropionicum GN=rpsE PE=3 SV=1	0.145642	1	10	8	8	0	9	9	6	10	10	10	10	8	6	0	7	7	4	8	8	8	8	6	4	0	7	7	4	8	8	8	8	6	4	62.3	51.5	51.5	17.516	167	167	2.92	26
244	A0A136WDB1	A0A136WDB1	2	2	2	tr|A0A136WDB1|A0A136WDB1_9FIRM Putative multidrug export ATP-binding/permease protein OS=[Clostridium] neopropionicum GN=CLNEO_22010 PE=4 SV=1	-1.59497	1	2	2	2	0	0	1	0	1	2	1	1	0	1	0	0	1	0	1	2	1	1	0	1	0	0	1	0	1	2	1	1	0	1	5.3	5.3	5.3	64.871	583	583	1.21	11
245	A0A136WDB6	A0A136WDB6	5	5	5	tr|A0A136WDB6|A0A136WDB6_9FIRM 30S ribosomal protein S11 OS=[Clostridium] neopropionicum GN=rpsK PE=3 SV=1	-0.90554	1	5	5	5	0	5	4	1	4	5	5	5	3	2	0	5	4	1	4	5	5	5	3	2	0	5	4	1	4	5	5	5	3	2	33.3	33.3	33.3	14.262	132	132	2.61	25
246	A0A136WDB7	A0A136WDB7	4	4	4	tr|A0A136WDB7|A0A136WDB7_9FIRM Tyrosine--tRNA ligase OS=[Clostridium] neopropionicum GN=tyrS PE=3 SV=1	-1.24177	1	4	4	4	0	3	2	1	3	2	2	2	2	3	0	3	2	1	3	2	2	2	2	3	0	3	2	1	3	2	2	2	2	3	13.4	13.4	13.4	45.304	409	409	1.56	12
247	A0A136WDB8	A0A136WDB8	7	7	7	tr|A0A136WDB8|A0A136WDB8_9FIRM NAD-dependent dihydropyrimidine dehydrogenase subunit PreA OS=[Clostridium] neopropionicum GN=preA PE=4 SV=1	-0.115621	1	7	7	7	0	5	5	3	5	5	5	5	5	5	0	5	5	3	5	5	5	5	5	5	0	5	5	3	5	5	5	5	5	5	21.8	21.8	21.8	46.336	417	417	1.66	21
248	A0A136WDC0	A0A136WDC0	7	7	7	tr|A0A136WDC0|A0A136WDC0_9FIRM D-hydantoinase OS=[Clostridium] neopropionicum GN=hyuA PE=4 SV=1	-1.58984	1	7	7	7	0	5	4	1	1	1	2	3	5	6	0	5	4	1	1	1	2	3	5	6	0	5	4	1	1	1	2	3	5	6	23.2	23.2	23.2	50.088	452	452	1.89	7
250	A0A136WDC5	A0A136WDC5	7	7	7	tr|A0A136WDC5|A0A136WDC5_9FIRM 50S ribosomal protein L13 OS=[Clostridium] neopropionicum GN=rplM PE=3 SV=1	0.362199	1	7	7	7	0	5	6	3	7	6	7	3	2	2	0	5	6	3	7	6	7	3	2	2	0	5	6	3	7	6	7	3	2	2	55.9	55.9	55.9	16.352	145	145	3.54	NA
251	A0A136WDC6	A0A136WDC6	15	15	15	tr|A0A136WDC6|A0A136WDC6_9FIRM Enolase OS=[Clostridium] neopropionicum GN=eno PE=3 SV=1	-0.918073	1	15	15	15	0	14	14	7	15	15	14	15	15	14	0	14	14	7	15	15	14	15	15	14	0	14	14	7	15	15	14	15	15	14	45.8	45.8	45.8	47.383	437	437	1.95	13
252	A0A136WDC7	A0A136WDC7	2	2	2	tr|A0A136WDC7|A0A136WDC7_9FIRM HTH-type transcriptional regulator McbR OS=[Clostridium] neopropionicum GN=mcbR_2 PE=4 SV=1	0.414756	1	2	2	2	0	2	2	2	2	2	2	1	2	2	0	2	2	2	2	2	2	1	2	2	0	2	2	2	2	2	2	1	2	2	9.6	9.6	9.6	27.24	239	239	3	NA
253	A0A136WDC9	A0A136WDC9	6	6	5	tr|A0A136WDC9|A0A136WDC9_9FIRM Glyceraldehyde-3-phosphate dehydrogenase OS=[Clostridium] neopropionicum GN=gapA_1 PE=3 SV=1	-0.181321	1	6	6	5	0	5	5	6	5	6	6	5	6	5	0	5	5	6	5	6	6	5	6	5	0	4	5	5	4	5	5	4	5	4	28.7	28.7	26.3	36.441	335	335	1.99	18
254	A0A136WDD1	A0A136WDD1	4	4	4	tr|A0A136WDD1|A0A136WDD1_9FIRM Aminotransferase OS=[Clostridium] neopropionicum GN=CLNEO_19270 PE=3 SV=1	0	1	4	4	4	0	2	3	1	3	3	3	3	4	2	0	2	3	1	3	3	3	3	4	2	0	2	3	1	3	3	3	3	4	2	14.3	14.3	14.3	43.91	398	398	1.88	3
255	A0A136WDD2	A0A136WDD2	7	7	7	tr|A0A136WDD2|A0A136WDD2_9FIRM Triosephosphate isomerase OS=[Clostridium] neopropionicum GN=tpiA PE=3 SV=1	-0.40431	1	7	7	7	0	4	6	6	6	6	6	7	5	6	0	4	6	6	6	6	6	7	5	6	0	4	6	6	6	6	6	7	5	6	33.3	33.3	33.3	27.535	249	249	2.45	21
256	A0A136WDD3	A0A136WDD3	12	12	12	tr|A0A136WDD3|A0A136WDD3_9FIRM Phosphoglycerate kinase OS=[Clostridium] neopropionicum GN=pgk PE=3 SV=1	-0.467675	1	12	12	12	0	8	7	6	11	11	11	11	9	10	0	8	7	6	11	11	11	11	9	10	0	8	7	6	11	11	11	11	9	10	46.1	46.1	46.1	42.695	397	397	1.75	36
257	A0A136WDD4	A0A136WDD4	2	2	2	tr|A0A136WDD4|A0A136WDD4_9FIRM Photosystem I assembly protein Ycf3 OS=[Clostridium] neopropionicum GN=ycf3_2 PE=4 SV=1	-1.05258	1	2	2	2	0	1	1	1	1	1	2	1	1	1	0	1	1	1	1	1	2	1	1	1	0	1	1	1	1	1	2	1	1	1	5.5	5.5	5.5	52.777	469	469	1.6	6
258	A0A136WDD5	A0A136WDD5	3	3	3	tr|A0A136WDD5|A0A136WDD5_9FIRM Uncharacterized protein OS=[Clostridium] neopropionicum GN=CLNEO_19420 PE=4 SV=1	-1.19407	1	3	3	3	1	2	2	1	3	3	3	2	3	2	1	2	2	1	3	3	3	2	3	2	1	2	2	1	3	3	3	2	3	2	6.9	6.9	6.9	75.719	699	699	1	21
259	A0A136WDD6	A0A136WDD6	8	8	8	tr|A0A136WDD6|A0A136WDD6_9FIRM Phosphoribosylaminoimidazole-succinocarboxamide synthase OS=[Clostridium] neopropionicum GN=purC PE=3 SV=1	-0.120513	1	8	8	8	0	3	5	2	6	5	5	4	6	5	0	3	5	2	6	5	5	4	6	5	0	3	5	2	6	5	5	4	6	5	35.2	35.2	35.2	26.782	236	236	2.98	NA
260	A0A136WDD9	A0A136WDD9	2	2	2	tr|A0A136WDD9|A0A136WDD9_9FIRM GMP synthase [glutamine-hydrolyzing] OS=[Clostridium] neopropionicum GN=guaA PE=3 SV=1	0	1	2	2	2	0	1	0	0	2	2	1	1	1	1	0	1	0	0	2	2	1	1	1	1	0	1	0	0	2	2	1	1	1	1	3.1	3.1	3.1	57.37	512	512	1.22	8
261	A0A136WDE0	A0A136WDE0	3	3	3	tr|A0A136WDE0|A0A136WDE0_9FIRM Iron import ATP-binding/permease protein IrtA OS=[Clostridium] neopropionicum GN=irtA_2 PE=4 SV=1	-2.87769	1	3	3	3	0	0	0	0	2	3	3	3	3	3	0	0	0	0	2	3	3	3	3	3	0	0	0	0	2	3	3	3	3	3	8.1	8.1	8.1	64.503	583	583	1.12	15
262	A0A136WDE4	A0A136WDE4	3	3	3	tr|A0A136WDE4|A0A136WDE4_9FIRM Riboflavin biosynthesis protein OS=[Clostridium] neopropionicum GN=ribF PE=3 SV=1	-1.19984	1	3	3	3	0	2	2	0	3	2	3	3	2	2	0	2	2	0	3	2	3	3	2	2	0	2	2	0	3	2	3	3	2	2	10.4	10.4	10.4	36.242	318	318	2.8	2
263	A0A136WDE6	A0A136WDE6	13	13	13	tr|A0A136WDE6|A0A136WDE6_9FIRM 2,3-diketo-L-gulonate-binding periplasmic protein YiaO OS=[Clostridium] neopropionicum GN=yiaO_4 PE=4 SV=1	-0.556924	1	13	13	13	0	12	11	7	11	12	12	12	12	12	0	12	11	7	11	12	12	12	12	12	0	12	11	7	11	12	12	12	12	12	46.7	46.7	46.7	37.601	349	349	2.38	59
264	A0A136WDE8	A0A136WDE8	3	3	3	tr|A0A136WDE8|A0A136WDE8_9FIRM Putative cysteine protease YraA OS=[Clostridium] neopropionicum GN=yraA PE=4 SV=1	-0.560435	1	3	3	3	0	2	2	2	2	2	3	3	3	2	0	2	2	2	2	2	3	3	3	2	0	2	2	2	2	2	3	3	3	2	21.4	21.4	21.4	20.798	192	192	2.32	21
265	A0A136WDF4	A0A136WDF4	2	2	2	tr|A0A136WDF4|A0A136WDF4_9FIRM Translation initiation factor IF-2 OS=[Clostridium] neopropionicum GN=infB PE=3 SV=1	2.16774	1	2	2	2	0	2	2	2	1	1	0	1	2	2	0	2	2	2	1	1	0	1	2	2	0	2	2	2	1	1	0	1	2	2	2.5	2.5	2.5	84.04	766	766	1.07	13
267	A0A136WDF8	A0A136WDF8	7	6	6	tr|A0A136WDF8|A0A136WDF8_9FIRM 2,3-bisphosphoglycerate-independent phosphoglycerate mutase OS=[Clostridium] neopropionicum GN=gpmI PE=3 SV=1	-0.566773	1	7	6	6	0	3	4	2	3	6	4	5	4	5	0	3	3	2	3	6	4	4	4	4	0	3	3	2	3	6	4	4	4	4	15.1	13.6	13.6	56.955	515	515	1.62	15
269	A0A136WDG3	A0A136WDG3	12	12	12	tr|A0A136WDG3|A0A136WDG3_9FIRM 4-hydroxy-3-methylbut-2-enyl diphosphate reductase OS=[Clostridium] neopropionicum GN=ispH PE=3 SV=1	-0.269686	1	12	12	12	0	10	9	10	12	11	10	9	10	11	0	10	9	10	12	11	10	9	10	11	0	10	9	10	12	11	10	9	10	11	20.4	20.4	20.4	72.406	661	661	1.94	9
270	A0A136WDG9	A0A136WDG9	11	11	11	tr|A0A136WDG9|A0A136WDG9_9FIRM Polyribonucleotide nucleotidyltransferase OS=[Clostridium] neopropionicum GN=pnp PE=3 SV=1	-0.0744899	1	11	11	11	1	7	5	2	9	7	8	10	8	8	1	7	5	2	9	7	8	10	8	8	1	7	5	2	9	7	8	10	8	8	19.4	19.4	19.4	78.305	715	715	1.26	60
272	A0A136WDI1	A0A136WDI1	2	2	2	tr|A0A136WDI1|A0A136WDI1_9FIRM 2-dehydropantoate 2-reductase OS=[Clostridium] neopropionicum GN=panE PE=3 SV=1	-0.585004	1	2	2	2	0	0	0	0	2	1	1	2	1	1	0	0	0	0	2	1	1	2	1	1	0	0	0	0	2	1	1	2	1	1	10.2	10.2	10.2	33.689	305	305	3.25	NA
273	A0A136WDI5	A0A136WDI5	9	9	9	tr|A0A136WDI5|A0A136WDI5_9FIRM V-type ATP synthase subunit I OS=[Clostridium] neopropionicum GN=CLNEO_23330 PE=3 SV=1	-0.520597	1	9	9	9	1	8	7	4	9	9	9	9	8	9	1	8	7	4	9	9	9	9	8	9	1	8	7	4	9	9	9	9	8	9	15.5	15.5	15.5	75.095	671	671	1.22	76
274	A0A136WDI6	A0A136WDI6	11	11	11	tr|A0A136WDI6|A0A136WDI6_9FIRM Chaperone protein HtpG OS=[Clostridium] neopropionicum GN=htpG PE=4 SV=1	-0.315808	1	11	11	11	0	11	9	6	10	10	9	11	10	11	0	11	9	6	10	10	9	11	10	11	0	11	9	6	10	10	9	11	10	11	19.9	19.9	19.9	77.193	672	672	1.22	75
275	A0A136WDI8	A0A136WDI8	3	3	3	tr|A0A136WDI8|A0A136WDI8_9FIRM 1-acyl-sn-glycerol-3-phosphate acyltransferase OS=[Clostridium] neopropionicum GN=plsC PE=3 SV=1	-1.67886	1	3	3	3	0	2	1	1	3	3	3	3	3	3	0	2	1	1	3	3	3	3	3	3	0	2	1	1	3	3	3	3	3	3	16.3	16.3	16.3	21.753	196	196	3	NA
279	A0A136WDJ8	A0A136WDJ8	4	4	4	tr|A0A136WDJ8|A0A136WDJ8_9FIRM Gamma-glutamyl phosphate reductase OS=[Clostridium] neopropionicum GN=proA PE=3 SV=1	-1.10678	1	4	4	4	0	2	2	1	3	3	3	3	3	4	0	2	2	1	3	3	3	3	3	4	0	2	2	1	3	3	3	3	3	4	15.9	15.9	15.9	44.308	415	415	1.38	20
280	A0A136WDK0	A0A136WDK0	2	2	2	tr|A0A136WDK0|A0A136WDK0_9FIRM Anthranilate phosphoribosyltransferase OS=[Clostridium] neopropionicum GN=trpD PE=3 SV=1	0	1	2	2	2	0	1	1	0	1	1	2	1	1	1	0	1	1	0	1	1	2	1	1	1	0	1	1	0	1	1	2	1	1	1	8.6	8.6	8.6	35.969	336	336	1.69	6
281	A0A136WDK1	A0A136WDK1	16	16	16	tr|A0A136WDK1|A0A136WDK1_9FIRM Chaperone protein DnaK OS=[Clostridium] neopropionicum GN=dnaK PE=2 SV=1	-0.753266	1	16	16	16	1	10	9	8	11	12	13	13	12	11	1	10	9	8	11	12	13	13	12	11	1	10	9	8	11	12	13	13	12	11	32.8	32.8	32.8	65.221	610	610	1.61	62
282	A0A136WDK4	A0A136WDK4	5	5	5	tr|A0A136WDK4|A0A136WDK4_9FIRM 30S ribosomal protein S15 OS=[Clostridium] neopropionicum GN=rpsO PE=3 SV=1	0.869032	1	5	5	5	0	4	5	4	5	5	5	5	1	3	0	4	5	4	5	5	5	5	1	3	0	4	5	4	5	5	5	5	1	3	42.5	42.5	42.5	10.108	87	87	3.85	1
283	A0A136WDK7	A0A136WDK7	2	2	2	tr|A0A136WDK7|A0A136WDK7_9FIRM Heat-inducible transcription repressor HrcA OS=[Clostridium] neopropionicum GN=hrcA PE=3 SV=1	-0.932884	1	2	2	2	0	0	1	0	1	2	2	2	2	2	0	0	1	0	1	2	2	2	2	2	0	0	1	0	1	2	2	2	2	2	6.3	6.3	6.3	39.372	348	348	1.5	8
284	A0A136WDL6	A0A136WDL6	2	2	2	tr|A0A136WDL6|A0A136WDL6_9FIRM Ribosome maturation factor RimP OS=[Clostridium] neopropionicum GN=rimP PE=3 SV=1	0	1	2	2	2	0	1	2	1	1	0	2	0	0	0	0	1	2	1	1	0	2	0	0	0	0	1	2	1	1	0	2	0	0	0	20	20	20	17.398	155	155	4	NA
286	A0A136WDM1	A0A136WDM1	22	19	19	tr|A0A136WDM1|A0A136WDM1_9FIRM Elongation factor G OS=[Clostridium] neopropionicum GN=fusA_2 PE=3 SV=1	-0.219303	1	22	19	19	3	19	18	14	18	18	16	17	17	17	2	16	16	12	15	16	14	15	14	15	2	16	16	12	15	16	14	15	14	15	45.8	39.8	39.8	77.246	694	694	1.21	168
288	A0A136WDM3	A0A136WDM3	4	4	4	tr|A0A136WDM3|A0A136WDM3_9FIRM 30S ribosomal protein S12 OS=[Clostridium] neopropionicum GN=rpsL PE=3 SV=1	0.246031	1	4	4	4	0	4	3	1	4	3	3	2	2	1	0	4	3	1	4	3	3	2	2	1	0	4	3	1	4	3	3	2	2	1	19	19	19	15.492	142	142	3.29	3
289	A0A136WDM5	A0A136WDM5	4	4	4	tr|A0A136WDM5|A0A136WDM5_9FIRM Protein GrpE OS=[Clostridium] neopropionicum GN=grpE PE=3 SV=1	-1.02276	1	4	4	4	0	1	2	3	4	4	3	3	4	3	0	1	2	3	4	4	3	3	4	3	0	1	2	3	4	4	3	3	4	3	33.7	33.7	33.7	22.105	193	193	2.96	NA
290	A0A136WDM7	A0A136WDM7	3	3	3	tr|A0A136WDM7|A0A136WDM7_9FIRM Tryptophan synthase alpha chain OS=[Clostridium] neopropionicum GN=trpA PE=3 SV=1	-0.945458	1	3	3	3	0	2	3	0	2	3	2	2	2	2	0	2	3	0	2	3	2	2	2	2	0	2	3	0	2	3	2	2	2	2	22.3	22.3	22.3	28.561	264	264	2.48	5
291	A0A136WDM8	A0A136WDM8	23	18	18	tr|A0A136WDM8|A0A136WDM8_9FIRM DNA-directed RNA polymerase subunit beta OS=[Clostridium] neopropionicum GN=rpoB PE=3 SV=1	-0.243141	1	23	18	18	3	18	18	15	20	17	16	17	17	15	0	14	14	11	16	13	12	13	13	12	0	14	14	11	16	13	12	13	13	12	23.2	20.2	20.2	145.64	1292	1292	1.02	129
292	A0A136WDM9	A0A136WDM9	16	10	10	tr|A0A136WDM9|A0A136WDM9_9FIRM DNA-directed RNA polymerase subunit beta OS=[Clostridium] neopropionicum GN=rpoC PE=3 SV=1	-0.461144	1	16	10	10	0	13	13	10	13	11	13	12	9	13	0	8	9	6	8	6	8	6	6	8	0	8	9	6	8	6	8	6	6	8	16.2	10.9	10.9	136.2	1213	1213	1.13	78
293	A0A136WDN7	A0A136WDN7	3	3	3	tr|A0A136WDN7|A0A136WDN7_9FIRM D-aminoacyl-tRNA deacylase OS=[Clostridium] neopropionicum GN=dtd PE=3 SV=1	-1.09204	1	3	3	3	0	2	2	1	3	1	2	2	3	0	0	2	2	1	3	1	2	2	3	0	0	2	2	1	3	1	2	2	3	0	24	24	24	16.426	150	150	4	NA
294	A0A136WDP4	A0A136WDP4	2	2	2	tr|A0A136WDP4|A0A136WDP4_9FIRM UPF0145 protein CLNEO_20130 OS=[Clostridium] neopropionicum GN=CLNEO_20130 PE=3 SV=1	-1.0683	1	2	2	2	0	1	1	0	1	2	1	2	1	1	0	1	1	0	1	2	1	2	1	1	0	1	1	0	1	2	1	2	1	1	22.6	22.6	22.6	11.173	106	106	4	NA
295	A0A136WDP5	A0A136WDP5	7	7	7	tr|A0A136WDP5|A0A136WDP5_9FIRM 30S ribosomal protein S7 OS=[Clostridium] neopropionicum GN=rpsG PE=3 SV=1	0.7455	1	7	7	7	0	6	6	5	6	6	6	5	4	4	0	6	6	5	6	6	6	5	4	4	0	6	6	5	6	6	6	5	4	4	46.2	46.2	46.2	17.401	156	156	2.95	20
296	A0A136WDP8	A0A136WDP8	2	2	2	tr|A0A136WDP8|A0A136WDP8_9FIRM Cupin domain protein OS=[Clostridium] neopropionicum GN=CLNEO_21550 PE=4 SV=1	-0.288222	1	2	2	2	0	2	2	1	2	1	2	2	1	2	0	2	2	1	2	1	2	2	1	2	0	2	2	1	2	1	2	2	1	2	17.2	17.2	17.2	12.988	116	116	3.29	1
297	A0A136WDP9	A0A136WDP9	3	3	3	tr|A0A136WDP9|A0A136WDP9_9FIRM Histidine--tRNA ligase OS=[Clostridium] neopropionicum GN=hisS PE=3 SV=1	-0.234838	1	3	3	3	0	1	2	1	2	2	1	2	1	1	0	1	2	1	2	2	1	2	1	1	0	1	2	1	2	2	1	2	1	1	8.7	8.7	8.7	46.105	415	415	1.5	8
298	A0A136WDQ0	A0A136WDQ0	2	2	2	tr|A0A136WDQ0|A0A136WDQ0_9FIRM Protein-export membrane protein SecF OS=[Clostridium] neopropionicum GN=secF PE=3 SV=1	-0.616853	1	2	2	2	0	2	2	2	2	2	2	2	2	2	0	2	2	2	2	2	2	2	2	2	0	2	2	2	2	2	2	2	2	2	11	11	11	31.907	291	291	1	24
299	A0A136WDQ2	A0A136WDQ2	7	7	7	tr|A0A136WDQ2|A0A136WDQ2_9FIRM Adenine phosphoribosyltransferase OS=[Clostridium] neopropionicum GN=apt PE=3 SV=1	-0.262168	1	7	7	7	0	5	4	5	6	6	5	5	6	5	0	5	4	5	6	6	5	5	6	5	0	5	4	5	6	6	5	5	6	5	52.9	52.9	52.9	18.807	170	170	3.36	1
300	A0A136WDQ3	A0A136WDQ3	21	20	20	tr|A0A136WDQ3|A0A136WDQ3_9FIRM Elongation factor Tu OS=[Clostridium] neopropionicum GN=tuf PE=3 SV=1	-0.393679	1	21	20	20	0	21	19	16	21	21	20	21	20	19	0	20	18	15	20	20	19	20	19	18	0	20	18	15	20	20	19	20	19	18	59.4	55.7	55.7	43.838	397	397	1.8	213
301	A0A136WDQ6	A0A136WDQ6	3	3	3	tr|A0A136WDQ6|A0A136WDQ6_9FIRM Putative isomerase YddE OS=[Clostridium] neopropionicum GN=yddE_2 PE=4 SV=1	-1.001	1	3	3	3	0	1	2	1	2	3	2	1	2	2	0	1	2	1	2	3	2	1	2	2	0	1	2	1	2	3	2	1	2	2	12.4	12.4	12.4	28.4	259	259	2.7	2
302	A0A136WDR0	A0A136WDR0	7	7	7	tr|A0A136WDR0|A0A136WDR0_9FIRM 50S ribosomal protein L19 OS=[Clostridium] neopropionicum GN=rplS PE=3 SV=1	-0.000767936	1	7	7	7	0	5	5	5	6	6	7	5	3	3	0	5	5	5	6	6	7	5	3	3	0	5	5	5	6	6	7	5	3	3	43	43	43	13.16	114	114	3.82	NA
305	A0A136WDR7	A0A136WDR7	4	4	4	tr|A0A136WDR7|A0A136WDR7_9FIRM 50S ribosomal protein L21 OS=[Clostridium] neopropionicum GN=rplU PE=3 SV=1	0.00973052	1	4	4	4	0	3	4	3	4	3	4	3	3	3	0	3	4	3	4	3	4	3	3	3	0	3	4	3	4	3	4	3	3	3	53.5	53.5	53.5	11.011	101	101	3.74	1
306	A0A136WDS1	A0A136WDS1	5	5	5	tr|A0A136WDS1|A0A136WDS1_9FIRM Protein RecA OS=[Clostridium] neopropionicum GN=recA PE=3 SV=1	-1.63101	1	5	5	5	0	3	3	1	5	4	4	4	5	5	0	3	3	1	5	4	4	4	5	5	0	3	3	1	5	4	4	4	5	5	14.5	14.5	14.5	42.719	392	392	1.71	14
307	A0A136WDS5	A0A136WDS5	5	5	5	tr|A0A136WDS5|A0A136WDS5_9FIRM NAD-dependent dihydropyrimidine dehydrogenase subunit PreT OS=[Clostridium] neopropionicum GN=preT PE=4 SV=1	-0.018521	1	5	5	5	0	3	3	2	2	3	2	4	3	4	0	3	3	2	2	3	2	4	3	4	0	3	3	2	2	3	2	4	3	4	14.1	14.1	14.1	45.298	425	425	1.81	8
309	A0A136WDT2	A0A136WDT2	8	8	8	tr|A0A136WDT2|A0A136WDT2_9FIRM Anaerobic sulfatase-maturating enzyme OS=[Clostridium] neopropionicum GN=CLNEO_20530 PE=4 SV=1	-2.84217	1	8	8	8	0	1	2	1	6	5	5	6	8	4	0	1	2	1	6	5	5	6	8	4	0	1	2	1	6	5	5	6	8	4	22.8	22.8	22.8	54.268	474	474	1.45	30
310	A0A136WDT4	A0A136WDT4	9	9	9	tr|A0A136WDT4|A0A136WDT4_9FIRM ATP-dependent Clp protease proteolytic subunit OS=[Clostridium] neopropionicum GN=clpP PE=3 SV=1	0.0309185	1	9	9	9	0	6	6	7	7	8	8	7	7	6	0	6	6	7	7	8	8	7	7	6	0	6	6	7	7	8	8	7	7	6	49.7	49.7	49.7	21.677	199	199	2.45	23
311	A0A136WDT8	A0A136WDT8	4	4	4	tr|A0A136WDT8|A0A136WDT8_9FIRM Putative competence-damage inducible protein OS=[Clostridium] neopropionicum GN=cinA PE=3 SV=1	0	1	4	4	4	0	4	3	1	2	3	4	3	3	2	0	4	3	1	2	3	4	3	3	2	0	4	3	1	2	3	4	3	3	2	10.9	10.9	10.9	45.112	413	413	1.85	4
312	A0A136WDU4	A0A136WDU4	8	8	8	tr|A0A136WDU4|A0A136WDU4_9FIRM Dihydroxy-acid dehydratase OS=[Clostridium] neopropionicum GN=ilvD_1 PE=3 SV=1	0.284138	1	8	8	8	0	5	5	3	5	6	2	4	4	7	0	5	5	3	5	6	2	4	4	7	0	5	5	3	5	6	2	4	4	7	17.9	17.9	17.9	57.995	553	553	1.74	13
313	A0A136WDU8	A0A136WDU8	4	4	4	tr|A0A136WDU8|A0A136WDU8_9FIRM 3-isopropylmalate dehydratase small subunit OS=[Clostridium] neopropionicum GN=dmdB PE=3 SV=1	2.07471	1	4	4	4	0	4	4	4	2	4	2	2	0	0	0	4	4	4	2	4	2	2	0	0	0	4	4	4	2	4	2	2	0	0	31.1	31.1	31.1	17.829	164	164	3.71	2
314	A0A136WDV0	A0A136WDV0	2	2	2	tr|A0A136WDV0|A0A136WDV0_9FIRM Uncharacterized protein OS=[Clostridium] neopropionicum GN=CLNEO_20850 PE=4 SV=1	0.0490464	1	2	2	2	0	1	1	2	1	2	1	2	0	1	0	1	1	2	1	2	1	2	0	1	0	1	1	2	1	2	1	2	0	1	15.6	15.6	15.6	20.174	192	192	3.92	NA
315	A0A136WDV8	A0A136WDV8	19	19	19	tr|A0A136WDV8|A0A136WDV8_9FIRM Uncharacterized protein OS=[Clostridium] neopropionicum GN=CLNEO_20600 PE=4 SV=1	-0.42811	1	19	19	19	0	16	18	13	16	19	19	19	19	16	0	16	18	13	16	19	19	19	19	16	0	16	18	13	16	19	19	19	19	16	44.5	44.5	44.5	55.817	512	512	1.86	58
317	A0A136WDW1	A0A136WDW1	4	4	4	tr|A0A136WDW1|A0A136WDW1_9FIRM 50S ribosomal protein L27 OS=[Clostridium] neopropionicum GN=rpmA PE=3 SV=1	2.13339	1	4	4	4	0	4	3	3	4	3	4	4	1	1	0	4	3	3	4	3	4	4	1	1	0	4	3	3	4	3	4	4	1	1	35.4	35.4	35.4	10.642	96	96	4	NA
318	A0A136WDW2	A0A136WDW2	4	4	4	tr|A0A136WDW2|A0A136WDW2_9FIRM Formate--tetrahydrofolate ligase OS=[Clostridium] neopropionicum GN=fhs PE=3 SV=1	-2.32052	1	4	4	4	0	1	2	1	2	1	3	2	2	3	0	1	2	1	2	1	3	2	2	3	0	1	2	1	2	1	3	2	2	3	9.4	9.4	9.4	59.836	556	556	1.62	8
319	A0A136WDW7	A0A136WDW7	12	12	11	tr|A0A136WDW7|A0A136WDW7_9FIRM Methyl-accepting chemotaxis protein I OS=[Clostridium] neopropionicum GN=tsr PE=4 SV=1	-0.763313	1	12	12	11	0	11	7	3	12	12	12	12	11	12	0	11	7	3	12	12	12	12	11	12	0	10	7	3	11	11	11	11	10	11	24.3	24.3	22.6	66.605	614	614	1.57	78
321	A0A136WDX0	A0A136WDX0	36	36	36	tr|A0A136WDX0|A0A136WDX0_9FIRM Glutamine synthetase OS=[Clostridium] neopropionicum GN=glnA_1 PE=3 SV=1	-0.911241	1	36	36	36	4	25	21	14	29	32	31	29	32	31	4	25	21	14	29	32	31	29	32	31	4	25	21	14	29	32	31	29	32	31	56.7	56.7	56.7	78.014	698	698	1.47	318
322	A0A136WDX5	A0A136WDX5	5	5	5	tr|A0A136WDX5|A0A136WDX5_9FIRM Serine protease Do-like HtrB OS=[Clostridium] neopropionicum GN=htrB PE=4 SV=1	-1.02311	1	5	5	5	0	2	3	2	4	5	5	5	5	5	0	2	3	2	4	5	5	5	5	5	0	2	3	2	4	5	5	5	5	5	13.7	13.7	13.7	49.624	468	468	2.72	9
324	A0A136WDY1	A0A136WDY1	12	12	12	tr|A0A136WDY1|A0A136WDY1_9FIRM Trigger factor OS=[Clostridium] neopropionicum GN=tig PE=3 SV=1	-0.140829	1	12	12	12	0	9	10	7	12	11	12	11	12	10	0	9	10	7	12	11	12	11	12	10	0	9	10	7	12	11	12	11	12	10	37.2	37.2	37.2	48.243	433	433	1.88	23
325	A0A136WDY8	A0A136WDY8	4	4	4	tr|A0A136WDY8|A0A136WDY8_9FIRM Peptidyl-prolyl cis-trans isomerase OS=[Clostridium] neopropionicum GN=ppiB PE=3 SV=1	2.78667	1	4	4	4	0	2	4	4	2	4	3	0	0	0	0	2	4	4	2	4	3	0	0	0	0	2	4	4	2	4	3	0	0	0	38.7	38.7	38.7	18.777	173	173	3.1	NA
327	A0A136WDZ7	A0A136WDZ7	11	11	11	tr|A0A136WDZ7|A0A136WDZ7_9FIRM 2,3-diketo-L-gulonate-binding periplasmic protein YiaO OS=[Clostridium] neopropionicum GN=yiaO_2 PE=4 SV=1	-0.20082	1	11	11	11	0	10	10	9	11	11	11	11	11	10	0	10	10	9	11	11	11	11	11	10	0	10	10	9	11	11	11	11	11	10	40.9	40.9	40.9	37.264	342	342	2.12	13
328	A0A136WE00	A0A136WE00	3	3	3	tr|A0A136WE00|A0A136WE00_9FIRM DNA polymerase OS=[Clostridium] neopropionicum GN=polA PE=3 SV=1	-1.05892	1	3	3	3	0	2	0	1	2	2	2	2	2	2	0	2	0	1	2	2	2	2	2	2	0	2	0	1	2	2	2	2	2	2	5.8	5.8	5.8	99.942	884	884	1.06	15
329	A0A136WE04	A0A136WE04	28	28	28	tr|A0A136WE04|A0A136WE04_9FIRM Acetate CoA-transferase YdiF OS=[Clostridium] neopropionicum GN=ydiF PE=3 SV=1	-0.76355	1	28	28	28	0	22	20	16	24	23	24	24	28	24	0	22	20	16	24	23	24	24	28	24	0	22	20	16	24	23	24	24	28	24	51.1	51.1	51.1	56.578	524	524	1.77	165
331	A0A136WE12	A0A136WE12	3	3	3	tr|A0A136WE12|A0A136WE12_9FIRM Carbon starvation protein A OS=[Clostridium] neopropionicum GN=cstA PE=4 SV=1	-1.08392	1	3	3	3	0	3	3	2	2	3	3	3	3	3	0	3	3	2	2	3	3	3	3	3	0	3	3	2	2	3	3	3	3	3	9.1	9.1	9.1	59.026	560	560	1.32	40
333	A0A136WE15	A0A136WE15	2	2	2	tr|A0A136WE15|A0A136WE15_9FIRM Tryptophan--tRNA ligase OS=[Clostridium] neopropionicum GN=trpS PE=3 SV=1	-0.998451	1	2	2	2	0	0	0	0	1	2	0	0	2	0	0	0	0	0	1	2	0	0	2	0	0	0	0	0	1	2	0	0	2	0	14.7	14.7	14.7	37.55	334	334	1.83	1
334	A0A136WE16	A0A136WE16	6	6	6	tr|A0A136WE16|A0A136WE16_9FIRM NADH-dependent phenylglyoxylate dehydrogenase subunit alpha OS=[Clostridium] neopropionicum GN=padG_2 PE=4 SV=1	-0.443338	1	6	6	6	0	4	4	3	5	5	5	4	6	4	0	4	4	3	5	5	5	4	6	4	0	4	4	3	5	5	5	4	6	4	25.3	25.3	25.3	38.327	352	352	1.43	45
336	A0A136WE18	A0A136WE18	7	7	7	tr|A0A136WE18|A0A136WE18_9FIRM Pyruvate synthase subunit PorC OS=[Clostridium] neopropionicum GN=porC_2 PE=4 SV=1	0.0877692	1	7	7	7	0	6	6	6	6	5	7	4	5	3	0	6	6	6	6	5	7	4	5	3	0	6	6	6	6	5	7	4	5	3	47.3	47.3	47.3	19.591	184	184	3.22	8
337	A0A136WE19	A0A136WE19	21	21	21	tr|A0A136WE19|A0A136WE19_9FIRM R-phenyllactate dehydratase subunit alpha OS=[Clostridium] neopropionicum GN=fldB PE=4 SV=1	-0.704615	1	21	21	21	0	18	17	14	18	20	19	19	20	18	0	18	17	14	18	20	19	19	20	18	0	18	17	14	18	20	19	19	20	18	48.1	48.1	48.1	47.433	422	422	1.75	222
339	A0A136WE28	A0A136WE28	2	2	2	tr|A0A136WE28|A0A136WE28_9FIRM Uncharacterized protein OS=[Clostridium] neopropionicum GN=CLNEO_17820 PE=4 SV=1	-0.125017	1	2	2	2	0	2	2	2	2	2	2	2	2	2	0	2	2	2	2	2	2	2	2	2	0	2	2	2	2	2	2	2	2	2	12	12	12	25.041	225	225	2.95	NA
340	A0A136WE31	A0A136WE31	2	2	2	tr|A0A136WE31|A0A136WE31_9FIRM Putative metallophosphoesterase OS=[Clostridium] neopropionicum GN=CLNEO_17520 PE=4 SV=1	0	1	2	2	2	0	0	0	0	2	2	1	1	0	1	0	0	0	0	2	2	1	1	0	1	0	0	0	0	2	2	1	1	0	1	9.5	9.5	9.5	30.574	274	274	2.88	NA
341	A0A136WE32	A0A136WE32	2	2	2	tr|A0A136WE32|A0A136WE32_9FIRM 2-dehydro-3-deoxy-D-gluconate 5-dehydrogenase OS=[Clostridium] neopropionicum GN=kduD_2 PE=4 SV=1	-0.987713	1	2	2	2	0	2	2	0	1	2	2	2	2	2	0	2	2	0	1	2	2	2	2	2	0	2	2	0	1	2	2	2	2	2	8.7	8.7	8.7	26.808	252	252	3	NA
342	A0A136WE35	A0A136WE35	2	2	2	tr|A0A136WE35|A0A136WE35_9FIRM Putative protease YdcP OS=[Clostridium] neopropionicum GN=ydcP_1 PE=4 SV=1	0.836627	1	2	2	2	0	1	2	1	1	1	1	1	1	1	0	1	2	1	1	1	1	1	1	1	0	1	2	1	1	1	1	1	1	1	2.7	2.7	2.7	91.049	809	809	1	10
343	A0A136WE36	A0A136WE36	7	7	7	tr|A0A136WE36|A0A136WE36_9FIRM 2-oxoglutarate oxidoreductase subunit KorB OS=[Clostridium] neopropionicum GN=korB_2 PE=4 SV=1	-0.0183228	1	7	7	7	0	7	6	6	6	7	7	6	7	4	0	7	6	6	6	7	7	6	7	4	0	7	6	6	6	7	7	6	7	4	30.8	30.8	30.8	26.908	250	250	2.23	34
344	A0A136WE38	A0A136WE38	4	4	4	tr|A0A136WE38|A0A136WE38_9FIRM DegV domain-containing protein OS=[Clostridium] neopropionicum GN=CLNEO_20180 PE=4 SV=1	-0.797069	1	4	4	4	0	4	4	2	4	4	4	4	4	4	0	4	4	2	4	4	4	4	4	4	0	4	4	2	4	4	4	4	4	4	17.2	17.2	17.2	30.158	279	279	2.2	29
345	A0A136WE41	A0A136WE41	2	2	2	tr|A0A136WE41|A0A136WE41_9FIRM HD domain protein OS=[Clostridium] neopropionicum GN=CLNEO_18100 PE=4 SV=1	0	1	2	2	2	0	0	1	1	1	0	1	1	1	1	0	0	1	1	1	0	1	1	1	1	0	0	1	1	1	0	1	1	1	1	10	10	10	24.658	219	219	2.62	1
347	A0A136WE49;TYC84544.1	A0A136WE49	7;1	7;1	7;1	tr|A0A136WE49|A0A136WE49_9FIRM R-phenyllactate dehydratase activator OS=[Clostridium] neopropionicum GN=fldI PE=4 SV=1	-0.310784	2	7	7	7	0	5	5	3	7	6	7	7	6	7	0	5	5	3	7	6	7	7	6	7	0	5	5	3	7	6	7	7	6	7	31.3	31.3	31.3	26.967	259	259;261	2.4	17
348	A0A136WE68	A0A136WE68	14	14	14	tr|A0A136WE68|A0A136WE68_9FIRM Cell division protein FtsZ OS=[Clostridium] neopropionicum GN=ftsZ PE=3 SV=1	-0.519418	1	14	14	14	0	11	11	9	14	13	13	11	12	10	0	11	11	9	14	13	13	11	12	10	0	11	11	9	14	13	13	11	12	10	48.2	48.2	48.2	39.484	371	371	2.01	5
349	A0A136WE74	A0A136WE74	2	2	2	tr|A0A136WE74|A0A136WE74_9FIRM Uncharacterized protein OS=[Clostridium] neopropionicum GN=CLNEO_18330 PE=4 SV=1	0.942879	1	2	2	2	0	2	0	0	1	1	1	1	0	1	0	2	0	0	1	1	1	1	0	1	0	2	0	0	1	1	1	1	0	1	22.2	22.2	22.2	6.4552	54	54	1.5	5
350	A0A136WE82	A0A136WE82	2	2	2	tr|A0A136WE82|A0A136WE82_9FIRM Dinitrogenase iron-molybdenum cofactor OS=[Clostridium] neopropionicum GN=CLNEO_18290 PE=4 SV=1	0.0127925	1	2	2	2	0	2	1	1	2	2	2	2	1	0	0	2	1	1	2	2	2	2	1	0	0	2	1	1	2	2	2	2	1	0	26.7	26.7	26.7	13.002	120	120	3.67	NA
351	A0A136WE86	A0A136WE86	3	3	3	tr|A0A136WE86|A0A136WE86_9FIRM General stress protein 13 OS=[Clostridium] neopropionicum GN=yugI PE=4 SV=1	1.50363	1	3	3	3	0	3	3	1	3	3	3	3	2	2	0	3	3	1	3	3	3	3	2	2	0	3	3	1	3	3	3	3	2	2	20.4	20.4	20.4	17.195	152	152	2.7	9
352	A0A136WE88	A0A136WE88	13	13	13	tr|A0A136WE88|A0A136WE88_9FIRM Methionine import ATP-binding protein MetN OS=[Clostridium] neopropionicum GN=metN_2 PE=3 SV=1	-1.30064	1	13	13	13	0	7	7	4	12	11	11	11	10	10	0	7	7	4	12	11	11	11	10	10	0	7	7	4	12	11	11	11	10	10	44.3	44.3	44.3	37.884	343	343	1.81	41
353	A0A136WE92	A0A136WE92	15	15	15	tr|A0A136WE92|A0A136WE92_9FIRM Fructose-bisphosphate aldolase OS=[Clostridium] neopropionicum GN=fba PE=3 SV=1	-0.803866	1	15	15	15	0	11	10	4	14	13	11	13	14	12	0	11	10	4	14	13	11	13	14	12	0	11	10	4	14	13	11	13	14	12	44.1	44.1	44.1	33.948	315	315	2.35	42
354	A0A136WEA7	A0A136WEA7	2	2	2	tr|A0A136WEA7|A0A136WEA7_9FIRM TraX protein OS=[Clostridium] neopropionicum GN=CLNEO_18790 PE=4 SV=1	-0.976018	1	2	2	2	0	0	1	0	1	1	0	1	1	1	0	0	1	0	1	1	0	1	1	1	0	0	1	0	1	1	0	1	1	1	5.9	5.9	5.9	28.85	253	253	2.12	3
356	A0A136WEB0	A0A136WEB0	18	18	18	tr|A0A136WEB0|A0A136WEB0_9FIRM D-methionine-binding lipoprotein MetQ OS=[Clostridium] neopropionicum GN=metQ PE=4 SV=1	-0.888075	1	18	18	18	0	13	12	10	16	18	16	17	15	15	0	13	12	10	16	18	16	17	15	15	0	13	12	10	16	18	16	17	15	15	66.8	66.8	66.8	31.394	292	292	2.35	109
357	A0A136WEB2	A0A136WEB2	30	29	29	tr|A0A136WEB2|A0A136WEB2_9FIRM Ferredoxin-dependent glutamate synthase 1 OS=[Clostridium] neopropionicum GN=gltB_2 PE=4 SV=1	-0.874491	1	30	29	29	0	23	18	14	27	24	25	24	27	24	0	22	18	14	27	24	25	24	27	23	0	22	18	14	27	24	25	24	27	23	22.6	22.1	22.1	168.72	1517	1517	1.05	215
358	A0A136WEC5	A0A136WEC5	3	3	3	tr|A0A136WEC5|A0A136WEC5_9FIRM Macrolide export ATP-binding/permease protein MacB OS=[Clostridium] neopropionicum GN=macB_2 PE=4 SV=1	-2.12541	1	3	3	3	0	0	2	1	3	3	3	3	3	3	0	0	2	1	3	3	3	3	3	3	0	0	2	1	3	3	3	3	3	3	18.2	18.2	18.2	25.469	231	231	3	NA
359	A0A136WEC6	A0A136WEC6	65	65	64	tr|A0A136WEC6|A0A136WEC6_9FIRM Pyruvate-flavodoxin oxidoreductase OS=[Clostridium] neopropionicum GN=nifJ_3 PE=3 SV=1	-0.407675	1	65	65	64	5	60	43	28	59	59	55	57	59	52	5	60	43	28	59	59	55	57	59	52	5	59	42	27	59	59	55	57	59	52	60.9	60.9	60.9	127.25	1175	1175	1.31	803
360	A0A136WEC8	A0A136WEC8	7	7	7	tr|A0A136WEC8|A0A136WEC8_9FIRM ATP-dependent 6-phosphofructokinase OS=[Clostridium] neopropionicum GN=pfkA PE=3 SV=1	-0.673035	1	7	7	7	0	5	5	3	6	7	6	6	7	6	0	5	5	3	6	7	6	6	7	6	0	5	5	3	6	7	6	6	7	6	26.7	26.7	26.7	35.221	326	326	2.42	19
361	A0A136WEE7	A0A136WEE7	2	2	2	tr|A0A136WEE7|A0A136WEE7_9FIRM HTH-type transcriptional regulator PuuR OS=[Clostridium] neopropionicum GN=puuR_4 PE=4 SV=1	0.680051	1	2	2	2	0	1	0	1	2	2	1	1	1	0	0	1	0	1	2	2	1	1	1	0	0	1	0	1	2	2	1	1	1	0	14.2	14.2	14.2	20.934	183	183	3.45	NA
363	A0A136WEF5	A0A136WEF5	5	5	5	tr|A0A136WEF5|A0A136WEF5_9FIRM Glutamate synthase [NADPH] small chain OS=[Clostridium] neopropionicum GN=gltB_1 PE=4 SV=1	-3.47394	1	5	5	5	0	3	2	0	3	3	3	3	4	3	0	3	2	0	3	3	3	3	4	3	0	3	2	0	3	3	3	3	4	3	18.2	18.2	18.2	54.292	494	494	1.48	17
364	A0A136WEF7	A0A136WEF7	9	9	9	tr|A0A136WEF7|A0A136WEF7_9FIRM Putative efflux system component YknX OS=[Clostridium] neopropionicum GN=yknX PE=3 SV=1	-0.862499	1	9	9	9	0	4	5	5	6	6	8	8	6	8	0	4	5	5	6	6	8	8	6	8	0	4	5	5	6	6	8	8	6	8	31.8	31.8	31.8	42.831	393	393	1.95	3
365	A0A136WEG0	A0A136WEG0	9	9	9	tr|A0A136WEG0|A0A136WEG0_9FIRM Putative hydrolase YxeP OS=[Clostridium] neopropionicum GN=yxeP_2 PE=4 SV=1	-2.20676	1	9	9	9	0	6	5	1	9	9	9	9	9	9	0	6	5	1	9	9	9	9	9	9	0	6	5	1	9	9	9	9	9	9	29.4	29.4	29.4	42.822	391	391	1.56	58
368	A0A136WEG8	A0A136WEG8	3	3	3	tr|A0A136WEG8|A0A136WEG8_9FIRM Pyruvate kinase OS=[Clostridium] neopropionicum GN=pyk PE=3 SV=1	0	1	3	3	3	0	3	1	0	3	3	3	3	3	2	0	3	1	0	3	3	3	3	3	2	0	3	1	0	3	3	3	3	3	2	7.1	7.1	7.1	63.404	589	589	1.13	20
369	A0A136WEH2	A0A136WEH2	26	26	26	tr|A0A136WEH2|A0A136WEH2_9FIRM R-phenyllactate dehydratase beta subunit OS=[Clostridium] neopropionicum GN=fldC PE=4 SV=1	-0.753565	1	26	26	26	0	23	20	14	21	23	22	23	25	22	0	23	20	14	21	23	22	23	25	22	0	23	20	14	21	23	22	23	25	22	68.4	68.4	68.4	41.876	374	374	1.93	226
371	A0A136WEI1	A0A136WEI1	2	2	2	tr|A0A136WEI1|A0A136WEI1_9FIRM NAD(P)H-quinone oxidoreductase subunit I, chloroplastic OS=[Clostridium] neopropionicum GN=ndhI_4 PE=4 SV=1	0	1	2	2	2	0	1	1	0	1	1	2	1	0	0	0	1	1	0	1	1	2	1	0	0	0	1	1	0	1	1	2	1	0	0	31	31	31	7.5518	71	71	4	NA
372	A0A136WEI2	A0A136WEI2	2	2	2	tr|A0A136WEI2|A0A136WEI2_9FIRM Uncharacterized protein OS=[Clostridium] neopropionicum GN=CLNEO_18760 PE=4 SV=1	0	1	2	2	2	0	2	2	0	2	2	2	2	1	1	0	2	2	0	2	2	2	2	1	1	0	2	2	0	2	2	2	2	1	1	10.6	10.6	10.6	20.151	170	170	3.12	2
374	A0A136WEJ9	A0A136WEJ9	5	5	5	tr|A0A136WEJ9|A0A136WEJ9_9FIRM Putative nicotinate-nucleotide pyrophosphorylase OS=[Clostridium] neopropionicum GN=nadC PE=3 SV=1	-1.11808	1	5	5	5	0	2	3	1	3	2	3	4	3	3	0	2	3	1	3	2	3	4	3	3	0	2	3	1	3	2	3	4	3	3	16.8	16.8	16.8	31.535	285	285	2.96	NA
377	A0A136WEM1	A0A136WEM1	2	1	1	tr|A0A136WEM1|A0A136WEM1_9FIRM 3-aminobutyryl-CoA ammonia lyase OS=[Clostridium] neopropionicum GN=kal_2 PE=4 SV=1	-0.569671	1	2	1	1	0	1	2	0	2	2	0	1	1	0	0	0	1	0	1	1	0	1	1	0	0	0	1	0	1	1	0	1	1	0	14	6.7	6.7	16.635	150	150	4	NA
380	A0A136WEM9;A0A136WF67	A0A136WEM9	6;1	6;1	6;1	tr|A0A136WEM9|A0A136WEM9_9FIRM Endoglucanase OS=[Clostridium] neopropionicum GN=CLNEO_15180 PE=4 SV=1	-2.00292	2	6	6	6	0	2	1	1	2	6	4	3	3	1	0	2	1	1	2	6	4	3	3	1	0	2	1	1	2	6	4	3	3	1	6.3	6.3	6.3	154.03	1499	1499;973	1.77	9
381	A0A136WEP6	A0A136WEP6	7	7	7	tr|A0A136WEP6|A0A136WEP6_9FIRM High-affinity zinc uptake system binding-protein ZnuA OS=[Clostridium] neopropionicum GN=znuA PE=4 SV=1	-2.46507	1	7	7	7	0	3	2	1	7	6	6	6	7	6	0	3	2	1	7	6	6	6	7	6	0	3	2	1	7	6	6	6	7	6	34.5	34.5	34.5	32.477	293	293	2.1	44
382	A0A136WEP9	A0A136WEP9	12	12	12	tr|A0A136WEP9|A0A136WEP9_9FIRM Multiple sugar-binding periplasmic receptor ChvE OS=[Clostridium] neopropionicum GN=chvE PE=4 SV=1	-0.549361	1	12	12	12	0	9	9	6	11	11	11	11	11	10	0	9	9	6	11	11	11	11	11	10	0	9	9	6	11	11	11	11	11	10	45.1	45.1	45.1	38.926	368	368	2.03	60
383	A0A136WEQ0	A0A136WEQ0	2	2	2	tr|A0A136WEQ0|A0A136WEQ0_9FIRM Sialic acid-binding periplasmic protein SiaP OS=[Clostridium] neopropionicum GN=siaP_2 PE=4 SV=1	-1.6356	1	2	2	2	0	1	1	1	1	2	1	1	2	2	0	1	1	1	1	2	1	1	2	2	0	1	1	1	1	2	1	1	2	2	10.6	10.6	10.6	38.148	350	350	2.08	NA
384	A0A136WER5	A0A136WER5	4	3	3	tr|A0A136WER5|A0A136WER5_9FIRM Methyl-accepting chemotaxis protein PctA OS=[Clostridium] neopropionicum GN=pctA PE=4 SV=1	1.07743	1	4	3	3	0	3	2	2	3	3	2	3	2	2	0	2	2	2	2	2	1	2	1	1	0	2	2	2	2	2	1	2	1	1	7.6	6.2	6.2	74.709	693	693	1.82	13
385	A0A136WER8	A0A136WER8	3	3	3	tr|A0A136WER8|A0A136WER8_9FIRM Sporulation and spore germination OS=[Clostridium] neopropionicum GN=CLNEO_15710 PE=4 SV=1	-2.64632	1	3	3	3	0	1	1	1	3	3	2	3	3	3	0	1	1	1	3	3	2	3	3	3	0	1	1	1	3	3	2	3	3	3	9.7	9.7	9.7	35.237	319	319	3	NA
386	A0A136WES0	A0A136WES0	2	2	2	tr|A0A136WES0|A0A136WES0_9FIRM Putative GTP-binding protein YjiA OS=[Clostridium] neopropionicum GN=yjiA PE=4 SV=1	-0.930094	1	2	2	2	0	0	0	0	1	1	1	2	1	1	0	0	0	0	1	1	1	2	1	1	0	0	0	0	1	1	1	2	1	1	8	8	8	37.577	337	337	1.89	4
387	A0A136WES3	A0A136WES3	6	6	6	tr|A0A136WES3|A0A136WES3_9FIRM Transcriptional regulatory protein YycF OS=[Clostridium] neopropionicum GN=yycF_1 PE=4 SV=1	-0.631692	1	6	6	6	0	3	5	6	5	6	5	6	6	6	0	3	5	6	5	6	5	6	6	6	0	3	5	6	5	6	5	6	6	6	30.1	30.1	30.1	26.246	229	229	2.71	6
388	A0A136WES7	A0A136WES7	3	2	2	tr|A0A136WES7|A0A136WES7_9FIRM Methyl-accepting chemotaxis protein IV OS=[Clostridium] neopropionicum GN=tap_2 PE=4 SV=1	-0.622775	1	3	2	2	0	1	0	0	3	3	2	3	3	3	0	0	0	0	2	2	1	2	2	2	0	0	0	0	2	2	1	2	2	2	7.2	5.5	5.5	60.747	567	567	1.85	2
390	A0A136WEV5	A0A136WEV5	2	2	2	tr|A0A136WEV5|A0A136WEV5_9FIRM Cysteine desulfurase IscS OS=[Clostridium] neopropionicum GN=iscS_2 PE=3 SV=1	0	1	2	2	2	0	1	0	0	0	2	0	0	1	1	0	1	0	0	0	2	0	0	1	1	0	1	0	0	0	2	0	0	1	1	7.4	7.4	7.4	42.755	393	393	2	NA
391	A0A136WEV7	A0A136WEV7	5	5	5	tr|A0A136WEV7|A0A136WEV7_9FIRM 10 kDa chaperonin OS=[Clostridium] neopropionicum GN=groS PE=3 SV=1	-0.797695	1	5	5	5	0	5	3	3	5	5	4	4	4	5	0	5	3	3	5	5	4	4	4	5	0	5	3	3	5	5	4	4	4	5	61.1	61.1	61.1	10.427	95	95	3.94	NA
392	A0A136WEW0	A0A136WEW0	3	3	3	tr|A0A136WEW0|A0A136WEW0_9FIRM Uncharacterized protein OS=[Clostridium] neopropionicum GN=CLNEO_16150 PE=4 SV=1	0.561656	1	3	3	3	0	2	2	2	3	3	3	3	3	2	0	2	2	2	3	3	3	3	3	2	0	2	2	2	3	3	3	3	3	2	19.9	19.9	19.9	21.248	186	186	2.86	1
393	A0A136WEW1	A0A136WEW1	2	2	2	tr|A0A136WEW1|A0A136WEW1_9FIRM 30S ribosomal protein S16 OS=[Clostridium] neopropionicum GN=rpsP PE=3 SV=1	0.415387	1	2	2	2	0	2	2	2	2	2	2	2	2	2	0	2	2	2	2	2	2	2	2	2	0	2	2	2	2	2	2	2	2	2	37.8	37.8	37.8	8.9693	82	82	3.69	1
394	A0A136WEW7	A0A136WEW7	4	4	4	tr|A0A136WEW7|A0A136WEW7_9FIRM Transcriptional regulatory protein YycF OS=[Clostridium] neopropionicum GN=yycF_2 PE=4 SV=1	-0.398873	1	4	4	4	0	2	3	2	4	4	4	3	4	3	0	2	3	2	4	4	4	3	4	3	0	2	3	2	4	4	4	3	4	3	18.6	18.6	18.6	26.324	231	231	2.71	4
395	A0A136WEW9	A0A136WEW9	2	2	2	tr|A0A136WEW9|A0A136WEW9_9FIRM Alkaline phosphatase synthesis sensor protein PhoR OS=[Clostridium] neopropionicum GN=phoR_3 PE=4 SV=1	-0.866384	1	2	2	2	0	1	1	0	2	2	2	1	1	2	0	1	1	0	2	2	2	1	1	2	0	1	1	0	2	2	2	1	1	2	4.6	4.6	4.6	56.219	498	498	1.92	1
397	A0A136WEX7	A0A136WEX7	7	7	7	tr|A0A136WEX7|A0A136WEX7_9FIRM Adenylosuccinate synthetase OS=[Clostridium] neopropionicum GN=purA PE=3 SV=1	-1.66878	1	7	7	7	0	5	5	1	6	6	6	6	7	5	0	5	5	1	6	6	6	6	7	5	0	5	5	1	6	6	6	6	7	5	23.1	23.1	23.1	46.857	424	424	1.25	50
398	A0A136WEY1	A0A136WEY1	2	2	2	tr|A0A136WEY1|A0A136WEY1_9FIRM HTH-type transcriptional regulator ImmR OS=[Clostridium] neopropionicum GN=immR_3 PE=4 SV=1	1.519	1	2	2	2	0	0	2	0	1	1	1	1	0	0	0	0	2	0	1	1	1	1	0	0	0	0	2	0	1	1	1	1	0	0	11.5	11.5	11.5	16.397	139	139	3.67	NA
400	A0A136WEY3	A0A136WEY3	3	3	3	tr|A0A136WEY3|A0A136WEY3_9FIRM Vibriobactin-specific isochorismatase OS=[Clostridium] neopropionicum GN=vibB PE=4 SV=1	-0.00671225	1	3	3	3	0	2	2	1	3	3	2	3	3	1	0	2	2	1	3	3	2	3	3	1	0	2	2	1	3	3	2	3	3	1	25	25	25	19.757	180	180	2.71	7
401	A0A136WEY9	A0A136WEY9	2	2	2	tr|A0A136WEY9|A0A136WEY9_9FIRM Uncharacterized protein OS=[Clostridium] neopropionicum GN=CLNEO_15930 PE=4 SV=1	-0.169938	1	2	2	2	0	1	2	1	2	2	2	2	1	1	0	1	2	1	2	2	2	2	1	1	0	1	2	1	2	2	2	2	1	1	9.1	9.1	9.1	12.893	121	121	3.94	NA
403	A0A136WEZ4	A0A136WEZ4	7	7	7	tr|A0A136WEZ4|A0A136WEZ4_9FIRM Thioredoxin reductase OS=[Clostridium] neopropionicum GN=trxB PE=4 SV=1	-0.109137	1	7	7	7	0	2	4	4	6	6	5	6	4	5	0	2	4	4	6	6	5	6	4	5	0	2	4	4	6	6	5	6	4	5	23.8	23.8	23.8	30.874	286	286	2.69	7
405	A0A136WF04	A0A136WF04	38	38	38	tr|A0A136WF04|A0A136WF04_9FIRM Elongation factor G OS=[Clostridium] neopropionicum GN=fusA_1 PE=4 SV=1	-0.400941	1	38	38	38	1	34	28	21	33	34	35	34	36	32	1	34	28	21	33	34	35	34	36	32	1	34	28	21	33	34	35	34	36	32	63	63	63	77.253	692	692	1.28	425
408	A0A136WF20	A0A136WF20	4	4	4	tr|A0A136WF20|A0A136WF20_9FIRM Ribokinase OS=[Clostridium] neopropionicum GN=rbsK_2 PE=3 SV=1	-1.54848	1	4	4	4	0	2	4	2	4	4	4	4	4	4	0	2	4	2	4	4	4	4	4	4	0	2	4	2	4	4	4	4	4	4	16	16	16	33.126	307	307	2.94	1
409	A0A136WF21	A0A136WF21	2	2	2	tr|A0A136WF21|A0A136WF21_9FIRM Alcohol dehydrogenase OS=[Clostridium] neopropionicum GN=adh PE=3 SV=1	-0.86716	1	2	2	2	0	1	2	1	1	1	1	2	2	1	0	1	2	1	1	1	1	2	2	1	0	1	2	1	1	1	1	2	2	1	5.9	5.9	5.9	39.156	357	357	2.24	6
410	A0A136WF35	A0A136WF35	3	3	3	tr|A0A136WF35|A0A136WF35_9FIRM Homoserine dehydrogenase OS=[Clostridium] neopropionicum GN=hom PE=3 SV=1	-2.20418	1	3	3	3	0	2	1	1	3	3	2	3	2	2	0	2	1	1	3	3	2	3	2	2	0	2	1	1	3	3	2	3	2	2	12.4	12.4	12.4	46.512	428	428	1.56	11
412	A0A136WF39	A0A136WF39	4	4	4	tr|A0A136WF39|A0A136WF39_9FIRM D-glycerate 2-kinase OS=[Clostridium] neopropionicum GN=CLNEO_11430 PE=4 SV=1	-2.15271	1	4	4	4	1	3	3	1	3	3	3	4	3	4	1	3	3	1	3	3	3	4	3	4	1	3	3	1	3	3	3	4	3	4	14.9	14.9	14.9	43.248	415	415	1.57	30
413	A0A136WF42	A0A136WF42	36	36	36	tr|A0A136WF42|A0A136WF42_9FIRM 60 kDa chaperonin OS=[Clostridium] neopropionicum GN=groL PE=3 SV=1	-0.549568	1	36	36	36	0	29	23	17	27	27	27	31	29	29	0	29	23	17	27	27	27	31	29	29	0	29	23	17	27	27	27	31	29	29	76.6	76.6	76.6	57.573	542	542	1.67	175
414	A0A136WF45	A0A136WF45	6	6	6	tr|A0A136WF45|A0A136WF45_9FIRM ABC transporter substrate binding protein OS=[Clostridium] neopropionicum GN=CLNEO_11390 PE=4 SV=1	-1.88957	1	6	6	6	0	2	5	1	5	6	6	5	6	6	0	2	5	1	5	6	6	5	6	6	0	2	5	1	5	6	6	5	6	6	32.2	32.2	32.2	34.704	332	332	2.5	9
415	A0A136WF57	A0A136WF57	2	2	2	tr|A0A136WF57|A0A136WF57_9FIRM Uncharacterized protein OS=[Clostridium] neopropionicum GN=CLNEO_16840 PE=4 SV=1	-0.752804	1	2	2	2	0	1	1	1	1	2	1	2	1	1	0	1	1	1	1	2	1	2	1	1	0	1	1	1	1	2	1	2	1	1	28.3	28.3	28.3	13.602	120	120	2.91	4
417	A0A136WF63	A0A136WF63	11	11	11	tr|A0A136WF63|A0A136WF63_9FIRM 30S ribosomal protein S2 OS=[Clostridium] neopropionicum GN=rpsB PE=3 SV=1	-0.18827	1	11	11	11	0	10	11	9	11	10	11	9	10	8	0	10	11	9	11	10	11	9	10	8	0	10	11	9	11	10	11	9	10	8	44.2	44.2	44.2	26.921	240	240	2.58	45
418	A0A136WF65	A0A136WF65	6	6	6	tr|A0A136WF65|A0A136WF65_9FIRM Uncharacterized protein OS=[Clostridium] neopropionicum GN=CLNEO_16160 PE=3 SV=1	-0.280048	1	6	6	6	0	3	3	2	4	4	6	6	5	6	0	3	3	2	4	4	6	6	5	6	0	3	3	2	4	4	6	6	5	6	13.6	13.6	13.6	61.007	545	545	1.82	9
419	A0A136WF74	A0A136WF74	4	4	4	tr|A0A136WF74|A0A136WF74_9FIRM Uncharacterized protein OS=[Clostridium] neopropionicum GN=CLNEO_11690 PE=4 SV=1	-1.99685	1	4	4	4	0	2	2	3	2	2	3	4	4	4	0	2	2	3	2	2	3	4	4	4	0	2	2	3	2	2	3	4	4	4	22.3	22.3	22.3	22.341	193	193	3	NA
420	A0A136WF80	A0A136WF80	52	52	52	tr|A0A136WF80|A0A136WF80_9FIRM Cellulosome-anchoring protein OS=[Clostridium] neopropionicum GN=ancA_4 PE=4 SV=1	-0.654774	1	52	52	52	1	43	32	24	51	49	49	49	50	47	1	43	32	24	51	49	49	49	50	47	1	43	32	24	51	49	49	49	50	47	40.2	40.2	40.2	199.73	1817	1817	1.41	475
421	A0A136WF81	A0A136WF81	2	2	2	tr|A0A136WF81|A0A136WF81_9FIRM S-adenosylmethionine decarboxylase proenzyme OS=[Clostridium] neopropionicum GN=speD PE=3 SV=1	0	1	2	2	2	0	1	1	1	1	2	2	1	0	1	0	1	1	1	1	2	2	1	0	1	0	1	1	1	1	2	2	1	0	1	6.9	6.9	6.9	29.799	259	259	3.91	NA
422	A0A136WF86	A0A136WF86	7	7	7	tr|A0A136WF86|A0A136WF86_9FIRM Uncharacterized protein OS=[Clostridium] neopropionicum GN=CLNEO_11420 PE=4 SV=1	-0.686591	1	7	7	7	0	5	6	3	6	5	6	7	5	5	0	5	6	3	6	5	6	7	5	5	0	5	6	3	6	5	6	7	5	5	19.5	19.5	19.5	54.956	503	503	1.63	29
423	A0A136WF97	A0A136WF97	8	8	8	tr|A0A136WF97|A0A136WF97_9FIRM Homoserine O-succinyltransferase OS=[Clostridium] neopropionicum GN=metA PE=3 SV=1	-1.26738	1	8	8	8	0	5	2	1	7	5	6	3	3	7	0	5	2	1	7	5	6	3	3	7	0	5	2	1	7	5	6	3	3	7	33.7	33.7	33.7	35.427	306	306	2.03	12
424	A0A136WFA6	A0A136WFA6	10	10	10	tr|A0A136WFA6|A0A136WFA6_9FIRM Ribosome-recycling factor OS=[Clostridium] neopropionicum GN=frr PE=3 SV=1	-0.621472	1	10	10	10	0	8	9	6	9	9	9	10	10	9	0	8	9	6	9	9	9	10	10	9	0	8	9	6	9	9	9	10	10	9	53.5	53.5	53.5	20.963	185	185	2.66	26
425	A0A136WFB2	A0A136WFB2	3	3	3	tr|A0A136WFB2|A0A136WFB2_9FIRM ABC transporter ATP-binding protein YxdL OS=[Clostridium] neopropionicum GN=yxdL_1 PE=4 SV=1	-0.105809	1	3	3	3	0	2	2	1	3	3	3	1	2	3	0	2	2	1	3	3	3	1	2	3	0	2	2	1	3	3	3	1	2	3	10.5	10.5	10.5	28.407	257	257	2.95	1
426	A0A136WFB3;TYC83862.1	A0A136WFB3	3;1	3;1	3;1	tr|A0A136WFB3|A0A136WFB3_9FIRM Nitrogenase iron protein OS=[Clostridium] neopropionicum GN=nifH1_1 PE=3 SV=1	-0.00554426	2	3	3	3	0	2	1	2	2	2	3	1	2	2	0	2	1	2	2	2	3	1	2	2	0	2	1	2	2	2	3	1	2	2	11.8	11.8	11.8	29.428	272	272;273	2.53	1
429	A0A136WFC3	A0A136WFC3	5	5	5	tr|A0A136WFC3|A0A136WFC3_9FIRM Radical SAM superfamily protein OS=[Clostridium] neopropionicum GN=CLNEO_12190 PE=4 SV=1	-1.35537	1	5	5	5	0	3	3	0	2	4	3	3	4	3	0	3	3	0	2	4	3	3	4	3	0	3	3	0	2	4	3	3	4	3	16.4	16.4	16.4	44.662	385	385	1.77	12
431	A0A136WFD0	A0A136WFD0	4	4	4	tr|A0A136WFD0|A0A136WFD0_9FIRM Arginine repressor OS=[Clostridium] neopropionicum GN=argR PE=3 SV=1	1.85148	1	4	4	4	0	4	4	4	4	3	4	4	1	1	0	4	4	4	4	3	4	4	1	1	0	4	4	4	4	3	4	4	1	1	33.8	33.8	33.8	17.034	151	151	3.93	NA
432	A0A136WFD4	A0A136WFD4	2	2	2	tr|A0A136WFD4|A0A136WFD4_9FIRM Translation initiation factor IF-3 OS=[Clostridium] neopropionicum GN=infC PE=3 SV=1	2.03792	1	2	2	2	0	2	2	2	2	2	2	1	2	1	0	2	2	2	2	2	2	1	2	1	0	2	2	2	2	2	2	1	2	1	15.9	15.9	15.9	18.655	164	164	3.14	NA
434	A0A136WFD8	A0A136WFD8	3	3	3	tr|A0A136WFD8|A0A136WFD8_9FIRM L-serine dehydratase, alpha chain OS=[Clostridium] neopropionicum GN=sdhA_3 PE=4 SV=1	0.292376	1	3	3	3	0	3	3	3	3	3	2	2	2	2	0	3	3	3	3	3	2	2	2	2	0	3	3	3	3	3	2	2	2	2	13.4	13.4	13.4	30.033	291	291	2.17	9
435	A0A136WFD9	A0A136WFD9	5	5	5	tr|A0A136WFD9|A0A136WFD9_9FIRM Arginine-binding extracellular protein ArtP OS=[Clostridium] neopropionicum GN=artP PE=4 SV=1	-1.51689	1	5	5	5	0	4	5	2	4	5	5	5	4	4	0	4	5	2	4	5	5	5	4	4	0	4	5	2	4	5	5	5	4	4	20.1	20.1	20.1	28.274	269	269	2.96	NA
436	A0A136WFE0	A0A136WFE0	4	4	4	tr|A0A136WFE0|A0A136WFE0_9FIRM Phenylalanine--tRNA ligase beta subunit OS=[Clostridium] neopropionicum GN=pheT_1 PE=3 SV=1	-0.597987	1	4	4	4	0	2	3	2	4	3	3	2	3	3	0	2	3	2	4	3	3	2	3	3	0	2	3	2	4	3	3	2	3	3	5	5	5	88.423	799	799	1	25
437	A0A136WFE2	A0A136WFE2	3	3	3	tr|A0A136WFE2|A0A136WFE2_9FIRM Cold shock protein CspA OS=[Clostridium] neopropionicum GN=cspA_1 PE=4 SV=1	-0.275713	1	3	3	3	0	2	2	2	3	3	3	3	3	1	0	2	2	2	3	3	3	3	3	1	0	2	2	2	3	3	3	3	3	1	40.9	40.9	40.9	7.22	66	66	3.43	1
438	A0A136WFE8	A0A136WFE8	10	10	10	tr|A0A136WFE8|A0A136WFE8_9FIRM Alanine racemase OS=[Clostridium] neopropionicum GN=alr PE=3 SV=1	-0.199101	1	10	10	10	0	9	10	5	10	10	10	10	10	9	0	9	10	5	10	10	10	10	10	9	0	9	10	5	10	10	10	10	10	9	39.5	39.5	39.5	43.726	397	397	1.74	38
439	A0A136WFE9	A0A136WFE9	3	3	3	tr|A0A136WFE9|A0A136WFE9_9FIRM UPF0109 protein CLNEO_16220 OS=[Clostridium] neopropionicum GN=CLNEO_16220 PE=3 SV=1	0.716372	1	3	3	3	0	3	2	2	3	3	1	3	2	1	0	3	2	2	3	3	1	3	2	1	0	3	2	2	3	3	1	3	2	1	32.9	32.9	32.9	8.55	76	76	4	NA
441	A0A136WFF7	A0A136WFF7	6	6	6	tr|A0A136WFF7|A0A136WFF7_9FIRM Preprotein translocase subunit YajC OS=[Clostridium] neopropionicum GN=CLNEO_12630 PE=4 SV=1	-0.992175	1	6	6	6	0	4	5	6	6	6	6	6	6	6	0	4	5	6	6	6	6	6	6	6	0	4	5	6	6	6	6	6	6	6	31.1	31.1	31.1	16.51	151	151	3.24	NA
442	A0A136WFF9	A0A136WFF9	3	3	3	tr|A0A136WFF9|A0A136WFF9_9FIRM D-alanyl-D-alanine carboxypeptidase DacA OS=[Clostridium] neopropionicum GN=dacA PE=3 SV=1	0.641707	1	3	3	3	0	3	3	0	3	3	2	1	3	2	0	3	3	0	3	3	2	1	3	2	0	3	3	0	3	3	2	1	3	2	8.4	8.4	8.4	56.512	512	512	1.87	5
443	A0A136WFG3	A0A136WFG3	2	2	2	tr|A0A136WFG3|A0A136WFG3_9FIRM 50S ribosomal protein L35 OS=[Clostridium] neopropionicum GN=rpmI PE=3 SV=1	0	1	2	2	2	0	0	0	1	1	2	1	1	1	1	0	0	0	1	1	2	1	1	1	1	0	0	0	1	1	2	1	1	1	1	34.8	34.8	34.8	7.6391	66	66	4	NA
444	A0A136WFG5	A0A136WFG5	3	3	3	tr|A0A136WFG5|A0A136WFG5_9FIRM Uridine phosphorylase OS=[Clostridium] neopropionicum GN=udp PE=3 SV=1	-1.96895	1	3	3	3	0	2	1	1	3	3	2	3	3	2	0	2	1	1	3	3	2	3	3	2	0	2	1	1	3	3	2	3	3	2	17.7	17.7	17.7	26.917	248	248	2.64	4
445	A0A136WFG8	A0A136WFG8	2	2	2	tr|A0A136WFG8|A0A136WFG8_9FIRM UDP-N-acetylenolpyruvoylglucosamine reductase OS=[Clostridium] neopropionicum GN=murB PE=3 SV=1	-0.920714	1	2	2	2	0	1	2	2	2	1	2	1	2	2	0	1	2	2	2	1	2	1	2	2	0	1	2	2	2	1	2	1	2	2	5.3	5.3	5.3	32.537	302	302	3	NA
446	A0A136WFG9	A0A136WFG9	8	8	8	tr|A0A136WFG9|A0A136WFG9_9FIRM Ferritin OS=[Clostridium] neopropionicum GN=ftn PE=3 SV=1	-0.576811	1	8	8	8	0	5	7	6	7	7	6	7	6	6	0	5	7	6	7	7	6	7	6	6	0	5	7	6	7	7	6	7	6	6	55.9	55.9	55.9	19.831	170	170	3.39	3
447	A0A136WFH0	A0A136WFH0	2	2	2	tr|A0A136WFH0|A0A136WFH0_9FIRM Uridylate kinase OS=[Clostridium] neopropionicum GN=pyrH PE=3 SV=1	-0.954571	1	2	2	2	0	2	1	0	2	2	1	1	2	1	0	2	1	0	2	2	1	1	2	1	0	2	1	0	2	2	1	1	2	1	12.8	12.8	12.8	25.394	235	235	2.47	4
449	A0A136WFH4	A0A136WFH4	2	2	2	tr|A0A136WFH4|A0A136WFH4_9FIRM Uncharacterized protein OS=[Clostridium] neopropionicum GN=CLNEO_12830 PE=4 SV=1	-0.845478	1	2	2	2	0	1	2	1	2	2	2	2	1	1	0	1	2	1	2	2	2	2	1	1	0	1	2	1	2	2	2	2	1	1	22.2	22.2	22.2	10.15	90	90	3.63	NA
451	A0A136WFI1	A0A136WFI1	2	2	2	tr|A0A136WFI1|A0A136WFI1_9FIRM Putative HTH-type transcriptional regulator YusO OS=[Clostridium] neopropionicum GN=yusO_2 PE=4 SV=1	-0.78059	1	2	2	2	0	1	1	1	2	1	1	2	0	0	0	1	1	1	2	1	1	2	0	0	0	1	1	1	2	1	1	2	0	0	9.9	9.9	9.9	18.947	161	161	4	NA
452	A0A136WFI2	A0A136WFI2	2	2	2	tr|A0A136WFI2|A0A136WFI2_9FIRM UPF0145 protein CLNEO_12360 OS=[Clostridium] neopropionicum GN=CLNEO_12360 PE=3 SV=1	-0.108469	1	2	2	2	0	2	1	1	2	2	2	2	1	1	0	2	1	1	2	2	2	2	1	1	0	2	1	1	2	2	2	2	1	1	27.2	27.2	27.2	10.966	103	103	4	NA
453	A0A136WFJ2	A0A136WFJ2	6	6	6	tr|A0A136WFJ2|A0A136WFJ2_9FIRM Putative PIN and TRAM-domain containing protein OS=[Clostridium] neopropionicum GN=CLNEO_12460 PE=4 SV=1	-1.30114	1	6	6	6	0	5	4	2	6	5	6	6	6	5	0	5	4	2	6	5	6	6	6	5	0	5	4	2	6	5	6	6	6	5	19.8	19.8	19.8	39.548	359	359	2.45	5
454	A0A136WFJ3	A0A136WFJ3	11	10	10	tr|A0A136WFJ3|A0A136WFJ3_9FIRM Methyl-accepting chemotaxis protein PctB OS=[Clostridium] neopropionicum GN=pctB PE=4 SV=1	-0.184461	1	11	10	10	1	10	6	7	10	10	10	10	9	10	1	9	6	7	9	9	9	9	8	9	1	9	6	7	9	9	9	9	8	9	19.9	18.5	18.5	78.076	717	717	1.19	84
455	A0A136WFK0	A0A136WFK0	2	2	2	tr|A0A136WFK0|A0A136WFK0_9FIRM Prolyl-tRNA editing protein ProX OS=[Clostridium] neopropionicum GN=proX PE=4 SV=1	0	1	2	2	2	0	1	0	0	2	2	2	1	0	0	0	1	0	0	2	2	2	1	0	0	0	1	0	0	2	2	2	1	0	0	13.4	13.4	13.4	18.66	164	164	3.89	NA
456	A0A136WFK1	A0A136WFK1	11	11	11	tr|A0A136WFK1|A0A136WFK1_9FIRM Serine hydroxymethyltransferase OS=[Clostridium] neopropionicum GN=glyA PE=3 SV=1	-0.740817	1	11	11	11	0	7	8	3	10	9	9	10	8	7	0	7	8	3	10	9	9	10	8	7	0	7	8	3	10	9	9	10	8	7	32.4	32.4	32.4	45.236	413	413	1.65	30
457	A0A136WFK2	A0A136WFK2	2	2	2	tr|A0A136WFK2|A0A136WFK2_9FIRM Pyrimidine-specific ribonucleoside hydrolase RihA OS=[Clostridium] neopropionicum GN=rihA_1 PE=4 SV=1	-1.08038	1	2	2	2	0	2	1	0	2	2	2	2	2	2	0	2	1	0	2	2	2	2	2	2	0	2	1	0	2	2	2	2	2	2	7.7	7.7	7.7	33.923	310	310	1.82	12
461	A0A136WFL7	A0A136WFL7	2	2	2	tr|A0A136WFL7|A0A136WFL7_9FIRM Protein-glutamine gamma-glutamyltransferase OS=[Clostridium] neopropionicum GN=tgpA PE=4 SV=1	-2.19837	1	2	2	2	0	1	1	2	2	2	2	2	2	2	0	1	1	2	2	2	2	2	2	2	0	1	1	2	2	2	2	2	2	2	6.5	6.5	6.5	37.333	341	341	2.04	11
462	A0A136WFL9	A0A136WFL9	10	10	10	tr|A0A136WFL9|A0A136WFL9_9FIRM Prephenate dehydrogenase OS=[Clostridium] neopropionicum GN=CLNEO_13270 PE=4 SV=1	-0.406728	1	10	10	10	0	9	10	7	10	8	8	9	9	9	0	9	10	7	10	8	8	9	9	9	0	9	10	7	10	8	8	9	9	9	28.7	28.7	28.7	31.017	282	282	2.44	46
463	A0A136WFM1	A0A136WFM1	13	13	13	tr|A0A136WFM1|A0A136WFM1_9FIRM p-protein OS=[Clostridium] neopropionicum GN=pheA PE=4 SV=1	-0.612091	1	13	13	13	0	10	9	5	11	13	11	12	11	13	0	10	9	5	11	13	11	12	11	13	0	10	9	5	11	13	11	12	11	13	38.5	38.5	38.5	42.604	379	379	1.69	72
464	A0A136WFM5	A0A136WFM5	15	15	15	tr|A0A136WFM5|A0A136WFM5_9FIRM Flagellin OS=[Clostridium] neopropionicum GN=hag PE=3 SV=1	0.201875	1	15	15	15	0	14	15	13	11	14	12	12	13	14	0	14	15	13	11	14	12	12	13	14	0	14	15	13	11	14	12	12	13	14	48.4	48.4	48.4	53.887	523	523	1.99	13
467	A0A136WFM9	A0A136WFM9	5	5	5	tr|A0A136WFM9|A0A136WFM9_9FIRM NAD-dependent malic enzyme OS=[Clostridium] neopropionicum GN=CLNEO_13330 PE=4 SV=1	-0.458931	1	5	5	5	0	3	3	1	3	2	4	2	3	3	0	3	3	1	3	2	4	2	3	3	0	3	3	1	3	2	4	2	3	3	19.6	19.6	19.6	41.901	392	392	1.5	16
468	A0A136WFN1	A0A136WFN1	7	7	7	tr|A0A136WFN1|A0A136WFN1_9FIRM Leucine--tRNA ligase OS=[Clostridium] neopropionicum GN=leuS PE=3 SV=1	0.228291	1	7	7	7	0	5	5	4	6	4	5	5	5	5	0	5	5	4	6	4	5	5	5	5	0	5	5	4	6	4	5	5	5	5	9.8	9.8	9.8	91.064	803	803	1.21	42
469	A0A136WFN5	A0A136WFN5	2	2	2	tr|A0A136WFN5|A0A136WFN5_9FIRM Glyoxalase-like domain protein OS=[Clostridium] neopropionicum GN=CLNEO_12860 PE=4 SV=1	0.132529	1	2	2	2	0	2	1	2	2	2	2	2	1	0	0	2	1	2	2	2	2	2	1	0	0	2	1	2	2	2	2	2	1	0	13.5	13.5	13.5	18.26	155	155	3.92	NA
470	A0A136WFN8	A0A136WFN8	4	4	4	tr|A0A136WFN8|A0A136WFN8_9FIRM 50S ribosomal protein L20 OS=[Clostridium] neopropionicum GN=rplT PE=3 SV=1	-1.84117	1	4	4	4	0	1	1	0	3	3	3	3	3	0	0	1	1	0	3	3	3	3	3	0	0	1	1	0	3	3	3	3	3	0	32.5	32.5	32.5	13.149	117	117	3.88	NA
471	A0A136WFP2	A0A136WFP2	3	3	3	tr|A0A136WFP2|A0A136WFP2_9FIRM DegV domain-containing protein OS=[Clostridium] neopropionicum GN=CLNEO_12480 PE=4 SV=1	-1.34241	1	3	3	3	0	1	1	2	2	2	2	2	2	2	0	1	1	2	2	2	2	2	2	2	0	1	1	2	2	2	2	2	2	2	16.5	16.5	16.5	33.028	297	297	2.14	6
472	A0A136WFP8	A0A136WFP8	13	13	13	tr|A0A136WFP8|A0A136WFP8_9FIRM Methionine gamma-lyase OS=[Clostridium] neopropionicum GN=mdeA_1 PE=3 SV=1	-0.985806	1	13	13	13	2	9	7	8	13	13	12	13	11	12	2	9	7	8	13	13	12	13	11	12	2	9	7	8	13	13	12	13	11	12	44.4	44.4	44.4	46.41	428	428	1.71	111
473	A0A136WFQ3	A0A136WFQ3	14	14	14	tr|A0A136WFQ3|A0A136WFQ3_9FIRM Elongation factor Ts OS=[Clostridium] neopropionicum GN=tsf PE=3 SV=1	-0.370474	1	14	14	14	0	7	8	6	12	11	10	10	11	10	0	7	8	6	12	11	10	10	11	10	0	7	8	6	12	11	10	10	11	10	42.6	42.6	42.6	34.215	310	310	1.95	52
474	A0A136WFQ4	A0A136WFQ4	2	2	2	tr|A0A136WFQ4|A0A136WFQ4_9FIRM 3-dehydroquinate dehydratase OS=[Clostridium] neopropionicum GN=aroQ PE=3 SV=1	0.56863	1	2	2	2	0	2	1	0	2	2	2	1	1	0	0	2	1	0	2	2	2	1	1	0	0	2	1	0	2	2	2	1	1	0	21.6	21.6	21.6	16.473	148	148	3.25	3
475	A0A136WFQ5	A0A136WFQ5	2	2	2	tr|A0A136WFQ5|A0A136WFQ5_9FIRM Trp repressor protein OS=[Clostridium] neopropionicum GN=CLNEO_13050 PE=4 SV=1	-0.529051	1	2	2	2	0	0	0	0	0	1	0	0	2	0	0	0	0	0	0	1	0	0	2	0	0	0	0	0	0	1	0	0	2	0	19.8	19.8	19.8	11.414	101	101	4	NA
476	A0A136WFQ9	A0A136WFQ9	2	2	2	tr|A0A136WFQ9|A0A136WFQ9_9FIRM Transcriptional regulatory protein MoaR1 OS=[Clostridium] neopropionicum GN=moaR1 PE=4 SV=1	-0.100866	1	2	2	2	0	1	1	0	2	2	2	2	2	1	0	1	1	0	2	2	2	2	2	1	0	1	1	0	2	2	2	2	2	1	7.2	7.2	7.2	47.443	405	405	1.74	5
477	A0A136WFR7	A0A136WFR7	13	13	13	tr|A0A136WFR7|A0A136WFR7_9FIRM Membrane lipoprotein TpN38(B) OS=[Clostridium] neopropionicum GN=CLNEO_12610 PE=4 SV=1	-0.298627	1	13	13	13	0	9	11	8	12	12	11	13	12	11	0	9	11	8	12	12	11	13	12	11	0	9	11	8	12	12	11	13	12	11	42	42	42	40.232	376	376	2.05	29
479	A0A136WFS5	A0A136WFS5	5	5	5	tr|A0A136WFS5|A0A136WFS5_9FIRM 3-phosphoshikimate 1-carboxyvinyltransferase OS=[Clostridium] neopropionicum GN=aroA PE=3 SV=1	-0.856208	1	5	5	5	0	5	4	4	5	5	4	4	5	5	0	5	4	4	5	5	4	4	5	5	0	5	4	4	5	5	4	4	5	5	15.7	15.7	15.7	45.442	421	421	1.52	30
480	A0A136WFS6	A0A136WFS6	3	3	3	tr|A0A136WFS6|A0A136WFS6_9FIRM 3-dehydroquinate synthase OS=[Clostridium] neopropionicum GN=aroB PE=3 SV=1	0	1	3	3	3	0	2	3	0	2	2	2	2	3	3	0	2	3	0	2	2	2	2	3	3	0	2	3	0	2	2	2	2	3	3	9.1	9.1	9.1	38.074	353	353	2.55	4
481	A0A136WFS7	A0A136WFS7	2	2	2	tr|A0A136WFS7|A0A136WFS7_9FIRM Penicillin-binding protein 1A/1B OS=[Clostridium] neopropionicum GN=ponA PE=4 SV=1	-1.10075	1	2	2	2	0	1	2	2	2	2	2	2	2	2	0	1	2	2	2	2	2	2	2	2	0	1	2	2	2	2	2	2	2	2	1.9	1.9	1.9	97.84	898	898	1.42	25
484	A0A136WFT7	A0A136WFT7	4	4	4	tr|A0A136WFT7|A0A136WFT7_9FIRM Threonine--tRNA ligase OS=[Clostridium] neopropionicum GN=thrZ PE=3 SV=1	-0.957829	1	4	4	4	0	2	0	0	1	1	0	2	2	1	0	2	0	0	1	1	0	2	2	1	0	2	0	0	1	1	0	2	2	1	11.7	11.7	11.7	72.567	635	635	1.08	11
485	A0A136WFT9	A0A136WFT9	5	5	5	tr|A0A136WFT9|A0A136WFT9_9FIRM Nicotinamidase/pyrazinamidase OS=[Clostridium] neopropionicum GN=CLNEO_12810 PE=4 SV=1	-1.18383	1	5	5	5	0	1	3	0	3	5	5	3	3	1	0	1	3	0	3	5	5	3	3	1	0	1	3	0	3	5	5	3	3	1	35.8	35.8	35.8	19.196	173	173	3	7
486	A0A136WFU6	A0A136WFU6	3	3	3	tr|A0A136WFU6|A0A136WFU6_9FIRM Type II secretion system protein F OS=[Clostridium] neopropionicum GN=epsF PE=4 SV=1	-2.00238	1	3	3	3	0	1	3	1	3	3	3	3	3	3	0	1	3	1	3	3	3	3	3	3	0	1	3	1	3	3	3	3	3	3	9.5	9.5	9.5	38.426	347	347	3	NA
487	A0A136WFV4	A0A136WFV4	3	3	3	tr|A0A136WFV4|A0A136WFV4_9FIRM Pseudouridine-5-phosphate glycosidase OS=[Clostridium] neopropionicum GN=psuG PE=3 SV=1	-0.834624	1	3	3	3	0	0	1	1	2	3	3	3	2	3	0	0	1	1	2	3	3	3	2	3	0	0	1	1	2	3	3	3	2	3	17.3	17.3	17.3	32.972	306	306	2.94	NA
488	A0A136WFW4	A0A136WFW4	11	11	11	tr|A0A136WFW4|A0A136WFW4_9FIRM Phospho-2-dehydro-3-deoxyheptonate aldolase OS=[Clostridium] neopropionicum GN=aroF PE=4 SV=1	-1.00731	1	11	11	11	0	7	7	4	9	10	8	10	11	8	0	7	7	4	9	10	8	10	11	8	0	7	7	4	9	10	8	10	11	8	30.6	30.6	30.6	36.832	337	337	2.05	57
490	A0A136WFX4	A0A136WFX4	10	10	10	tr|A0A136WFX4|A0A136WFX4_9FIRM Aminotransferase OS=[Clostridium] neopropionicum GN=aspC PE=3 SV=1	-0.720609	1	10	10	10	0	5	7	3	6	7	7	9	8	10	0	5	7	3	6	7	7	9	8	10	0	5	7	3	6	7	7	9	8	10	39.2	39.2	39.2	43.219	395	395	1.76	36
492	A0A136WFY4	A0A136WFY4	5	5	5	tr|A0A136WFY4|A0A136WFY4_9FIRM Uncharacterized protein OS=[Clostridium] neopropionicum GN=CLNEO_13310 PE=4 SV=1	-0.717005	1	5	5	5	0	5	5	3	5	5	5	5	5	4	0	5	5	3	5	5	5	5	5	4	0	5	5	3	5	5	5	5	5	4	25	25	25	22.856	212	212	2.46	26
493	A0A136WFY6	A0A136WFY6	65	65	65	tr|A0A136WFY6|A0A136WFY6_9FIRM Aldehyde-alcohol dehydrogenase OS=[Clostridium] neopropionicum GN=adhE PE=3 SV=1	-0.427667	1	65	65	65	12	63	47	31	59	60	61	62	62	63	12	63	47	31	59	60	61	62	62	63	12	63	47	31	59	60	61	62	62	63	69.3	69.3	69.3	96.028	880	880	1.55	1017
494	A0A136WFZ2	A0A136WFZ2	4	4	4	tr|A0A136WFZ2|A0A136WFZ2_9FIRM Galactose/methyl galactoside import ATP-binding protein MglA OS=[Clostridium] neopropionicum GN=mglA_2 PE=4 SV=1	-0.977776	1	4	4	4	0	1	0	1	2	2	3	2	2	2	0	1	0	1	2	2	3	2	2	2	0	1	0	1	2	2	3	2	2	2	11.7	11.7	11.7	57.739	522	522	2	NA
495	A0A136WFZ3	A0A136WFZ3	3	3	3	tr|A0A136WFZ3|A0A136WFZ3_9FIRM HTH-type transcriptional regulator CymR OS=[Clostridium] neopropionicum GN=cymR_1 PE=4 SV=1	0	1	3	3	3	0	3	0	0	2	3	2	2	0	1	0	3	0	0	2	3	2	2	0	1	0	3	0	0	2	3	2	2	0	1	20.5	20.5	20.5	16.317	146	146	3.61	1
499	A0A136WG03	A0A136WG03	2	2	2	tr|A0A136WG03|A0A136WG03_9FIRM HPr kinase/phosphorylase OS=[Clostridium] neopropionicum GN=hprK PE=3 SV=1	-0.899669	1	2	2	2	0	0	1	0	0	0	1	1	1	0	0	0	1	0	0	0	1	1	1	0	0	0	1	0	0	0	1	1	1	0	7.1	7.1	7.1	35.089	310	310	3	NA
500	A0A136WG11	A0A136WG11	9	9	9	tr|A0A136WG11|A0A136WG11_9FIRM Uncharacterized protein OS=[Clostridium] neopropionicum GN=CLNEO_07220 PE=4 SV=1	-1.12786	1	9	9	9	0	6	4	5	7	9	7	9	7	7	0	6	4	5	7	9	7	9	7	7	0	6	4	5	7	9	7	9	7	7	49.5	49.5	49.5	20.952	182	182	3.03	NA
501	A0A136WG25	A0A136WG25	2	2	2	tr|A0A136WG25|A0A136WG25_9FIRM Uncharacterized protein OS=[Clostridium] neopropionicum GN=CLNEO_07340 PE=4 SV=1	-0.893291	1	2	2	2	0	0	0	1	1	1	1	1	1	2	0	0	0	1	1	1	1	1	1	2	0	0	0	1	1	1	1	1	1	2	10.4	10.4	10.4	37.296	345	345	2	4
505	A0A136WG42	A0A136WG42	6	6	6	tr|A0A136WG42|A0A136WG42_9FIRM Valine--tRNA ligase OS=[Clostridium] neopropionicum GN=valS PE=3 SV=1	-0.122909	1	6	6	6	0	5	6	6	6	6	6	5	6	5	0	5	6	6	6	6	6	5	6	5	0	5	6	6	6	6	6	5	6	5	8.1	8.1	8.1	102.06	877	877	1.16	48
507	A0A136WG49	A0A136WG49	2	2	2	tr|A0A136WG49|A0A136WG49_9FIRM Histidinol-phosphate aminotransferase OS=[Clostridium] neopropionicum GN=hisC PE=3 SV=1	0	1	2	2	2	0	0	1	1	1	2	1	0	1	1	0	0	1	1	1	2	1	0	1	1	0	0	1	1	1	2	1	0	1	1	9	9	9	39.821	354	354	1.33	6
510	A0A136WG67	A0A136WG67	11	11	11	tr|A0A136WG67|A0A136WG67_9FIRM Pyruvate carboxylase OS=[Clostridium] neopropionicum GN=cfiB PE=4 SV=1	-0.341674	1	11	11	11	0	10	7	4	8	10	10	8	8	9	0	10	7	4	8	10	10	8	8	9	0	10	7	4	8	10	10	8	8	9	11.7	11.7	11.7	128.23	1153	1153	1	81
511	A0A136WG69	A0A136WG69	2	2	2	tr|A0A136WG69|A0A136WG69_9FIRM Uncharacterized protein OS=[Clostridium] neopropionicum GN=CLNEO_07300 PE=4 SV=1	-0.915092	1	2	2	2	0	1	1	0	1	2	2	2	0	1	0	1	1	0	1	2	2	2	0	1	0	1	1	0	1	2	2	2	0	1	22.6	22.6	22.6	14.47	124	124	3.67	1
515	A0A136WG75	A0A136WG75	2	2	2	tr|A0A136WG75|A0A136WG75_9FIRM Uncharacterized protein OS=[Clostridium] neopropionicum GN=CLNEO_07380 PE=4 SV=1	0	1	2	2	2	0	0	0	0	0	2	0	0	1	0	0	0	0	0	0	2	0	0	1	0	0	0	0	0	0	2	0	0	1	0	16.2	16.2	16.2	11.227	99	99	4	NA
104	A0A136WG77;A0A136WBV5	A0A136WG77;A0A136WBV5	2;2	2;2	2;2	tr|A0A136WG77|A0A136WG77_9FIRM Uncharacterized protein OS=[Clostridium] neopropionicum GN=CLNEO_07400 PE=4 SV=1;tr|A0A136WBV5|A0A136WBV5_9FIRM Uncharacterized protein OS=[Clostridium] neopropionicum GN=CLNEO_26960 PE=4 SV=1	-0.992819	2	2	2	2	0	1	1	0	1	1	1	1	2	1	0	1	1	0	1	1	1	1	2	1	0	1	1	0	1	1	1	1	2	1	15.4	15.4	15.4	13.397	117	117;117	4	NA
516	A0A136WG81	A0A136WG81	10	10	10	tr|A0A136WG81|A0A136WG81_9FIRM Tripartite tricarboxylate transporter family receptor OS=[Clostridium] neopropionicum GN=CLNEO_14210 PE=4 SV=1	-0.597791	1	10	10	10	0	8	8	7	10	10	10	10	10	8	0	8	8	7	10	10	10	10	10	8	0	8	8	7	10	10	10	10	10	8	41.2	41.2	41.2	34.981	337	337	2.31	15
517	A0A136WG84	A0A136WG84	3	3	3	tr|A0A136WG84|A0A136WG84_9FIRM Uncharacterized protein OS=[Clostridium] neopropionicum GN=CLNEO_07410 PE=4 SV=1	-0.976109	1	3	3	3	0	2	2	3	3	3	3	3	3	3	0	2	2	3	3	3	3	3	3	3	0	2	2	3	3	3	3	3	3	3	13.6	13.6	13.6	23.081	206	206	2.79	4
518	A0A136WG99	A0A136WG99	2	2	2	tr|A0A136WG99|A0A136WG99_9FIRM 1-(5-phosphoribosyl)-5-[(5-phosphoribosylamino)methylideneamino] imidazole-4-carboxamide isomerase OS=[Clostridium] neopropionicum GN=hisA PE=3 SV=1	0	1	2	2	2	0	1	2	1	1	1	1	1	1	1	0	1	2	1	1	1	1	1	1	1	0	1	2	1	1	1	1	1	1	1	12	12	12	25.952	241	241	2.91	NA
519	A0A136WGA1	A0A136WGA1	3	2	2	tr|A0A136WGA1|A0A136WGA1_9FIRM DAK2 domain protein OS=[Clostridium] neopropionicum GN=CLNEO_06960 PE=4 SV=1	0.786064	1	3	2	2	0	3	2	1	2	2	2	2	2	2	0	2	1	1	1	1	1	1	1	1	0	2	1	1	1	1	1	1	1	1	8.6	7	7	60.229	560	560	1.91	1
520	A0A136WGA8	A0A136WGA8	18	18	18	tr|A0A136WGA8|A0A136WGA8_9FIRM Uncharacterized protein OS=[Clostridium] neopropionicum GN=CLNEO_07230 PE=4 SV=1	-0.899404	1	18	18	18	0	12	16	13	18	17	18	18	18	17	0	12	16	13	18	17	18	18	18	17	0	12	16	13	18	17	18	18	18	17	60.1	60.1	60.1	31.329	288	288	2.68	39
522	A0A136WGF6	A0A136WGF6	2	2	2	tr|A0A136WGF6|A0A136WGF6_9FIRM RelB antitoxin OS=[Clostridium] neopropionicum GN=CLNEO_08720 PE=4 SV=1	-0.360688	1	2	2	2	0	2	2	2	2	2	2	2	2	2	0	2	2	2	2	2	2	2	2	2	0	2	2	2	2	2	2	2	2	2	17.2	17.2	17.2	13.783	122	122	2.58	NA
523	A0A136WGG6	A0A136WGG6	12	12	12	tr|A0A136WGG6|A0A136WGG6_9FIRM Uncharacterized protein OS=[Clostridium] neopropionicum GN=CLNEO_07560 PE=4 SV=1	-0.0584993	1	12	12	12	0	9	11	9	10	12	12	11	8	5	0	9	11	9	10	12	12	11	8	5	0	9	11	9	10	12	12	11	8	5	76.8	76.8	76.8	15.8	138	138	3.66	8
525	A0A136WGH1	A0A136WGH1	2	2	2	tr|A0A136WGH1|A0A136WGH1_9FIRM Uncharacterized protein OS=[Clostridium] neopropionicum GN=CLNEO_07290 PE=4 SV=1	1.69485	1	2	2	2	0	2	2	1	2	2	2	2	1	1	0	2	2	1	2	2	2	2	1	1	0	2	2	1	2	2	2	2	1	1	17.2	17.2	17.2	17.752	163	163	2.77	9
527	A0A136WGI6	A0A136WGI6	4	4	4	tr|A0A136WGI6|A0A136WGI6_9FIRM Uncharacterized protein OS=[Clostridium] neopropionicum GN=CLNEO_14300 PE=4 SV=1	-0.211679	1	4	4	4	0	1	4	3	4	3	4	3	1	3	0	1	4	3	4	3	4	3	1	3	0	1	4	3	4	3	4	3	1	3	29.7	29.7	29.7	15.732	138	138	3.76	2
531	A0A136WGJ5	A0A136WGJ5	4	4	4	tr|A0A136WGJ5|A0A136WGJ5_9FIRM Alkaline shock protein 23 OS=[Clostridium] neopropionicum GN=CLNEO_06950 PE=4 SV=1	-1.19064	1	4	4	4	0	1	4	3	2	3	2	4	3	3	0	1	4	3	2	3	2	4	3	3	0	1	4	3	2	3	2	4	3	3	25.4	25.4	25.4	12.909	118	118	4	NA
533	A0A136WGK8	A0A136WGK8	3	3	3	tr|A0A136WGK8|A0A136WGK8_9FIRM Peptide deformylase OS=[Clostridium] neopropionicum GN=def_1 PE=3 SV=1	-0.247739	1	3	3	3	0	2	2	1	2	3	2	2	1	1	0	2	2	1	2	3	2	2	1	1	0	2	2	1	2	3	2	2	1	1	13.7	13.7	13.7	18.659	161	161	3.05	5
534	A0A136WGM1	A0A136WGM1	4	4	4	tr|A0A136WGM1|A0A136WGM1_9FIRM Mobilization protein A OS=[Clostridium] neopropionicum GN=mobA_2 PE=4 SV=1	-0.452376	1	4	4	4	0	3	1	1	2	2	3	2	3	3	0	3	1	1	2	2	3	2	3	3	0	3	1	1	2	2	3	2	3	3	8.7	8.7	8.7	61.438	526	526	1.48	18
536	A0A136WGN6	A0A136WGN6	2	2	2	tr|A0A136WGN6|A0A136WGN6_9FIRM Uncharacterized protein OS=[Clostridium] neopropionicum GN=CLNEO_09520 PE=4 SV=1	-1.03304	1	2	2	2	0	1	1	2	2	2	2	1	2	2	0	1	1	2	2	2	2	1	2	2	0	1	1	2	2	2	2	1	2	2	21.2	21.2	21.2	11.821	104	104	3.88	NA
538	A0A136WGP4;A0A136WEP1	A0A136WGP4	14;2	14;2	13;2	tr|A0A136WGP4|A0A136WGP4_9FIRM Hydroxylamine reductase OS=[Clostridium] neopropionicum GN=hcp_2 PE=3 SV=1	0.110066	2	14	14	13	0	12	13	13	11	13	13	13	11	13	0	12	13	13	11	13	13	13	11	13	0	11	12	12	10	12	12	12	10	12	32	32	30.2	59.655	543	543;614	1.86	55
539	A0A136WGP9	A0A136WGP9	6	6	5	tr|A0A136WGP9|A0A136WGP9_9FIRM 3-aminobutyryl-CoA ammonia lyase OS=[Clostridium] neopropionicum GN=kal_1 PE=4 SV=1	-0.0161609	1	6	6	5	0	5	6	4	6	6	5	5	3	2	0	5	6	4	6	6	5	5	3	2	0	4	5	4	5	5	5	5	3	2	38.2	38.2	30.6	15.975	144	144	3.29	14
540	A0A136WGQ7	A0A136WGQ7	2	2	2	tr|A0A136WGQ7|A0A136WGQ7_9FIRM Uncharacterized protein OS=[Clostridium] neopropionicum GN=CLNEO_09370 PE=4 SV=1	-1.10781	1	2	2	2	0	1	0	0	0	0	0	1	2	0	0	1	0	0	0	0	0	1	2	0	0	1	0	0	0	0	0	1	2	0	4	4	4	61.658	528	528	3.2	1
541	A0A136WGR4	A0A136WGR4	7	7	7	tr|A0A136WGR4|A0A136WGR4_9FIRM Anaerobic nitric oxide reductase flavorubredoxin OS=[Clostridium] neopropionicum GN=norV PE=4 SV=1	-1.34157	1	7	7	7	0	2	2	2	7	6	6	5	6	6	0	2	2	2	7	6	6	5	6	6	0	2	2	2	7	6	6	5	6	6	29.9	29.9	29.9	26.177	234	234	2.62	10
544	A0A136WGU4	A0A136WGU4	4	4	4	tr|A0A136WGU4|A0A136WGU4_9FIRM Putative NAD(P)H nitroreductase OS=[Clostridium] neopropionicum GN=CLNEO_09770 PE=4 SV=1	-1.65	1	4	4	4	0	3	2	3	3	4	2	3	4	3	0	3	2	3	3	4	2	3	4	3	0	3	2	3	3	4	2	3	4	3	15.1	15.1	15.1	23.323	205	205	2.33	9
546	A0A136WGY7	A0A136WGY7	4	4	4	tr|A0A136WGY7|A0A136WGY7_9FIRM Albonoursin synthase OS=[Clostridium] neopropionicum GN=albA PE=4 SV=1	0.234128	1	4	4	4	0	3	3	2	4	4	4	4	2	1	0	3	3	2	4	4	4	4	2	1	0	3	3	2	4	4	4	4	2	1	18.5	18.5	18.5	19.077	168	168	3.94	NA
548	A0A136WGZ6	A0A136WGZ6	2	2	2	tr|A0A136WGZ6|A0A136WGZ6_9FIRM FMN reductase OS=[Clostridium] neopropionicum GN=nfrA2 PE=4 SV=1	-1.51414	1	2	2	2	0	2	1	1	1	2	1	2	2	1	0	2	1	1	1	2	1	2	2	1	0	2	1	1	1	2	1	2	2	1	10.9	10.9	10.9	20.775	184	184	3.5	NA
550	A0A136WH15	A0A136WH15	4	4	4	tr|A0A136WH15|A0A136WH15_9FIRM Acid shock protein OS=[Clostridium] neopropionicum GN=CLNEO_09390 PE=3 SV=1	-0.481398	1	4	4	4	0	3	4	4	4	4	4	4	4	4	0	3	4	4	4	4	4	4	4	4	0	3	4	4	4	4	4	4	4	4	28.9	28.9	28.9	17.204	149	149	3.52	NA
551	A0A136WH32	A0A136WH32	2	2	2	tr|A0A136WH32|A0A136WH32_9FIRM Uncharacterized protein OS=[Clostridium] neopropionicum GN=CLNEO_09590 PE=4 SV=1	-0.90963	1	2	2	2	0	0	1	1	2	2	2	1	2	1	0	0	1	1	2	2	2	1	2	1	0	0	1	1	2	2	2	1	2	1	9.1	9.1	9.1	29.795	263	263	3	NA
555	A0A136WH62	A0A136WH62	2	2	2	tr|A0A136WH62|A0A136WH62_9FIRM NADH oxidase OS=[Clostridium] neopropionicum GN=CLNEO_09760 PE=4 SV=1	0	1	2	2	2	0	1	0	0	2	1	1	0	1	1	0	1	0	0	2	1	1	0	1	1	0	1	0	0	2	1	1	0	1	1	6.7	6.7	6.7	35.56	330	330	2.14	NA
556	A0A136WH72	A0A136WH72	4	4	4	tr|A0A136WH72|A0A136WH72_9FIRM 50S ribosomal protein L31 OS=[Clostridium] neopropionicum GN=rpmE PE=3 SV=1	2.18772	1	4	4	4	0	3	3	2	4	4	4	3	0	0	0	3	3	2	4	4	4	3	0	0	0	3	3	2	4	4	4	3	0	0	50.7	50.7	50.7	7.6658	67	67	3.48	2
557	A0A136WH73	A0A136WH73	2	2	2	tr|A0A136WH73|A0A136WH73_9FIRM LysM domain/BON superfamily protein OS=[Clostridium] neopropionicum GN=CLNEO_00100 PE=4 SV=1	0	1	2	2	2	0	0	1	0	2	1	1	1	1	1	0	0	1	0	2	1	1	1	1	1	0	0	1	0	2	1	1	1	1	1	7.2	7.2	7.2	40.658	360	360	2	NA
558	A0A136WH86	A0A136WH86	2	2	2	tr|A0A136WH86|A0A136WH86_9FIRM Uncharacterized protein OS=[Clostridium] neopropionicum GN=CLNEO_10630 PE=4 SV=1	-0.14744	1	2	2	2	0	2	2	0	2	2	2	2	1	2	0	2	2	0	2	2	2	2	1	2	0	2	2	0	2	2	2	2	1	2	6.4	6.4	6.4	44.889	388	388	1.83	3
560	A0A136WH91	A0A136WH91	2	2	2	tr|A0A136WH91|A0A136WH91_9FIRM Putative deoxyuridine 5-triphosphate nucleotidohydrolase YncF OS=[Clostridium] neopropionicum GN=yncF PE=4 SV=1	0.589418	1	2	2	2	0	1	2	2	2	2	0	2	0	1	0	1	2	2	2	2	0	2	0	1	0	1	2	2	2	2	0	2	0	1	13.2	13.2	13.2	16.576	144	144	3.92	NA
561	A0A136WH95	A0A136WH95	2	2	2	tr|A0A136WH95|A0A136WH95_9FIRM Type III restriction enzyme, res subunit OS=[Clostridium] neopropionicum GN=CLNEO_11270 PE=4 SV=1	2.63007	1	2	2	2	0	2	2	1	2	1	1	1	1	1	0	2	2	1	2	1	1	1	1	1	0	2	2	1	2	1	1	1	1	1	1.8	1.8	1.8	114.19	1001	1001	1.82	9
565	A0A136WHB2	A0A136WHB2	6	2	2	tr|A0A136WHB2|A0A136WHB2_9FIRM Putative K(+)-stimulated pyrophosphate-energized sodium pump OS=[Clostridium] neopropionicum GN=hppA1 PE=3 SV=1	-1.27051	1	6	2	2	1	6	5	2	5	4	4	5	4	5	0	2	2	0	2	1	1	2	2	2	0	2	2	0	2	1	1	2	2	2	11.5	4.4	4.4	67.405	659	659	1.2	12
566	A0A136WHB8	A0A136WHB8	2	2	2	tr|A0A136WHB8|A0A136WHB8_9FIRM Phosphoglucomutase OS=[Clostridium] neopropionicum GN=pgcA PE=3 SV=1	-2.48901	1	2	2	2	0	1	2	0	2	2	2	2	2	2	0	1	2	0	2	2	2	2	2	2	0	1	2	0	2	2	2	2	2	2	4	4	4	63.9	575	575	1.39	14
567	A0A136WHC5	A0A136WHC5	6	6	6	tr|A0A136WHC5|A0A136WHC5_9FIRM Dihydroorotate dehydrogenase B (NAD(+)), electron transfer subunit OS=[Clostridium] neopropionicum GN=pyrK_1 PE=4 SV=1	0.0191545	1	6	6	6	0	2	4	4	6	5	3	4	5	4	0	2	4	4	6	5	3	4	5	4	0	2	4	4	6	5	3	4	5	4	35.6	35.6	35.6	31.036	284	284	2.55	9
568	A0A136WHC8	A0A136WHC8	4	4	4	tr|A0A136WHC8|A0A136WHC8_9FIRM High-affinity branched-chain amino acid transport ATP-binding protein LivF OS=[Clostridium] neopropionicum GN=livF_1 PE=4 SV=1	-0.316291	1	4	4	4	0	2	4	4	4	4	4	3	4	3	0	2	4	4	4	4	4	3	4	3	0	2	4	4	4	4	4	3	4	3	30.4	30.4	30.4	25.802	237	237	3	NA
569	A0A136WHD0	A0A136WHD0	4	4	4	tr|A0A136WHD0|A0A136WHD0_9FIRM Putative NAD(P)H-dependent FMN-containing oxidoreductase YwqN OS=[Clostridium] neopropionicum GN=ywqN PE=4 SV=1	-0.30267	1	4	4	4	0	3	4	3	4	4	4	3	2	2	0	3	4	3	4	4	4	3	2	2	0	3	4	3	4	4	4	3	2	2	17.8	17.8	17.8	20.697	185	185	3.62	2
570	A0A136WHD5	A0A136WHD5	10	10	10	tr|A0A136WHD5|A0A136WHD5_9FIRM Methionine import ATP-binding protein MetN OS=[Clostridium] neopropionicum GN=metN_1 PE=3 SV=1	-2.50639	1	10	10	10	0	4	4	0	9	10	9	10	9	9	0	4	4	0	9	10	9	10	9	9	0	4	4	0	9	10	9	10	9	9	37.6	37.6	37.6	39.507	354	354	1.92	45
573	A0A136WHE8	A0A136WHE8	7	7	7	tr|A0A136WHE8|A0A136WHE8_9FIRM Purine nucleoside phosphorylase DeoD-type OS=[Clostridium] neopropionicum GN=deoD PE=3 SV=1	-0.460771	1	7	7	7	0	5	6	5	7	7	7	7	7	7	0	5	6	5	7	7	7	7	7	7	0	5	6	5	7	7	7	7	7	7	40	40	40	26.109	240	240	2.99	NA
574	A0A136WHE9	A0A136WHE9	11	8	8	tr|A0A136WHE9|A0A136WHE9_9FIRM Uncharacterized protein OS=[Clostridium] neopropionicum GN=CLNEO_00460 PE=4 SV=1	-0.971701	1	11	8	8	0	10	10	3	10	10	11	10	11	11	0	7	8	1	8	7	8	8	8	8	0	7	8	1	8	7	8	8	8	8	30.3	26.4	26.4	46.987	416	416	1.86	21
576	A0A136WHF3	A0A136WHF3	4	4	4	tr|A0A136WHF3|A0A136WHF3_9FIRM Bacteriohemerythrin OS=[Clostridium] neopropionicum GN=CLNEO_00920 PE=4 SV=1	0.768397	1	4	4	4	0	2	0	2	4	4	4	1	1	0	0	2	0	2	4	4	4	1	1	0	0	2	0	2	4	4	4	1	1	0	34.1	34.1	34.1	15.584	135	135	3.52	2
578	A0A136WHG2	A0A136WHG2	3	3	3	tr|A0A136WHG2|A0A136WHG2_9FIRM Metal-dependent hydrolase OS=[Clostridium] neopropionicum GN=CLNEO_01020 PE=4 SV=1	-1.10222	1	3	3	3	0	3	3	1	3	3	2	3	2	2	0	3	3	1	3	3	2	3	2	2	0	3	3	1	3	3	2	3	2	2	14.1	14.1	14.1	26.83	227	227	2.81	5
580	A0A136WHH3	A0A136WHH3	4	2	2	tr|A0A136WHH3|A0A136WHH3_9FIRM RNA polymerase sigma factor SigA OS=[Clostridium] neopropionicum GN=sigA PE=3 SV=1	-0.891939	1	4	2	2	0	4	1	2	2	3	2	2	3	2	0	2	0	1	1	2	1	1	2	1	0	2	0	1	1	2	1	1	2	1	16	10.1	10.1	41.113	357	357	2	NA
581	A0A136WHI1	A0A136WHI1	7	7	7	tr|A0A136WHI1|A0A136WHI1_9FIRM Thiamine-phosphate synthase OS=[Clostridium] neopropionicum GN=thiE PE=3 SV=1	-1.99823	1	7	7	7	0	2	2	0	6	6	5	4	5	4	0	2	2	0	6	6	5	4	5	4	0	2	2	0	6	6	5	4	5	4	35.8	35.8	35.8	22.773	212	212	2.5	13
583	A0A136WHI4	A0A136WHI4	18	18	18	tr|A0A136WHI4|A0A136WHI4_9FIRM 2,3-diketo-L-gulonate-binding periplasmic protein YiaO OS=[Clostridium] neopropionicum GN=yiaO_1 PE=4 SV=1	-0.547507	1	18	18	18	0	16	11	11	15	15	16	14	17	16	0	16	11	11	15	15	16	14	17	16	0	16	11	11	15	15	16	14	17	16	52.4	52.4	52.4	42.101	378	378	1.91	129
587	A0A136WHK9	A0A136WHK9	4	4	4	tr|A0A136WHK9|A0A136WHK9_9FIRM Methylglyoxal synthase OS=[Clostridium] neopropionicum GN=mgsA PE=4 SV=1	0.718107	1	4	4	4	0	3	1	2	4	3	4	4	1	1	0	3	1	2	4	3	4	4	1	1	0	3	1	2	4	3	4	4	1	1	26.7	26.7	26.7	14.764	131	131	3.36	3
589	A0A136WHL2	A0A136WHL2	3	3	3	tr|A0A136WHL2|A0A136WHL2_9FIRM Sialic acid TRAP transporter permease protein SiaT OS=[Clostridium] neopropionicum GN=siaT_2 PE=4 SV=1	-1.71332	1	3	3	3	0	2	1	2	2	2	2	2	3	3	0	2	1	2	2	2	2	2	3	3	0	2	1	2	2	2	2	2	3	3	11.7	11.7	11.7	18.992	162	162	2.8	5
590	A0A136WHL3	A0A136WHL3	11	11	11	tr|A0A136WHL3|A0A136WHL3_9FIRM Glutamate synthase [NADPH] small chain OS=[Clostridium] neopropionicum GN=gltD PE=4 SV=1	-0.730051	1	11	11	11	0	7	5	4	8	8	8	9	10	6	0	7	5	4	8	8	8	9	10	6	0	7	5	4	8	8	8	9	10	6	23.1	23.1	23.1	49.715	463	463	1.57	43
591	A0A136WHL6	A0A136WHL6	5	5	5	tr|A0A136WHL6|A0A136WHL6_9FIRM Lipopolysaccharide export system ATP-binding protein LptB OS=[Clostridium] neopropionicum GN=lptB_1 PE=4 SV=1	-0.520066	1	5	5	5	0	5	4	2	5	5	5	5	5	5	0	5	4	2	5	5	5	5	5	5	0	5	4	2	5	5	5	5	5	5	16.8	16.8	16.8	31.563	280	280	2.86	3
592	A0A136WHL9	A0A136WHL9	3	3	3	tr|A0A136WHL9|A0A136WHL9_9FIRM Putative oxidoreductase OS=[Clostridium] neopropionicum GN=CLNEO_01620 PE=3 SV=1	-0.99578	1	3	3	3	0	1	1	0	3	2	0	3	2	2	0	1	1	0	3	2	0	3	2	2	0	1	1	0	3	2	0	3	2	2	11.6	11.6	11.6	27.605	250	250	2.5	3
593	A0A136WHM0	A0A136WHM0	4	4	4	tr|A0A136WHM0|A0A136WHM0_9FIRM Alanine--tRNA ligase OS=[Clostridium] neopropionicum GN=alaS_1 PE=3 SV=1	-0.308107	1	4	4	4	0	4	4	2	2	3	2	2	3	2	0	4	4	2	2	3	2	2	3	2	0	4	4	2	2	3	2	2	3	2	8.2	8.2	8.2	96.622	880	880	1.47	45
595	A0A136WHM2	A0A136WHM2	11	11	11	tr|A0A136WHM2|A0A136WHM2_9FIRM Hydroxymethylpyrimidine/phosphomethylpyrimidine kinase OS=[Clostridium] neopropionicum GN=thiD PE=4 SV=1	-1.3597	1	11	11	11	0	9	8	2	10	11	11	11	9	10	0	9	8	2	10	11	11	11	9	10	0	9	8	2	10	11	11	11	9	10	43.2	43.2	43.2	28.961	271	271	2.17	67
596	A0A136WHM9	A0A136WHM9	9	9	9	tr|A0A136WHM9|A0A136WHM9_9FIRM Alcohol dehydrogenase 2 OS=[Clostridium] neopropionicum GN=adhB PE=4 SV=1	-0.478992	1	9	9	9	0	7	7	2	8	7	9	7	8	5	0	7	7	2	8	7	9	7	8	5	0	7	7	2	8	7	9	7	8	5	24.7	24.7	24.7	42.539	389	389	1.62	37
597	A0A136WHN2	A0A136WHN2	3	3	3	tr|A0A136WHN2|A0A136WHN2_9FIRM Probable septum site-determining protein MinC OS=[Clostridium] neopropionicum GN=minC PE=3 SV=1	-1.82931	1	3	3	3	0	2	2	1	3	3	3	2	2	2	0	2	2	1	3	3	3	2	2	2	0	2	2	1	3	3	3	2	2	2	18.6	18.6	18.6	23.479	210	210	2.46	9
598	A0A136WHN6	A0A136WHN6	3	3	3	tr|A0A136WHN6|A0A136WHN6_9FIRM Electron transport complex subunit G OS=[Clostridium] neopropionicum GN=rsxG PE=3 SV=1	-0.316792	1	3	3	3	0	0	0	0	1	2	2	2	1	0	0	0	0	0	1	2	2	2	1	0	0	0	0	0	1	2	2	2	1	0	20.7	20.7	20.7	18.256	179	179	3.78	NA
599	A0A136WHP0	A0A136WHP0	3	3	3	tr|A0A136WHP0|A0A136WHP0_9FIRM Sporulation protein YtfJ OS=[Clostridium] neopropionicum GN=CLNEO_00590 PE=4 SV=1	-0.595945	1	3	3	3	0	2	1	2	3	3	2	3	2	1	0	2	1	2	3	3	2	3	2	1	0	2	1	2	3	3	2	3	2	1	24.1	24.1	24.1	14.505	137	137	3.91	NA
601	A0A136WHP3	A0A136WHP3	11	11	11	tr|A0A136WHP3|A0A136WHP3_9FIRM Outer membrane efflux protein OS=[Clostridium] neopropionicum GN=CLNEO_01580 PE=4 SV=1	-0.851656	1	11	11	11	0	6	5	2	10	10	8	9	9	8	0	6	5	2	10	10	8	9	9	8	0	6	5	2	10	10	8	9	9	8	37.4	37.4	37.4	44.142	393	393	1.91	14
602	A0A136WHP4	A0A136WHP4	3	3	3	tr|A0A136WHP4|A0A136WHP4_9FIRM Thioredoxin OS=[Clostridium] neopropionicum GN=trxA PE=3 SV=1	0.0453575	1	3	3	3	0	2	2	1	2	3	2	2	1	2	0	2	2	1	2	3	2	2	1	2	0	2	2	1	2	3	2	2	1	2	40	40	40	11.661	105	105	3.67	2
603	A0A136WHP5	A0A136WHP5	2	2	2	tr|A0A136WHP5|A0A136WHP5_9FIRM Uncharacterized protein OS=[Clostridium] neopropionicum GN=CLNEO_11260 PE=4 SV=1	-0.740601	1	2	2	2	0	0	0	0	0	0	0	0	2	1	0	0	0	0	0	0	0	0	2	1	0	0	0	0	0	0	0	0	2	1	7.3	7.3	7.3	36.599	314	314	3	NA
604	A0A136WHP6	A0A136WHP6	8	8	8	tr|A0A136WHP6|A0A136WHP6_9FIRM Leucine-, isoleucine-, valine-, threonine-, and alanine-binding protein OS=[Clostridium] neopropionicum GN=braC_1 PE=4 SV=1	-0.904201	1	8	8	8	0	6	6	5	7	7	7	7	8	7	0	6	6	5	7	7	7	7	8	7	0	6	6	5	7	7	7	7	8	7	28.7	28.7	28.7	42.766	414	414	1.95	15
606	A0A136WHQ9	A0A136WHQ9	8	8	8	tr|A0A136WHQ9|A0A136WHQ9_9FIRM Redox-sensing transcriptional repressor Rex OS=[Clostridium] neopropionicum GN=rex PE=3 SV=1	-0.974706	1	8	8	8	0	4	6	6	8	8	8	7	8	8	0	4	6	6	8	8	8	7	8	8	0	4	6	6	8	8	8	7	8	8	38.6	38.6	38.6	26.528	233	233	3	NA
607	A0A136WHR1	A0A136WHR1	10	10	10	tr|A0A136WHR1|A0A136WHR1_9FIRM Inosine-5-monophosphate dehydrogenase OS=[Clostridium] neopropionicum GN=guaB PE=4 SV=1	-0.683771	1	10	10	10	0	6	7	8	10	8	10	10	10	10	0	6	7	8	10	8	10	10	10	10	0	6	7	8	10	8	10	10	10	10	21.2	21.2	21.2	55.401	501	501	1.45	77
608	A0A136WHS1	A0A136WHS1	2	2	2	tr|A0A136WHS1|A0A136WHS1_9FIRM 30S ribosomal protein S18 OS=[Clostridium] neopropionicum GN=rpsR PE=3 SV=1	0	1	2	2	2	0	1	1	0	1	2	1	1	1	0	0	1	1	0	1	2	1	1	1	0	0	1	1	0	1	2	1	1	1	0	19.7	19.7	19.7	9.0327	76	76	3.36	2
610	A0A136WHS5	A0A136WHS5	4	4	4	tr|A0A136WHS5|A0A136WHS5_9FIRM DNA-binding protein HU OS=[Clostridium] neopropionicum GN=hup PE=3 SV=1	-0.00398464	1	4	4	4	0	4	4	4	4	4	4	4	4	4	0	4	4	4	4	4	4	4	4	4	0	4	4	4	4	4	4	4	4	4	46.2	46.2	46.2	9.719	91	91	3.23	11
611	A0A136WHS8	A0A136WHS8	2	2	2	tr|A0A136WHS8|A0A136WHS8_9FIRM Alpha-1,4 glucan phosphorylase OS=[Clostridium] neopropionicum GN=glgP PE=3 SV=1	-0.875799	1	2	2	2	0	0	2	1	0	0	0	0	1	2	0	0	2	1	0	0	0	0	1	2	0	0	2	1	0	0	0	0	1	2	3.7	3.7	3.7	93.653	817	817	1	6
612	A0A136WHS9	A0A136WHS9	3	3	3	tr|A0A136WHS9|A0A136WHS9_9FIRM Sensor histidine kinase YpdA OS=[Clostridium] neopropionicum GN=ypdA PE=4 SV=1	-2.05757	1	3	3	3	0	1	2	0	2	2	2	2	3	2	0	1	2	0	2	2	2	2	3	2	0	1	2	0	2	2	2	2	3	2	7.9	7.9	7.9	63.755	572	572	1.64	17
613	A0A136WHT1	A0A136WHT1	6	6	6	tr|A0A136WHT1|A0A136WHT1_9FIRM AAA domain (Dynein-related subfamily) OS=[Clostridium] neopropionicum GN=CLNEO_01770 PE=4 SV=1	-0.218805	1	6	6	6	0	5	5	5	6	6	6	6	6	6	0	5	5	5	6	6	6	6	6	6	0	5	5	5	6	6	6	6	6	6	23	23	23	31.068	270	270	2.88	3
614	A0A136WHT4	A0A136WHT4	19	19	19	tr|A0A136WHT4|A0A136WHT4_9FIRM Flavo-diiron protein FprA1 OS=[Clostridium] neopropionicum GN=fprA1 PE=3 SV=1	-0.541	1	19	19	19	0	16	14	9	16	17	17	17	17	18	0	16	14	9	16	17	17	17	17	18	0	16	14	9	16	17	17	17	17	18	32.4	32.4	32.4	92.63	842	842	1.14	209
615	A0A136WHT5	A0A136WHT5	9	9	9	tr|A0A136WHT5|A0A136WHT5_9FIRM Lipoprotein OS=[Clostridium] neopropionicum GN=CLNEO_00350 PE=3 SV=1	-1.12913	1	9	9	9	0	9	8	7	9	9	9	9	9	9	0	9	8	7	9	9	9	9	9	9	0	9	8	7	9	9	9	9	9	9	30.5	30.5	30.5	29.825	285	285	2.62	30
616	A0A136WHT8	A0A136WHT8	2	2	2	tr|A0A136WHT8|A0A136WHT8_9FIRM Uridine kinase OS=[Clostridium] neopropionicum GN=udk_1 PE=4 SV=1	-0.574197	1	2	2	2	0	0	0	0	1	0	1	1	2	1	0	0	0	0	1	0	1	1	2	1	0	0	0	0	1	0	1	1	2	1	4.9	4.9	4.9	63.207	553	553	1.17	5
617	A0A136WHT9	A0A136WHT9	6	6	6	tr|A0A136WHT9|A0A136WHT9_9FIRM (R)-stereoselective amidase OS=[Clostridium] neopropionicum GN=ramA PE=4 SV=1	-0.758881	1	6	6	6	0	3	3	4	3	6	5	6	5	5	0	3	3	4	3	6	5	6	5	5	0	3	3	4	3	6	5	6	5	5	18.6	18.6	18.6	31.4	274	274	2.96	NA
620	A0A136WHU5	A0A136WHU5	8	8	8	tr|A0A136WHU5|A0A136WHU5_9FIRM Hydroxypyruvate reductase OS=[Clostridium] neopropionicum GN=CLNEO_00450 PE=3 SV=1	-1.24491	1	8	8	8	0	4	3	1	4	6	6	5	5	6	0	4	3	1	4	6	6	5	5	6	0	4	3	1	4	6	6	5	5	6	23.7	23.7	23.7	42.191	389	389	1.61	31
623	A0A136WHV6	A0A136WHV6	6	6	6	tr|A0A136WHV6|A0A136WHV6_9FIRM Rubrerythrin-1 OS=[Clostridium] neopropionicum GN=rbr1 PE=4 SV=1	-0.447436	1	6	6	6	0	5	5	2	4	5	5	5	6	6	0	5	5	2	4	5	5	5	6	6	0	5	5	2	4	5	5	5	6	6	26.3	26.3	26.3	20.704	179	179	2.85	12
626	A0A136WHW1	A0A136WHW1	11	11	11	tr|A0A136WHW1|A0A136WHW1_9FIRM Putative thiamine biosynthesis protein OS=[Clostridium] neopropionicum GN=CLNEO_01630 PE=4 SV=1	-2.13466	1	11	11	11	0	4	7	3	11	11	11	10	11	11	0	4	7	3	11	11	11	10	11	11	0	4	7	3	11	11	11	10	11	11	28.2	28.2	28.2	37.762	344	344	2.36	35
627	A0A136WHW6	A0A136WHW6	6	6	6	tr|A0A136WHW6|A0A136WHW6_9FIRM Serine--tRNA ligase OS=[Clostridium] neopropionicum GN=serS PE=4 SV=1	-0.606541	1	6	6	6	0	5	5	2	5	6	5	4	6	4	0	5	5	2	5	6	5	4	6	4	0	5	5	2	5	6	5	4	6	4	17.9	17.9	17.9	48.884	429	429	1.52	32
628	A0A136WHW7	A0A136WHW7	2	2	2	tr|A0A136WHW7|A0A136WHW7_9FIRM Electron transport complex subunit RsxB OS=[Clostridium] neopropionicum GN=rsxB_1 PE=4 SV=1	0	1	2	2	2	0	1	1	1	1	2	2	1	1	1	0	1	1	1	1	2	2	1	1	1	0	1	1	1	1	2	2	1	1	1	10.8	10.8	10.8	29.186	288	288	2.87	1
629	A0A136WHW8	A0A136WHW8	6	6	6	tr|A0A136WHW8|A0A136WHW8_9FIRM Acetylornithine aminotransferase OS=[Clostridium] neopropionicum GN=argD PE=3 SV=1	-0.617062	1	6	6	6	0	3	3	3	4	6	5	6	4	4	0	3	3	3	4	6	5	6	4	4	0	3	3	3	4	6	5	6	4	4	18.5	18.5	18.5	42.556	390	390	1.85	18
630	A0A136WHW9	A0A136WHW9	12	12	12	tr|A0A136WHW9|A0A136WHW9_9FIRM Phosphoserine aminotransferase OS=[Clostridium] neopropionicum GN=serC PE=3 SV=1	-1.30953	1	12	12	12	0	11	6	5	11	10	11	11	11	11	0	11	6	5	11	10	11	11	11	11	0	11	6	5	11	10	11	11	11	11	42.9	42.9	42.9	40.26	361	361	1.94	22
631	A0A136WHX1	A0A136WHX1	2	2	2	tr|A0A136WHX1|A0A136WHX1_9FIRM Putative L-lactate dehydrogenase operon regulatory protein OS=[Clostridium] neopropionicum GN=lldR_1 PE=4 SV=1	0	1	2	2	2	0	0	1	1	1	2	1	0	1	0	0	0	1	1	1	2	1	0	1	0	0	0	1	1	1	2	1	0	1	0	9.1	9.1	9.1	27.259	242	242	3	NA
633	A0A136WHX9	A0A136WHX9	9	9	9	tr|A0A136WHX9|A0A136WHX9_9FIRM Site-determining protein OS=[Clostridium] neopropionicum GN=minD PE=3 SV=1	-0.3978	1	9	9	9	0	6	9	7	7	8	8	7	8	8	0	6	9	7	7	8	8	7	8	8	0	6	9	7	7	8	8	7	8	8	44.2	44.2	44.2	28.832	265	265	2.72	12
634	A0A136WHY6	A0A136WHY6	6	3	3	tr|A0A136WHY6|A0A136WHY6_9FIRM Uncharacterized protein OS=[Clostridium] neopropionicum GN=CLNEO_01600 PE=4 SV=1	-1.05	1	6	3	3	2	5	5	5	5	4	4	6	4	3	0	2	2	2	2	1	2	3	2	1	0	2	2	2	2	1	2	3	2	1	9	5.2	5.2	78.814	743	743	1.06	16
635	A0A136WHY7	A0A136WHY7	2	2	2	tr|A0A136WHY7|A0A136WHY7_9FIRM Membrane protein insertase YidC OS=[Clostridium] neopropionicum GN=yidC PE=3 SV=1	0	1	2	2	2	0	1	2	0	2	2	2	2	1	2	0	1	2	0	2	2	2	2	1	2	0	1	2	0	2	2	2	2	1	2	5.6	5.6	5.6	39.365	354	354	2.18	7
636	A0A136WHZ1	A0A136WHZ1	2	2	2	tr|A0A136WHZ1|A0A136WHZ1_9FIRM Glutamate--tRNA ligase OS=[Clostridium] neopropionicum GN=gltX PE=3 SV=1	-1.94879	1	2	2	2	0	1	2	1	2	2	2	2	2	2	0	1	2	1	2	2	2	2	2	2	0	1	2	1	2	2	2	2	2	2	4.8	4.8	4.8	54.536	482	482	1.88	2
637	A0A136WHZ4	A0A136WHZ4	48	48	45	tr|A0A136WHZ4|A0A136WHZ4_9FIRM Uncharacterized protein OS=[Clostridium] neopropionicum GN=CLNEO_01590 PE=4 SV=1	-0.223393	1	48	48	45	8	45	41	32	46	46	44	46	45	44	8	45	41	32	46	46	44	46	45	44	6	42	38	29	43	43	42	43	43	42	61.8	61.8	58.4	86.091	802	802	1.69	876
638	A0A136WHZ6	A0A136WHZ6	5	5	5	tr|A0A136WHZ6|A0A136WHZ6_9FIRM Nucleoid-associated protein CLNEO_01700 OS=[Clostridium] neopropionicum GN=CLNEO_01700 PE=3 SV=1	0.639302	1	5	5	5	0	3	4	4	4	3	4	5	3	0	0	3	4	4	4	3	4	5	3	0	0	3	4	4	4	3	4	5	3	0	48.6	48.6	48.6	12.262	111	111	3.96	NA
639	A0A136WI01	A0A136WI01	2	2	2	tr|A0A136WI01|A0A136WI01_9FIRM Cupin domain protein OS=[Clostridium] neopropionicum GN=CLNEO_02990 PE=4 SV=1	0	1	2	2	2	0	0	0	1	1	2	2	1	0	0	0	0	0	1	1	2	2	1	0	0	0	0	0	1	1	2	2	1	0	0	9.9	9.9	9.9	20.53	181	181	2.89	NA
640	A0A136WI11	A0A136WI11	10	10	9	tr|A0A136WI11|A0A136WI11_9FIRM Lysine--tRNA ligase OS=[Clostridium] neopropionicum GN=lysS_1 PE=3 SV=1	-0.613924	1	10	10	9	0	9	9	7	10	9	9	10	10	10	0	9	9	7	10	9	9	10	10	10	0	8	8	6	9	8	8	9	9	9	25.1	25.1	23.3	57.637	502	502	1.98	2
642	A0A136WI16	A0A136WI16	6	6	6	tr|A0A136WI16|A0A136WI16_9FIRM L-lactate dehydrogenase OS=[Clostridium] neopropionicum GN=ldhB PE=3 SV=1	-0.465668	1	6	6	6	0	5	5	6	6	6	6	6	5	6	0	5	5	6	6	6	6	6	5	6	0	5	5	6	6	6	6	6	5	6	20.4	20.4	20.4	34.147	313	313	2.36	20
643	A0A136WI17	A0A136WI17	3	3	3	tr|A0A136WI17|A0A136WI17_9FIRM 30S ribosomal protein S6 OS=[Clostridium] neopropionicum GN=rpsF PE=3 SV=1	0.853421	1	3	3	3	0	2	1	2	2	3	2	2	1	1	0	2	1	2	2	3	2	2	1	1	0	2	1	2	2	3	2	2	1	1	24.2	24.2	24.2	11.013	95	95	4	NA
644	A0A136WI22	A0A136WI22	5	5	5	tr|A0A136WI22|A0A136WI22_9FIRM Desulfoferrodoxin OS=[Clostridium] neopropionicum GN=dfx_1 PE=4 SV=1	-0.200404	1	5	5	5	0	5	5	4	4	4	5	5	4	5	0	5	5	4	4	4	5	5	4	5	0	5	5	4	4	4	5	5	4	5	44.4	44.4	44.4	14.045	126	126	3.03	18
645	A0A136WI26	A0A136WI26	4	4	4	tr|A0A136WI26|A0A136WI26_9FIRM Single-stranded DNA-binding protein OS=[Clostridium] neopropionicum GN=ssbA_1 PE=3 SV=1	-0.626698	1	4	4	4	0	3	4	3	4	4	4	4	4	3	0	3	4	3	4	4	4	4	4	3	0	3	4	3	4	4	4	4	4	3	30.1	30.1	30.1	16.318	143	143	2.7	11
647	A0A136WI37	A0A136WI37	2	2	2	tr|A0A136WI37|A0A136WI37_9FIRM Transcription elongation factor GreA OS=[Clostridium] neopropionicum GN=greA_1 PE=3 SV=1	-0.700424	1	2	2	2	0	2	2	2	2	2	2	2	2	2	0	2	2	2	2	2	2	2	2	2	0	2	2	2	2	2	2	2	2	2	20.9	20.9	20.9	17.644	158	158	3	NA
648	A0A136WI38	A0A136WI38	6	6	6	tr|A0A136WI38|A0A136WI38_9FIRM Asparagine--tRNA ligase OS=[Clostridium] neopropionicum GN=asnS PE=3 SV=1	-3.57387	1	6	6	6	0	3	3	0	5	5	5	5	6	4	0	3	3	0	5	5	5	5	6	4	0	3	3	0	5	5	5	5	6	4	14.7	14.7	14.7	53.298	464	464	1.83	10
649	A0A136WI45	A0A136WI45	3	3	3	tr|A0A136WI45|A0A136WI45_9FIRM Carbamoyl-phosphate synthase large chain OS=[Clostridium] neopropionicum GN=carB PE=3 SV=1	-1.90467	1	3	3	3	0	2	2	2	3	3	3	3	3	3	0	2	2	2	3	3	3	3	3	3	0	2	2	2	3	3	3	3	3	3	3	3	3	147.85	1345	1345	1	30
650	A0A136WI48	A0A136WI48	15	15	15	tr|A0A136WI48|A0A136WI48_9FIRM Hydroxyethylthiazole kinase OS=[Clostridium] neopropionicum GN=thiM PE=3 SV=1	-1.45982	1	15	15	15	0	7	10	8	11	15	13	14	14	12	0	7	10	8	11	15	13	14	14	12	0	7	10	8	11	15	13	14	14	12	44.4	44.4	44.4	29.093	275	275	2.85	8
652	A0A136WI60	A0A136WI60	2	2	2	tr|A0A136WI60|A0A136WI60_9FIRM Uncharacterized protein OS=[Clostridium] neopropionicum GN=CLNEO_03580 PE=4 SV=1	-0.183626	1	2	2	2	0	0	0	1	0	1	1	1	0	2	0	0	0	1	0	1	1	1	0	2	0	0	0	1	0	1	1	1	0	2	6.1	6.1	6.1	53.99	458	458	2	NA
653	A0A136WI61	A0A136WI61	11	11	11	tr|A0A136WI61|A0A136WI61_9FIRM Aminopyrimidine aminohydrolase OS=[Clostridium] neopropionicum GN=tenA PE=3 SV=1	-2.08355	1	11	11	11	0	2	5	3	11	11	10	11	11	9	0	2	5	3	11	11	10	11	11	9	0	2	5	3	11	11	10	11	11	9	48.4	48.4	48.4	25.624	221	221	2.64	23
655	A0A136WI68	A0A136WI68	2	2	2	tr|A0A136WI68|A0A136WI68_9FIRM Cell shape-determining protein MreC OS=[Clostridium] neopropionicum GN=mreC PE=3 SV=1	-0.69912	1	2	2	2	0	0	2	0	1	1	1	1	1	1	0	0	2	0	1	1	1	1	1	1	0	0	2	0	1	1	1	1	1	1	8.5	8.5	8.5	30.291	281	281	2	4
656	A0A136WI72	A0A136WI72	3	3	3	tr|A0A136WI72|A0A136WI72_9FIRM Transition state regulatory protein AbrB OS=[Clostridium] neopropionicum GN=abrB PE=4 SV=1	-0.866219	1	3	3	3	0	1	2	1	1	0	1	1	3	0	0	1	2	1	1	0	1	1	3	0	0	1	2	1	1	0	1	1	3	0	25.6	25.6	25.6	9.7314	86	86	4	NA
657	A0A136WI88	A0A136WI88	8	8	8	tr|A0A136WI88|A0A136WI88_9FIRM Aliphatic sulfonates import ATP-binding protein SsuB OS=[Clostridium] neopropionicum GN=ssuB_1 PE=4 SV=1	-3.05333	1	8	8	8	0	1	2	0	7	8	7	7	7	6	0	1	2	0	7	8	7	7	7	6	0	1	2	0	7	8	7	7	7	6	32.7	32.7	32.7	28.502	251	251	2.64	10
659	A0A136WI92	A0A136WI92	7	7	7	tr|A0A136WI92|A0A136WI92_9FIRM 2-aminoadipate transaminase OS=[Clostridium] neopropionicum GN=lysN_3 PE=4 SV=1	0.421009	1	7	7	7	0	5	6	6	6	6	6	6	5	5	0	5	6	6	6	6	6	6	5	5	0	5	6	6	6	6	6	6	5	5	34.3	34.3	34.3	44.612	394	394	1.81	13
661	A0A136WI97	A0A136WI97	9	9	9	tr|A0A136WI97|A0A136WI97_9FIRM UDP-N-acetylglucosamine 2-epimerase OS=[Clostridium] neopropionicum GN=mnaA_1 PE=3 SV=1	-1.64671	1	9	9	9	0	4	6	0	7	7	7	8	7	7	0	4	6	0	7	7	7	8	7	7	0	4	6	0	7	7	7	8	7	7	16.9	16.9	16.9	68.785	615	615	2.2	21
663	A0A136WIA9	A0A136WIA9	2	2	2	tr|A0A136WIA9|A0A136WIA9_9FIRM Acetylglutamate kinase OS=[Clostridium] neopropionicum GN=argB PE=3 SV=1	0	1	2	2	2	0	1	1	2	2	2	2	2	2	2	0	1	1	2	2	2	2	2	2	2	0	1	1	2	2	2	2	2	2	2	8.4	8.4	8.4	30.235	285	285	2.89	NA
666	A0A136WIC4	A0A136WIC4	6	6	6	tr|A0A136WIC4|A0A136WIC4_9FIRM Ureidoglycolate lyase OS=[Clostridium] neopropionicum GN=CLNEO_03730 PE=4 SV=1	-0.095624	1	6	6	6	0	5	6	2	4	6	6	6	6	4	0	5	6	2	4	6	6	6	6	4	0	5	6	2	4	6	6	6	6	4	25	25	25	32.356	292	292	2.45	11
668	A0A136WID1	A0A136WID1	7	7	7	tr|A0A136WID1|A0A136WID1_9FIRM R3H domain protein OS=[Clostridium] neopropionicum GN=CLNEO_02540 PE=4 SV=1	-0.78292	1	7	7	7	0	5	6	7	6	6	6	5	6	5	0	5	6	7	6	6	6	5	6	5	0	5	6	7	6	6	6	5	6	5	32.7	32.7	32.7	23.218	205	205	2.98	1
670	A0A136WID6	A0A136WID6	8	7	7	tr|A0A136WID6|A0A136WID6_9FIRM Pyruvate-flavodoxin oxidoreductase OS=[Clostridium] neopropionicum GN=nifJ_1 PE=3 SV=1	-0.00584879	1	8	7	7	0	8	5	6	8	7	7	8	8	8	0	7	4	5	7	6	6	7	7	7	0	7	4	5	7	6	6	7	7	7	10.5	9.3	9.3	129.51	1177	1177	1.02	64
671	A0A136WID8	A0A136WID8	24	24	24	tr|A0A136WID8|A0A136WID8_9FIRM Endo-1,4-beta-xylanase A OS=[Clostridium] neopropionicum GN=xynA1_1 PE=4 SV=1	-1.19096	1	24	24	24	0	19	14	12	24	22	24	24	24	21	0	19	14	12	24	22	24	24	24	21	0	19	14	12	24	22	24	24	24	21	19.3	19.3	19.3	158.98	1515	1515	2.32	185
672	A0A136WID9	A0A136WID9	8	8	8	tr|A0A136WID9|A0A136WID9_9FIRM DNA polymerase III subunit beta OS=[Clostridium] neopropionicum GN=dnaN PE=4 SV=1	-1.72369	1	8	8	8	0	6	5	1	7	7	7	6	8	6	0	6	5	1	7	7	7	6	8	6	0	6	5	1	7	7	7	6	8	6	23.7	23.7	23.7	41.582	367	367	1.72	25
673	A0A136WIE1	A0A136WIE1	5	5	5	tr|A0A136WIE1|A0A136WIE1_9FIRM Arginine biosynthesis bifunctional protein ArgJ OS=[Clostridium] neopropionicum GN=argJ PE=3 SV=1	-0.316623	1	5	5	5	0	0	2	1	3	3	5	3	5	1	0	0	2	1	3	3	5	3	5	1	0	0	2	1	3	3	5	3	5	1	16.8	16.8	16.8	41.838	404	404	3.61	2
674	A0A136WIE2	A0A136WIE2	3	3	3	tr|A0A136WIE2|A0A136WIE2_9FIRM 2,3,4,5-tetrahydropyridine-2,6-dicarboxylate N-acetyltransferase OS=[Clostridium] neopropionicum GN=dapH_2 PE=3 SV=1	-0.43878	1	3	3	3	0	3	3	2	3	3	3	3	3	3	0	3	3	2	3	3	3	3	3	3	0	3	3	2	3	3	3	3	3	3	15.3	15.3	15.3	24.906	236	236	2.57	11
675	A0A136WIF2	A0A136WIF2	5	5	5	tr|A0A136WIF2|A0A136WIF2_9FIRM HTH-type transcriptional regulator LutR OS=[Clostridium] neopropionicum GN=lutR_2 PE=4 SV=1	-0.826425	1	5	5	5	0	1	4	3	4	5	4	5	4	4	0	1	4	3	4	5	4	5	4	4	0	1	4	3	4	5	4	5	4	4	21.8	21.8	21.8	27.14	239	239	2.87	NA
676	A0A136WIF4	A0A136WIF4	2	2	2	tr|A0A136WIF4|A0A136WIF4_9FIRM Stage III sporulation protein D OS=[Clostridium] neopropionicum GN=spoIIID PE=4 SV=1	1.42286	1	2	2	2	0	2	2	2	2	2	2	2	0	0	0	2	2	2	2	2	2	2	0	0	0	2	2	2	2	2	2	2	0	0	17.6	17.6	17.6	9.8703	85	85	3.93	NA
677	A0A136WIF5	A0A136WIF5	6	6	6	tr|A0A136WIF5|A0A136WIF5_9FIRM Pyrroline-5-carboxylate reductase OS=[Clostridium] neopropionicum GN=proC_2 PE=3 SV=1	-0.483677	1	6	6	6	0	6	5	4	6	6	6	5	6	6	0	6	5	4	6	6	6	5	6	6	0	6	5	4	6	6	6	5	6	6	29.6	29.6	29.6	28.15	270	270	2.55	15
679	A0A136WIH8	A0A136WIH8	6	6	6	tr|A0A136WIH8|A0A136WIH8_9FIRM Endo-1,4-beta-xylanase A OS=[Clostridium] neopropionicum GN=xynA1_5 PE=4 SV=1	-0.568142	1	6	6	6	0	4	6	5	6	6	6	6	6	6	0	4	6	5	6	6	6	6	6	6	0	4	6	5	6	6	6	6	6	6	5.4	5.4	5.4	152.16	1487	1487	2.65	11
680	A0A136WIH9	A0A136WIH9	9	9	9	tr|A0A136WIH9|A0A136WIH9_9FIRM 2-aminoadipate transaminase OS=[Clostridium] neopropionicum GN=lysN_2 PE=4 SV=1	-1.49584	1	9	9	9	0	6	5	2	9	8	6	9	7	7	0	6	5	2	9	8	6	9	7	7	0	6	5	2	9	8	6	9	7	7	37.6	37.6	37.6	44.147	394	394	1.65	24
681	A0A136WIJ7	A0A136WIJ7	8	8	6	tr|A0A136WIJ7|A0A136WIJ7_9FIRM Putative aldolase LsrF OS=[Clostridium] neopropionicum GN=lsrF_1 PE=4 SV=1	0.422777	1	8	8	6	0	5	8	6	7	5	5	3	6	5	0	5	8	6	7	5	5	3	6	5	0	3	6	4	5	4	4	1	4	3	36.4	36.4	28.6	32.112	294	294	2.88	2
683	A0A136WIL8	A0A136WIL8	6	6	6	tr|A0A136WIL8|A0A136WIL8_9FIRM Argininosuccinate synthase OS=[Clostridium] neopropionicum GN=argG_2 PE=3 SV=1	-1.77159	1	6	6	6	0	4	4	1	5	6	6	5	5	6	0	4	4	1	5	6	6	5	5	6	0	4	4	1	5	6	6	5	5	6	17	17	17	44.765	405	405	1.65	33
684	A0A136WIN1	A0A136WIN1	5	5	5	tr|A0A136WIN1|A0A136WIN1_9FIRM Oxygen-independent coproporphyrinogen-III oxidase-like protein YqeR OS=[Clostridium] neopropionicum GN=hemN_2 PE=4 SV=1	-1.35869	1	5	5	5	0	2	4	4	5	5	5	4	5	5	0	2	4	4	5	5	5	4	5	5	0	2	4	4	5	5	5	4	5	5	24.1	24.1	24.1	32.686	290	290	2.72	NA
685	A0A136WIP5	A0A136WIP5	2	2	2	tr|A0A136WIP5|A0A136WIP5_9FIRM Ktr system potassium uptake protein A OS=[Clostridium] neopropionicum GN=ktrA PE=4 SV=1	-0.972663	1	2	2	2	0	2	2	1	1	2	2	2	2	2	0	2	2	1	1	2	2	2	2	2	0	2	2	1	1	2	2	2	2	2	9.3	9.3	9.3	24.525	214	214	2.74	2
686	A0A136WIQ2	A0A136WIQ2	22	22	22	tr|A0A136WIQ2|A0A136WIQ2_9FIRM Endo-1,4-beta-xylanase A OS=[Clostridium] neopropionicum GN=xynA1_6 PE=4 SV=1	-0.443929	1	22	22	22	3	19	17	17	21	21	20	22	20	20	3	19	17	17	21	21	20	22	20	20	3	19	17	17	21	21	20	22	20	20	32.2	32.2	32.2	99.887	918	918	1.25	204
687	A0A136WIR5	A0A136WIR5	13	13	13	tr|A0A136WIR5|A0A136WIR5_9FIRM Ribosome hibernation promoting factor OS=[Clostridium] neopropionicum GN=yvyD PE=3 SV=1	-0.609546	1	13	13	13	0	8	10	9	10	11	13	12	10	9	0	8	10	9	10	11	13	12	10	9	0	8	10	9	10	11	13	12	10	9	59.7	59.7	59.7	21.118	181	181	3.29	7
688	A0A136WIS0	A0A136WIS0	7	7	7	tr|A0A136WIS0|A0A136WIS0_9FIRM Autoinducer 2-binding protein LsrB OS=[Clostridium] neopropionicum GN=lsrB_2 PE=4 SV=1	0.0845069	1	7	7	7	0	7	6	3	3	6	4	5	5	5	0	7	6	3	3	6	4	5	5	5	0	7	6	3	3	6	4	5	5	5	37.3	37.3	37.3	38.938	365	365	1.85	14
691	A0A136WIT1	A0A136WIT1	5	5	5	tr|A0A136WIT1|A0A136WIT1_9FIRM ABC transporter substrate binding protein OS=[Clostridium] neopropionicum GN=CLNEO_05840 PE=4 SV=1	-0.601627	1	5	5	5	0	3	4	2	4	3	3	4	3	4	0	3	4	2	4	3	3	4	3	4	0	3	4	2	4	3	3	4	3	4	21.3	21.3	21.3	34.478	333	333	2.49	7
693	A0A136WIT3	A0A136WIT3	5	5	5	tr|A0A136WIT3|A0A136WIT3_9FIRM Aminopeptidase 2 OS=[Clostridium] neopropionicum GN=CLNEO_05580 PE=4 SV=1	-0.628736	1	5	5	5	0	4	4	2	4	5	5	5	5	5	0	4	4	2	4	5	5	5	5	5	0	4	4	2	4	5	5	5	5	5	18.1	18.1	18.1	41.929	371	371	1.7	18
694	A0A136WIT4	A0A136WIT4	2	2	2	tr|A0A136WIT4|A0A136WIT4_9FIRM Autoinducer 2 import ATP-binding protein LsrA OS=[Clostridium] neopropionicum GN=lsrA_2 PE=4 SV=1	0	1	2	2	2	0	1	1	1	1	1	1	1	1	1	0	1	1	1	1	1	1	1	1	1	0	1	1	1	1	1	1	1	1	1	6.3	6.3	6.3	55.772	507	507	1.7	3
696	A0A136WIT6	A0A136WIT6	7	7	7	tr|A0A136WIT6|A0A136WIT6_9FIRM O-acetyl-ADP-ribose deacetylase OS=[Clostridium] neopropionicum GN=ymdB PE=4 SV=1	-0.202668	1	7	7	7	0	5	6	3	6	6	7	6	3	3	0	5	6	3	6	6	7	6	3	3	0	5	6	3	6	6	7	6	3	3	42.9	42.9	42.9	19.173	175	175	2.82	21
697	A0A136WIT9	A0A136WIT9	10	10	10	tr|A0A136WIT9|A0A136WIT9_9FIRM Uncharacterized protein OS=[Clostridium] neopropionicum GN=CLNEO_05940 PE=4 SV=1	-0.0390476	1	10	10	10	0	7	9	5	9	9	10	10	5	3	0	7	9	5	9	9	10	10	5	3	0	7	9	5	9	9	10	10	5	3	60.3	60.3	60.3	17.727	151	151	3.58	11
699	A0A136WIU4	A0A136WIU4	3	3	3	tr|A0A136WIU4|A0A136WIU4_9FIRM Glucose-1-phosphate thymidylyltransferase OS=[Clostridium] neopropionicum GN=rmlA PE=4 SV=1	-2.40534	1	3	3	3	0	2	3	1	3	3	3	3	3	3	0	2	3	1	3	3	3	3	3	3	0	2	3	1	3	3	3	3	3	3	18	18	18	27.874	244	244	2.35	10
700	A0A136WIU5	A0A136WIU5	4	4	4	tr|A0A136WIU5|A0A136WIU5_9FIRM Spermidine/putrescine-binding periplasmic protein OS=[Clostridium] neopropionicum GN=potD_2 PE=4 SV=1	-1.25416	1	4	4	4	0	2	1	2	3	3	2	2	3	2	0	2	1	2	3	3	2	2	3	2	0	2	1	2	3	3	2	2	3	2	16.5	16.5	16.5	40.003	357	357	2.04	3
701	A0A136WIV1	A0A136WIV1	16	16	16	tr|A0A136WIV1|A0A136WIV1_9FIRM Methionine--tRNA ligase OS=[Clostridium] neopropionicum GN=metG PE=3 SV=1	-0.94604	1	16	16	16	0	14	12	8	14	14	16	15	15	14	0	14	12	8	14	14	16	15	15	14	0	14	12	8	14	14	16	15	15	14	31	31	31	75.8	664	664	1.36	151
703	A0A136WIW8	A0A136WIW8	6	6	6	tr|A0A136WIW8|A0A136WIW8_9FIRM Transcriptional regulatory protein SrrA OS=[Clostridium] neopropionicum GN=srrA_1 PE=4 SV=1	-0.658843	1	6	6	6	0	3	4	3	3	4	5	5	4	5	0	3	4	3	3	4	5	5	4	5	0	3	4	3	3	4	5	5	4	5	21.1	21.1	21.1	26.024	232	232	2.86	2
704	A0A136WIX2	A0A136WIX2	4	4	3	tr|A0A136WIX2|A0A136WIX2_9FIRM Glycine--tRNA ligase OS=[Clostridium] neopropionicum GN=glyQS PE=3 SV=1	-1.52975	1	4	4	3	0	4	2	2	2	3	3	3	3	2	0	4	2	2	2	3	3	3	3	2	0	3	2	2	2	3	3	3	3	2	10.2	10.2	8.7	53.58	462	462	1.23	30
705	A0A136WIX4	A0A136WIX4	2	1	1	tr|A0A136WIX4|A0A136WIX4_9FIRM Elongation factor P OS=[Clostridium] neopropionicum GN=efp PE=3 SV=1	-0.720613	1	2	1	1	0	2	1	1	1	1	1	1	1	1	0	1	1	1	1	1	1	1	1	1	0	1	1	1	1	1	1	1	1	1	9.1	4.8	4.8	20.986	187	187	3	NA
706	A0A136WIY4	A0A136WIY4	8	7	7	tr|A0A136WIY4|A0A136WIY4_9FIRM Protein translocase subunit SecA OS=[Clostridium] neopropionicum GN=secA PE=3 SV=1	-0.267654	1	8	7	7	0	8	7	6	5	8	4	7	6	7	0	7	7	6	5	7	4	6	5	6	0	7	7	6	5	7	4	6	5	6	12.3	11.4	11.4	98.363	857	857	1	53
708	A0A136WIZ0	A0A136WIZ0	3	3	3	tr|A0A136WIZ0|A0A136WIZ0_9FIRM Flavodoxin OS=[Clostridium] neopropionicum GN=CLNEO_02950 PE=4 SV=1	0	1	3	3	3	0	1	2	0	2	3	3	2	3	2	0	1	2	0	2	3	3	2	3	2	0	1	2	0	2	3	3	2	3	2	19.3	19.3	19.3	20.04	176	176	2.52	5
709	A0A136WIZ1	A0A136WIZ1	16	16	16	tr|A0A136WIZ1|A0A136WIZ1_9FIRM Methyl-accepting chemotaxis protein 4 OS=[Clostridium] neopropionicum GN=mcp4_1 PE=4 SV=1	-0.852287	1	16	16	16	0	12	9	4	11	11	13	11	13	12	0	12	9	4	11	11	13	11	13	12	0	12	9	4	11	11	13	11	13	12	57	57	57	37.683	344	344	1.98	65
710	A0A136WIZ3	A0A136WIZ3	3	3	3	tr|A0A136WIZ3|A0A136WIZ3_9FIRM Chemotaxis protein CheY OS=[Clostridium] neopropionicum GN=cheY_1 PE=4 SV=1	-0.583293	1	3	3	3	0	1	1	1	2	2	2	2	1	0	0	1	1	1	2	2	2	2	1	0	0	1	1	1	2	2	2	2	1	0	31.7	31.7	31.7	12.989	120	120	3.83	NA
711	A0A136WJ02	A0A136WJ02	4	4	4	tr|A0A136WJ02|A0A136WJ02_9FIRM Tryptophan synthase beta chain OS=[Clostridium] neopropionicum GN=trpB_1 PE=3 SV=1	-1.05796	1	4	4	4	0	3	4	2	4	4	4	3	4	4	0	3	4	2	4	4	4	3	4	4	0	3	4	2	4	4	4	3	4	4	15	15	15	50.562	460	460	1.43	25
712	A0A136WJ03	A0A136WJ03	9	9	9	tr|A0A136WJ03|A0A136WJ03_9FIRM Chemotaxis protein CheV OS=[Clostridium] neopropionicum GN=cheV PE=4 SV=1	-0.672966	1	9	9	9	0	7	8	6	8	7	7	8	8	7	0	7	8	6	8	7	7	8	8	7	0	7	8	6	8	7	7	8	8	7	33	33	33	35.204	315	315	2.49	16
713	A0A136WJ14	A0A136WJ14	2	2	2	tr|A0A136WJ14|A0A136WJ14_9FIRM Mitochondrial PGP phosphatase OS=[Clostridium] neopropionicum GN=CLNEO_05600 PE=4 SV=1	0	1	2	2	2	0	1	1	1	2	0	1	1	0	0	0	1	1	1	2	0	1	1	0	0	0	1	1	1	2	0	1	1	0	0	12.6	12.6	12.6	20.208	175	175	3.4	NA
714	A0A136WJ16	A0A136WJ16	3	3	3	tr|A0A136WJ16|A0A136WJ16_9FIRM Transcriptional repressor NrdR OS=[Clostridium] neopropionicum GN=nrdR PE=3 SV=1	-0.839269	1	3	3	3	0	2	3	1	3	3	3	3	3	2	0	2	3	1	3	3	3	3	3	2	0	2	3	1	3	3	3	3	3	2	25.5	25.5	25.5	17.676	153	153	2.82	8
716	A0A136WJ20	A0A136WJ20	5	5	5	tr|A0A136WJ20|A0A136WJ20_9FIRM Yqey-like protein OS=[Clostridium] neopropionicum GN=CLNEO_05830 PE=4 SV=1	-0.108959	1	5	5	5	0	1	2	2	3	3	4	2	1	3	0	1	2	2	3	3	4	2	1	3	0	1	2	2	3	3	4	2	1	3	26.7	26.7	26.7	16.805	150	150	4	NA
718	A0A136WJ33	A0A136WJ33	3	3	3	tr|A0A136WJ33|A0A136WJ33_9FIRM Ribonuclease OS=[Clostridium] neopropionicum GN=CLNEO_05800 PE=4 SV=1	-3.15549	1	3	3	3	0	1	1	1	2	2	2	2	3	2	0	1	1	1	2	2	2	2	3	2	0	1	1	1	2	2	2	2	3	2	5.4	5.4	5.4	60.595	541	541	1.11	16
719	A0A136WJ40	A0A136WJ40	3	3	3	tr|A0A136WJ40|A0A136WJ40_9FIRM Sporulation initiation inhibitor protein Soj OS=[Clostridium] neopropionicum GN=soj_2 PE=4 SV=1	-0.718734	1	3	3	3	0	2	2	2	2	2	2	3	2	2	0	2	2	2	2	2	2	3	2	2	0	2	2	2	2	2	2	3	2	2	13.7	13.7	13.7	28.807	262	262	2.07	15
720	A0A136WJ41	A0A136WJ41	4	4	4	tr|A0A136WJ41|A0A136WJ41_9FIRM N-acyltransferase YncA OS=[Clostridium] neopropionicum GN=yncA_2 PE=4 SV=1	-0.422295	1	4	4	4	0	2	3	1	4	4	4	4	2	1	0	2	3	1	4	4	4	4	2	1	0	2	3	1	4	4	4	4	2	1	19.5	19.5	19.5	18.225	164	164	3.94	NA
722	A0A136WJ53	A0A136WJ53	12	12	12	tr|A0A136WJ53|A0A136WJ53_9FIRM Purine-binding protein OS=[Clostridium] neopropionicum GN=CLNEO_05690 PE=4 SV=1	-0.256522	1	12	12	12	0	10	9	9	12	12	12	11	12	10	0	10	9	9	12	12	12	11	12	10	0	10	9	9	12	12	12	11	12	10	52.9	52.9	52.9	40.033	376	376	2.13	26
725	A0A136WJ78	A0A136WJ78	39	38	38	tr|A0A136WJ78|A0A136WJ78_9FIRM Pyruvate, phosphate dikinase OS=[Clostridium] neopropionicum GN=ppdK PE=3 SV=1	-0.406615	1	39	38	38	4	36	32	24	37	38	37	39	37	37	4	35	31	23	36	37	36	38	36	36	4	35	31	23	36	37	36	38	36	36	51.5	50.2	50.2	97.029	881	881	1.1	533
726	A0A136WJ87	A0A136WJ87	6	6	6	tr|A0A136WJ87|A0A136WJ87_9FIRM NMT1/THI5 like protein OS=[Clostridium] neopropionicum GN=CLNEO_06100 PE=4 SV=1	-0.34897	1	6	6	6	0	4	4	3	4	4	5	3	5	4	0	4	4	3	4	4	5	3	5	4	0	4	4	3	4	4	5	3	5	4	27.5	27.5	27.5	34.719	334	334	2.45	9
729	A0A136WJC9	A0A136WJC9	2	2	2	tr|A0A136WJC9|A0A136WJC9_9FIRM Cell wall-binding protein YocH OS=[Clostridium] neopropionicum GN=yocH PE=4 SV=1	-0.829945	1	2	2	2	0	1	1	1	2	2	2	1	2	1	0	1	1	1	2	2	2	1	2	1	0	1	1	1	2	2	2	1	2	1	8.2	8.2	8.2	30.051	281	281	2.22	6
730	A0A136WJE1	A0A136WJE1	2	2	2	tr|A0A136WJE1|A0A136WJE1_9FIRM Flagellar hook-associated protein 2 OS=[Clostridium] neopropionicum GN=fliD PE=3 SV=1	-0.841708	1	2	2	2	0	0	1	0	0	0	0	0	1	0	0	0	1	0	0	0	0	0	1	0	0	0	1	0	0	0	0	0	1	0	3	3	3	86.723	809	809	1.33	2
731	A0A136WJL7	A0A136WJL7	2	2	2	tr|A0A136WJL7|A0A136WJL7_9FIRM Flagellar basal body rod modification protein OS=[Clostridium] neopropionicum GN=CLNEO_06500 PE=4 SV=1	0	1	2	2	2	0	1	1	1	1	2	2	1	1	0	0	1	1	1	1	2	2	1	1	0	0	1	1	1	1	2	2	1	1	0	14	14	14	18.26	171	171	4	NA
[truncated: 96 more columns]
