# Supplementary material for: Propionate Production from Carbon Monoxide by Synthetic Cocultures of Acetobacterium wieringae and Propionigenic Bacteria
Source: Appl Environ Microbiol. 2021 Jun 25;87(14):e02839-20. doi: 10.1128/AEM.02839-20 (PMC8231444; doi:10.1128/AEM.02839-20)
Supplement: Supplemental file 4 — Table S3. Download AEM02839-20_Supp_4_seq6.xlsx, XLSX file, 2.0 MB [file aem02839-20_supp_4_seq6.xlsx]

## Sheet: Legend
	Data con1 vs. con3 contains (one tab for strain JM (AWJM) and one tab for A. neopropionicum (ANEO)
	- relative LOG protein abundances at day 4 (con1) vs. day 15 (con3)
	- central energy and carbon proteins highlighted green
	- LFQ intensities of tested conditions
	*4 days (triplicates)
	*11 days (triplicates)
	*15 days (triplicates)
	Raw output_MaxQuant contains:
	Raw MaxQuant output table

## Sheet: Raw maxquant output
Protein IDs	Majority protein IDs	Peptide counts (all)	Peptide counts (razor+unique)	Peptide counts (unique)	Fasta headers	Number of proteins	Peptides	Razor + unique peptides	Unique peptides	Peptides Con1_B1	Peptides Con1_B2	Peptides Con1_B3	Peptides Con2_B1	Peptides Con2_B2	Peptides Con2_B3	Peptides Con3_B1	Peptides Con3_B2	Peptides Con3_B3	Razor + unique peptides Con1_B1	Razor + unique peptides Con1_B2	Razor + unique peptides Con1_B3	Razor + unique peptides Con2_B1	Razor + unique peptides Con2_B2	Razor + unique peptides Con2_B3	Razor + unique peptides Con3_B1	Razor + unique peptides Con3_B2	Razor + unique peptides Con3_B3	Unique peptides Con1_B1	Unique peptides Con1_B2	Unique peptides Con1_B3	Unique peptides Con2_B1	Unique peptides Con2_B2	Unique peptides Con2_B3	Unique peptides Con3_B1	Unique peptides Con3_B2	Unique peptides Con3_B3	Sequence coverage [%]	Unique + razor sequence coverage [%]	Unique sequence coverage [%]	Mol. weight [kDa]	Sequence length	Sequence lengths	Fraction average	Fraction 1	Fraction 2	Fraction 3	Fraction 4	Q-value	Score
CON__sp|P02538|K2C6A_HUMAN;CON__sp|P48668|K2C6C_HUMAN	CON__sp|P02538|K2C6A_HUMAN;CON__sp|P48668|K2C6C_HUMAN	9;8	5;4	2;1	;	2	9	5	2	4	6	4	5	4	5	4	3	3	1	3	0	2	1	2	1	0	0	0	1	0	2	1	1	0	0	0	16	9.2	4.8	60.044	564	564;564	3.3	1	2		7	0	18.911
A0A136WAU2	A0A136WAU2	11	7	7	tr|A0A136WAU2|A0A136WAU2_9FIRM Acryloyl-CoA reductase electron transfer subunit gamma OS=[Clostridium] neopropionicum GN=acrB_3 PE=4 SV=1	1	11	7	7	9	11	10	11	11	11	11	11	11	5	7	7	7	7	7	7	7	7	5	7	7	7	7	7	7	7	7	54	34.2	34.2	28.474	263	263	2.28	36	21	72		0	45.007
A0A136WAX8	A0A136WAX8	3	3	3	tr|A0A136WAX8|A0A136WAX8_9FIRM L-lactate dehydrogenase OS=[Clostridium] neopropionicum GN=lldD PE=3 SV=1	1	3	3	3	1	1	1	2	1	3	1	2	1	1	1	1	2	1	3	1	2	1	1	1	1	2	1	3	1	2	1	13.8	13.8	13.8	35.812	341	341	1.81	6	7	3		0	10.197
A0A136WAY0	A0A136WAY0	1	1	1	tr|A0A136WAY0|A0A136WAY0_9FIRM Uncharacterized protein OS=[Clostridium] neopropionicum GN=CLNEO_29610 PE=4 SV=1	1	1	1	1	0	0	0	1	1	1	1	0	1	0	0	0	1	1	1	1	0	1	0	0	0	1	1	1	1	0	1	3.3	3.3	3.3	62.223	542	542	1	5				0.008399	1.9144
A0A136WAY2	A0A136WAY2	26	26	26	tr|A0A136WAY2|A0A136WAY2_9FIRM Endo-1,4-beta-xylanase A OS=[Clostridium] neopropionicum GN=xynA1_11 PE=4 SV=1	1	26	26	26	23	23	20	24	21	25	25	24	23	23	23	20	24	21	25	25	24	23	23	23	20	24	21	25	25	24	23	21.9	21.9	21.9	150.55	1477	1477	1.99	181	81	156	11	0	323.31
A0A136WAZ4	A0A136WAZ4	3	3	3	tr|A0A136WAZ4|A0A136WAZ4_9FIRM Acetyltransferase (GNAT) family protein OS=[Clostridium] neopropionicum GN=CLNEO_29390 PE=4 SV=1	1	3	3	3	1	1	2	3	2	2	3	0	0	1	1	2	3	2	2	3	0	0	1	1	2	3	2	2	3	0	0	20.3	20.3	20.3	18.478	158	158	4				14	0	5.8189
A0A136WB00	A0A136WB00	2	2	2	tr|A0A136WB00|A0A136WB00_9FIRM Oligoendopeptidase F, plasmid OS=[Clostridium] neopropionicum GN=pepF1 PE=3 SV=1	1	2	2	2	0	0	1	1	1	1	2	1	1	0	0	1	1	1	1	2	1	1	0	0	1	1	1	1	2	1	1	4.2	4.2	4.2	68.628	598	598	1.3	7	3			0	13.656
A0A136WB01	A0A136WB01	1	1	1	tr|A0A136WB01|A0A136WB01_9FIRM ABC transporter ATP-binding protein YtrB OS=[Clostridium] neopropionicum GN=ytrB PE=4 SV=1	1	1	1	1	1	0	0	1	1	1	1	0	0	1	0	0	1	1	1	1	0	0	1	0	0	1	1	1	1	0	0	5.3	5.3	5.3	27.615	244	244	3			5		0	3.7004
A0A136WB11	A0A136WB11	1	1	1	tr|A0A136WB11|A0A136WB11_9FIRM Putative zinc ribbon domain protein OS=[Clostridium] neopropionicum GN=CLNEO_29130 PE=4 SV=1	1	1	1	1	0	0	0	0	0	0	0	1	0	0	0	0	0	0	0	0	1	0	0	0	0	0	0	0	0	1	0	12	12	12	9.4961	83	83	4				1	1	-2
A0A136WB15	A0A136WB15	5	5	5	tr|A0A136WB15|A0A136WB15_9FIRM Uncharacterized protein OS=[Clostridium] neopropionicum GN=CLNEO_29150 PE=4 SV=1	1	5	5	5	1	3	1	5	3	4	4	1	1	1	3	1	5	3	4	4	1	1	1	3	1	5	3	4	4	1	1	38.4	38.4	38.4	18.611	164	164	3.7	1	2		20	0	8.8647
A0A136WB18	A0A136WB18	2	2	2	tr|A0A136WB18|A0A136WB18_9FIRM Isonitrile hydratase OS=[Clostridium] neopropionicum GN=inhA PE=4 SV=1	1	2	2	2	1	2	0	2	2	2	2	2	2	1	2	0	2	2	2	2	2	2	1	2	0	2	2	2	2	2	2	11.4	11.4	11.4	22.554	201	201	2.82	1	1	15		0	23.897
A0A136WB22	A0A136WB22	2	2	2	tr|A0A136WB22|A0A136WB22_9FIRM Putative oxidoreductase YbdH OS=[Clostridium] neopropionicum GN=ybdH PE=4 SV=1	1	2	2	2	0	1	0	2	2	1	2	2	2	0	1	0	2	2	1	2	2	2	0	1	0	2	2	1	2	2	2	8	8	8	41.043	364	364	2.17	5		7		0	6.4422
A0A136WB25	A0A136WB25	2	2	2	tr|A0A136WB25|A0A136WB25_9FIRM Low specificity L-threonine aldolase OS=[Clostridium] neopropionicum GN=ltaE PE=4 SV=1	1	2	2	2	1	1	0	2	2	1	1	1	1	1	1	0	2	2	1	1	1	1	1	1	0	2	2	1	1	1	1	7.3	7.3	7.3	38.374	344	344	2	1	10	1		0	4.5465
A0A136WB26	A0A136WB26	2	2	2	tr|A0A136WB26|A0A136WB26_9FIRM Uncharacterized protein OS=[Clostridium] neopropionicum GN=CLNEO_28700 PE=4 SV=1	1	2	2	2	2	2	1	2	2	1	1	1	1	2	2	1	2	2	1	1	1	1	2	2	1	2	2	1	1	1	1	7.1	7.1	7.1	33.551	295	295	2.31	5	1	10		0.0011601	3.0372
A0A136WB28	A0A136WB28	4	4	4	tr|A0A136WB28|A0A136WB28_9FIRM Uncharacterized protein OS=[Clostridium] neopropionicum GN=CLNEO_29230 PE=4 SV=1	1	4	4	4	2	4	1	4	4	4	3	4	2	2	4	1	4	4	4	3	4	2	2	4	1	4	4	4	3	4	2	16	16	16	32.083	294	294	3.03		1	30	2	0	23.529
A0A136WB29	A0A136WB29	1	1	1	tr|A0A136WB29|A0A136WB29_9FIRM Methionyl-tRNA formyltransferase OS=[Clostridium] neopropionicum GN=fmt PE=3 SV=1	1	1	1	1	0	0	0	0	0	0	0	0	1	0	0	0	0	0	0	0	0	1	0	0	0	0	0	0	0	0	1	7.4	7.4	7.4	33.628	309	309	1	1				0.0043597	2.2513
A0A136WB35	A0A136WB35	2	2	2	tr|A0A136WB35|A0A136WB35_9FIRM DNA-directed RNA polymerase subunit omega OS=[Clostridium] neopropionicum GN=rpoZ PE=3 SV=1	1	2	2	2	1	2	1	2	2	2	2	1	1	1	2	1	2	2	2	2	1	1	1	2	1	2	2	2	2	1	1	21.6	21.6	21.6	10.948	97	97	4				15	0	6.9862
A0A136WB40	A0A136WB40	3	3	3	tr|A0A136WB40|A0A136WB40_9FIRM Serine/threonine phosphatase stp OS=[Clostridium] neopropionicum GN=stp PE=4 SV=1	1	3	3	3	1	3	3	3	3	2	2	2	2	1	3	3	3	3	2	2	2	2	1	3	3	3	3	2	2	2	2	9.3	9.3	9.3	26.998	247	247	3			21		0	3.5159
A0A136WB45	A0A136WB45	2	2	2	tr|A0A136WB45|A0A136WB45_9FIRM Serine/threonine-protein kinase PrkC OS=[Clostridium] neopropionicum GN=prkC PE=4 SV=1	1	2	2	2	1	0	0	1	1	1	1	1	1	1	0	0	1	1	1	1	1	1	1	0	0	1	1	1	1	1	1	5	5	5	85.892	794	794	1.77	4	8	1		0	10.607
A0A136WB48	A0A136WB48	2	2	2	tr|A0A136WB48|A0A136WB48_9FIRM LexA repressor OS=[Clostridium] neopropionicum GN=lexA PE=3 SV=1	1	2	2	2	1	1	1	1	1	1	1	2	1	1	1	1	1	1	1	1	2	1	1	1	1	1	1	1	1	2	1	14.3	14.3	14.3	22.962	203	203	3.18			9	2	0	4.4103
A0A136WB49	A0A136WB49	13	13	13	tr|A0A136WB49|A0A136WB49_9FIRM Acyl-CoA dehydrogenase OS=[Clostridium] neopropionicum GN=acdA_2 PE=3 SV=1	1	13	13	13	10	8	5	9	12	11	11	12	13	10	8	5	9	12	11	11	12	13	10	8	5	9	12	11	11	12	13	43.4	43.4	43.4	41.952	380	380	1.74	57	100	13		0	197.43
A0A136WB57	A0A136WB57	3	3	3	tr|A0A136WB57|A0A136WB57_9FIRM Uncharacterized protein OS=[Clostridium] neopropionicum GN=CLNEO_29000 PE=4 SV=1	1	3	3	3	3	3	0	3	3	3	3	3	3	3	3	0	3	3	3	3	3	3	3	3	0	3	3	3	3	3	3	14.1	14.1	14.1	17.283	156	156	2.68	9	1	25	6	0	10.181
A0A136WB58	A0A136WB58	2	2	2	tr|A0A136WB58|A0A136WB58_9FIRM HTH-type transcriptional regulator CymR OS=[Clostridium] neopropionicum GN=cymR_2 PE=4 SV=1	1	2	2	2	2	2	2	2	2	2	2	0	0	2	2	2	2	2	2	2	0	0	2	2	2	2	2	2	2	0	0	19	19	19	15.985	142	142	4				14	0	9.1602
A0A136WB59	A0A136WB59	1	1	1	tr|A0A136WB59|A0A136WB59_9FIRM Cell division suppressor protein YneA OS=[Clostridium] neopropionicum GN=yneA PE=4 SV=1	1	1	1	1	0	0	1	1	0	0	0	0	0	0	0	1	1	0	0	0	0	0	0	0	1	1	0	0	0	0	0	8.3	8.3	8.3	13.877	120	120	4				2	1	-2
A0A136WB60	A0A136WB60	9	9	9	tr|A0A136WB60|A0A136WB60_9FIRM Fe(3+)-citrate-binding protein YfmC OS=[Clostridium] neopropionicum GN=yfmC_2 PE=4 SV=1	1	9	9	9	2	0	2	7	8	9	7	7	7	2	0	2	7	8	9	7	7	7	2	0	2	7	8	9	7	7	7	29.8	29.8	29.8	35.454	332	332	2.26	3	51	23		0	50.383
A0A136WB61	A0A136WB61	2	2	2	tr|A0A136WB61|A0A136WB61_9FIRM Uncharacterized protein OS=[Clostridium] neopropionicum GN=CLNEO_28290 PE=4 SV=1	1	2	2	2	1	1	0	2	1	1	1	1	1	1	1	0	2	1	1	1	1	1	1	1	0	2	1	1	1	1	1	7.6	7.6	7.6	32.905	288	288	2.31	4	2	6	1	0.00058789	3.198
A0A136WB66	A0A136WB66	8	8	8	tr|A0A136WB66|A0A136WB66_9FIRM Ubiquinone/menaquinone biosynthesis C-methyltransferase UbiE OS=[Clostridium] neopropionicum GN=ubiE_4 PE=4 SV=1	1	8	8	8	5	5	3	8	7	7	7	8	7	5	5	3	8	7	7	7	8	7	5	5	3	8	7	7	7	8	7	46.2	46.2	46.2	22.281	199	199	2.84	6	2	78		0	47.405
A0A136WB70	A0A136WB70	4	3	3	tr|A0A136WB70|A0A136WB70_9FIRM Ribonuclease Y OS=[Clostridium] neopropionicum GN=rny_2 PE=3 SV=1	1	4	3	3	1	1	0	1	2	0	2	3	1	0	0	0	0	1	0	1	3	1	0	0	0	0	1	0	1	3	1	8.5	6.8	6.8	58.064	515	515	1.86	1	6			0.00058343	3.1181
A0A136WB71	A0A136WB71	12	12	12	tr|A0A136WB71|A0A136WB71_9FIRM UPF0365 protein CLNEO_29010 OS=[Clostridium] neopropionicum GN=CLNEO_29010 PE=3 SV=1	1	12	12	12	10	11	7	12	12	12	11	11	12	10	11	7	12	12	12	11	11	12	10	11	7	12	12	12	11	11	12	43.3	43.3	43.3	36.02	335	335	2.19	66	59	112		0	129.17
A0A136WB83	A0A136WB83	3	3	3	tr|A0A136WB83|A0A136WB83_9FIRM Fe(3+)-citrate-binding protein YfmC OS=[Clostridium] neopropionicum GN=yfmC_3 PE=4 SV=1	1	3	3	3	1	0	0	3	2	3	3	3	2	1	0	0	3	2	3	3	3	2	1	0	0	3	2	3	3	3	2	14.2	14.2	14.2	36.655	338	338	2		17			0	7.583
A0A136WB84	A0A136WB84	2	2	2	tr|A0A136WB84|A0A136WB84_9FIRM Phytochrome-like protein cph2 OS=[Clostridium] neopropionicum GN=cph2_4 PE=4 SV=1	1	2	2	2	2	2	1	2	2	1	1	1	2	2	2	1	2	2	1	1	1	2	2	2	1	2	2	1	1	1	2	2.6	2.6	2.6	95.725	831	831	1	14				0	4.2216
A0A136WB85	A0A136WB85	1	1	1	tr|A0A136WB85|A0A136WB85_9FIRM Uncharacterized protein OS=[Clostridium] neopropionicum GN=CLNEO_28370 PE=4 SV=1	1	1	1	1	1	1	1	1	1	1	1	0	0	1	1	1	1	1	1	1	0	0	1	1	1	1	1	1	1	0	0	14.9	14.9	14.9	10.593	94	94	2		7			1	-2
A0A136WB90	A0A136WB90	1	1	1	tr|A0A136WB90|A0A136WB90_9FIRM Ribosomal RNA small subunit methyltransferase D OS=[Clostridium] neopropionicum GN=rsmD PE=4 SV=1	1	1	1	1	0	0	0	1	1	1	1	1	0	0	0	0	1	1	1	1	1	0	0	0	0	1	1	1	1	1	0	8.1	8.1	8.1	20.657	186	186	2.5	3	1	4	2	0	7.6262
A0A136WB93	A0A136WB93	1	1	1	tr|A0A136WB93|A0A136WB93_9FIRM SnoaL-like polyketide cyclase OS=[Clostridium] neopropionicum GN=CLNEO_29110 PE=4 SV=1	1	1	1	1	0	0	0	0	0	0	1	0	0	0	0	0	0	0	0	1	0	0	0	0	0	0	0	0	1	0	0	10.2	10.2	10.2	15.367	137	137	4				1	1	-2
A0A136WB94	A0A136WB94	25	25	25	tr|A0A136WB94|A0A136WB94_9FIRM Trifunctional nucleotide phosphoesterase protein YfkN OS=[Clostridium] neopropionicum GN=yfkN PE=3 SV=1	1	25	25	25	17	19	13	22	22	19	22	22	18	17	19	13	22	22	19	22	22	18	17	19	13	22	22	19	22	22	18	51.1	51.1	51.1	68.195	642	642	1.93	136	248	46	29	0	310.61
A0A136WB97	A0A136WB97	1	1	1	tr|A0A136WB97|A0A136WB97_9FIRM Phosphate acyltransferase OS=[Clostridium] neopropionicum GN=plsX PE=3 SV=1	1	1	1	1	1	1	1	1	1	0	1	0	1	1	1	1	1	1	0	1	0	1	1	1	1	1	1	0	1	0	1	4.8	4.8	4.8	35.281	330	330	1.89	1	8			0	6.9458
A0A136WB98	A0A136WB98	16	16	16	tr|A0A136WB98|A0A136WB98_9FIRM Phosphate acetyltransferase OS=[Clostridium] neopropionicum GN=pta PE=4 SV=1	1	16	16	16	9	11	6	12	13	9	13	11	13	9	11	6	12	13	9	13	11	13	9	11	6	12	13	9	13	11	13	58.4	58.4	58.4	42.936	399	399	2.03	67	75	74		0	102.95
A0A136WBA1	A0A136WBA1	3	3	3	tr|A0A136WBA1|A0A136WBA1_9FIRM Aspartate--ammonia ligase OS=[Clostridium] neopropionicum GN=asnA PE=3 SV=1	1	3	3	3	2	1	0	2	1	1	1	1	1	2	1	0	2	1	1	1	1	1	2	1	0	2	1	1	1	1	1	15.8	15.8	15.8	37.885	335	335	1.91	2	8	1		0.00059277	3.3028
A0A136WBA4	A0A136WBA4	3	3	3	tr|A0A136WBA4|A0A136WBA4_9FIRM Uncharacterized protein OS=[Clostridium] neopropionicum GN=CLNEO_27720 PE=4 SV=1	1	3	3	3	2	2	3	3	3	3	3	3	3	2	2	3	3	3	3	3	3	3	2	2	3	3	3	3	3	3	3	21.1	21.1	21.1	19.369	166	166	2.93	2		24	2	0	49.553
A0A136WBA6	A0A136WBA6	21	21	21	tr|A0A136WBA6|A0A136WBA6_9FIRM Acetate kinase OS=[Clostridium] neopropionicum GN=ackA PE=3 SV=1	1	21	21	21	17	15	12	18	19	17	18	18	17	17	15	12	18	19	17	18	18	17	17	15	12	18	19	17	18	18	17	59	59	59	43.713	398	398	1.83	128	182	62	1	0	155.75
A0A136WBA7	A0A136WBA7	5	5	5	tr|A0A136WBA7|A0A136WBA7_9FIRM Nitric oxide reductase OS=[Clostridium] neopropionicum GN=fprA PE=3 SV=1	1	5	5	5	3	2	0	3	3	5	4	3	4	3	2	0	3	3	5	4	3	4	3	2	0	3	3	5	4	3	4	10.7	10.7	10.7	45.862	402	402	1.84	7	22	2		0	8.6808
A0A136WBB2	A0A136WBB2	4	4	4	tr|A0A136WBB2|A0A136WBB2_9FIRM Uracil phosphoribosyltransferase OS=[Clostridium] neopropionicum GN=upp PE=3 SV=1	1	4	4	4	2	2	2	4	4	3	3	3	4	2	2	2	4	4	3	3	3	4	2	2	2	4	4	3	3	3	4	24	24	24	22.797	208	208	2.58	9	3	24	4	0	8.3587
A0A136WBB3	A0A136WBB3	3	3	3	tr|A0A136WBB3|A0A136WBB3_9FIRM Putative sugar phosphate isomerase YwlF OS=[Clostridium] neopropionicum GN=ywlF PE=4 SV=1	1	3	3	3	3	3	2	3	3	3	3	0	2	3	3	2	3	3	3	3	0	2	3	3	2	3	3	3	3	0	2	23.9	23.9	23.9	15.322	142	142	3.87	1			22	0	14.851
A0A136WBC8	A0A136WBC8	2	1	1	tr|A0A136WBC8|A0A136WBC8_9FIRM Bifunctional protein GlmU OS=[Clostridium] neopropionicum GN=glmU PE=3 SV=1	1	2	1	1	2	1	1	1	2	1	2	1	1	1	0	0	1	1	1	1	1	1	1	0	0	1	1	1	1	1	1	4.6	2.8	2.8	49.64	458	458	1.12	7	1			0.0087539	1.8067
A0A136WBD3	A0A136WBD3	2	2	2	tr|A0A136WBD3|A0A136WBD3_9FIRM Uncharacterized protein OS=[Clostridium] neopropionicum GN=CLNEO_27800 PE=4 SV=1	1	2	2	2	0	1	1	1	1	0	1	1	1	0	1	1	1	1	0	1	1	1	0	1	1	1	1	0	1	1	1	25	25	25	11.731	108	108	3.86			1	6	0	60.94
A0A136WBD4	A0A136WBD4	3	3	3	tr|A0A136WBD4|A0A136WBD4_9FIRM Electron transport complex subunit RsxB OS=[Clostridium] neopropionicum GN=rsxB_6 PE=4 SV=1	1	3	3	3	1	2	0	2	3	1	1	2	2	1	2	0	2	3	1	1	2	2	1	2	0	2	3	1	1	2	2	11.7	11.7	11.7	31.377	281	281	2.81		3	13		0	7.8964
REV__A0A136WBE1	REV__A0A136WBE1	3	3	3	tr|A0A136WBE1|A0A136WBE1_9FIRM Transcription-repair-coupling factor OS=[Clostridium] neopropionicum GN=mfd PE=3 SV=1	1	3	3	3	2	2	1	1	2	0	1	1	1	2	2	1	1	2	0	1	1	1	2	2	1	1	2	0	1	1	1	0	0	0	133.38	1167	1167	2	6	6	4	1	0.0058355	2.0316
A0A136WBE1	A0A136WBE1	3	3	3	tr|A0A136WBE1|A0A136WBE1_9FIRM Transcription-repair-coupling factor OS=[Clostridium] neopropionicum GN=mfd PE=3 SV=1	1	3	3	3	2	2	1	1	2	2	3	1	1	2	2	1	1	2	2	3	1	1	2	2	1	1	2	2	3	1	1	3.9	3.9	3.9	133.38	1167	1167	2.27	8		2	5	0.0043716	2.291
A0A136WBE5	A0A136WBE5	4	4	4	tr|A0A136WBE5|A0A136WBE5_9FIRM 5-methylthioadenosine/S-adenosylhomocysteine nucleosidase OS=[Clostridium] neopropionicum GN=mtnN PE=3 SV=1	1	4	4	4	4	3	3	4	4	4	3	3	3	4	3	3	4	4	4	3	3	3	4	3	3	4	4	4	3	3	3	30.2	30.2	30.2	25.156	232	232	2.23	20	13	27	4	0	26.928
A0A136WBE9	A0A136WBE9	2	2	2	tr|A0A136WBE9|A0A136WBE9_9FIRM UPF0297 protein CLNEO_28190 OS=[Clostridium] neopropionicum GN=CLNEO_28190 PE=3 SV=1	1	2	2	2	1	1	0	2	2	1	1	0	0	1	1	0	2	2	1	1	0	0	1	1	0	2	2	1	1	0	0	24.4	24.4	24.4	10.059	86	86	3.89			1	8	0	4.3479
A0A136WBF0	A0A136WBF0	5	5	5	tr|A0A136WBF0|A0A136WBF0_9FIRM Uncharacterized protein OS=[Clostridium] neopropionicum GN=CLNEO_28150 PE=4 SV=1	1	5	5	5	4	3	2	5	5	5	5	4	4	4	3	2	5	5	5	5	4	4	4	3	2	5	5	5	5	4	4	33.3	33.3	33.3	18.553	156	156	2.94	13	4	22	26	0	19.777
A0A136WBF1	A0A136WBF1	2	2	2	tr|A0A136WBF1|A0A136WBF1_9FIRM Uncharacterized protein OS=[Clostridium] neopropionicum GN=CLNEO_27900 PE=4 SV=1	1	2	2	2	0	0	0	1	1	1	2	0	0	0	0	0	1	1	1	2	0	0	0	0	0	1	1	1	2	0	0	14.4	14.4	14.4	17.282	153	153	3.8			1	4	0.004386	2.3475
A0A136WBF4	A0A136WBF4	1	1	1	tr|A0A136WBF4|A0A136WBF4_9FIRM Preprotein translocase subunit SecG OS=[Clostridium] neopropionicum GN=CLNEO_29810 PE=4 SV=1	1	1	1	1	0	1	0	1	1	1	1	0	0	0	1	0	1	1	1	1	0	0	0	1	0	1	1	1	1	0	0	12.5	12.5	12.5	8.4259	80	80	4				5	0.0083726	1.9033
A0A136WBF5	A0A136WBF5	5	5	5	tr|A0A136WBF5|A0A136WBF5_9FIRM Glucose-1-phosphate adenylyltransferase OS=[Clostridium] neopropionicum GN=glgC_1 PE=3 SV=1	1	5	5	5	4	3	1	4	4	4	4	4	4	4	3	1	4	4	4	4	4	4	4	3	1	4	4	4	4	4	4	16.3	16.3	16.3	46.945	424	424	1.62	21	30	1		0	15.093
A0A136WBG1	A0A136WBG1	9	9	9	tr|A0A136WBG1|A0A136WBG1_9FIRM Ribose-phosphate pyrophosphokinase OS=[Clostridium] neopropionicum GN=prs_2 PE=3 SV=1	1	9	9	9	7	8	7	7	7	8	8	8	5	7	8	7	7	7	8	8	8	5	7	8	7	7	7	8	8	8	5	37.6	37.6	37.6	34.771	319	319	1.99	67	33	65		0	152.08
A0A136WBG4	A0A136WBG4	8	8	8	tr|A0A136WBG4|A0A136WBG4_9FIRM Cytidylate kinase OS=[Clostridium] neopropionicum GN=cmk_3 PE=4 SV=1	1	8	8	8	4	5	4	7	6	6	6	7	6	4	5	4	7	6	6	6	7	6	4	5	4	7	6	6	6	7	6	52.5	52.5	52.5	22.536	200	200	2.48	19	5	50	3	0	101.41
A0A136WBG6	A0A136WBG6	4	4	4	tr|A0A136WBG6|A0A136WBG6_9FIRM Acetolactate synthase OS=[Clostridium] neopropionicum GN=ilvB PE=3 SV=1	1	4	4	4	3	4	3	3	3	4	4	3	4	3	4	3	3	3	4	4	3	4	3	4	3	3	3	4	4	3	4	10.5	10.5	10.5	59.563	552	552	1.88	5	27	1		0	8.5405
A0A136WBH1	A0A136WBH1	9	9	9	tr|A0A136WBH1|A0A136WBH1_9FIRM Ribonuclease J OS=[Clostridium] neopropionicum GN=rnjA PE=3 SV=1	1	9	9	9	7	5	5	8	8	7	8	8	7	7	5	5	8	8	7	8	8	7	7	5	5	8	8	7	8	8	7	22.1	22.1	22.1	62.169	560	560	1.5	56	37	3	2	0	40.464
A0A136WBH6	A0A136WBH6	12	12	12	tr|A0A136WBH6|A0A136WBH6_9FIRM Ketol-acid reductoisomerase (NADP(+)) OS=[Clostridium] neopropionicum GN=ilvC PE=3 SV=1	1	12	12	12	11	10	6	8	10	10	9	9	10	11	10	6	8	10	10	9	9	10	11	10	6	8	10	10	9	9	10	49.4	49.4	49.4	35.818	328	328	1.93	68	115	48	2	0	203.2
A0A136WBI1	A0A136WBI1	7	7	7	tr|A0A136WBI1|A0A136WBI1_9FIRM Methionine gamma-lyase OS=[Clostridium] neopropionicum GN=mdeA_2 PE=3 SV=1	1	7	7	7	7	5	5	5	4	4	4	5	4	7	5	5	5	4	4	4	5	4	7	5	5	5	4	4	4	5	4	19.4	19.4	19.4	42.893	397	397	1.63	30	33	3	1	0	63.085
A0A136WBI2	A0A136WBI2	1	1	1	tr|A0A136WBI2|A0A136WBI2_9FIRM Uncharacterized protein OS=[Clostridium] neopropionicum GN=CLNEO_27110 PE=4 SV=1	1	1	1	1	1	1	1	1	1	1	0	0	0	1	1	1	1	1	1	0	0	0	1	1	1	1	1	1	0	0	0	8.9	8.9	8.9	13.906	123	123	4				6	0.00058445	3.1343
A0A136WBI3	A0A136WBI3	2	2	2	tr|A0A136WBI3|A0A136WBI3_9FIRM Uncharacterized protein OS=[Clostridium] neopropionicum GN=CLNEO_27290 PE=4 SV=1	1	2	2	2	2	0	0	2	1	1	1	1	0	2	0	0	2	1	1	1	1	0	2	0	0	2	1	1	1	1	0	18.5	18.5	18.5	15.336	135	135	4				9	0.0033482	2.5642
A0A136WBI5	A0A136WBI5	1	1	1	tr|A0A136WBI5|A0A136WBI5_9FIRM Transcriptional regulatory protein YycF OS=[Clostridium] neopropionicum GN=yycF_5 PE=4 SV=1	1	1	1	1	0	1	1	1	1	1	0	1	1	0	1	1	1	1	1	0	1	1	0	1	1	1	1	1	0	1	1	7.8	7.8	7.8	26.545	230	230	3			14		0	5.5364
A0A136WBI6	A0A136WBI6	1	1	1	tr|A0A136WBI6|A0A136WBI6_9FIRM Uncharacterized protein OS=[Clostridium] neopropionicum GN=CLNEO_27150 PE=4 SV=1	1	1	1	1	0	0	0	0	0	0	1	0	0	0	0	0	0	0	0	1	0	0	0	0	0	0	0	0	1	0	0	12.8	12.8	12.8	9.2765	86	86	2		1			1	-2
A0A136WBI8	A0A136WBI8	2	2	2	tr|A0A136WBI8|A0A136WBI8_9FIRM 3-oxoacyl-[acyl-carrier-protein] synthase 2 OS=[Clostridium] neopropionicum GN=fabF PE=3 SV=1	1	2	2	2	2	0	0	0	1	1	1	1	1	2	0	0	0	1	1	1	1	1	2	0	0	0	1	1	1	1	1	8.3	8.3	8.3	42.584	410	410	1.29	5	2			0	4.3576
A0A136WBJ1	A0A136WBJ1	6	6	6	tr|A0A136WBJ1|A0A136WBJ1_9FIRM 3-oxoacyl-[acyl-carrier-protein] reductase FabG OS=[Clostridium] neopropionicum GN=fabG_4 PE=4 SV=1	1	6	6	6	5	5	4	6	6	6	6	6	4	5	5	4	6	6	6	6	6	4	5	5	4	6	6	6	6	6	4	27.5	27.5	27.5	25.671	244	244	2.49	18	4	56		0	63.955
A0A136WBJ2	A0A136WBJ2	1	1	1	tr|A0A136WBJ2|A0A136WBJ2_9FIRM Biotin carboxyl carrier protein of acetyl-CoA carboxylase OS=[Clostridium] neopropionicum GN=accB PE=4 SV=1	1	1	1	1	1	1	1	1	1	1	1	1	1	1	1	1	1	1	1	1	1	1	1	1	1	1	1	1	1	1	1	6	6	6	16.684	151	151	3			9		0.00059067	3.286
A0A136WBJ5	A0A136WBJ5	3	3	3	tr|A0A136WBJ5|A0A136WBJ5_9FIRM Glucose-1-phosphate adenylyltransferase OS=[Clostridium] neopropionicum GN=glgC_2 PE=3 SV=1	1	3	3	3	1	2	2	3	3	3	2	2	3	1	2	2	3	3	3	2	2	3	1	2	2	3	3	3	2	2	3	10.5	10.5	10.5	41.887	372	372	1.88	3	21			0	15.176
A0A136WBJ8	A0A136WBJ8	12	12	12	tr|A0A136WBJ8|A0A136WBJ8_9FIRM Phosphopentomutase OS=[Clostridium] neopropionicum GN=deoB PE=3 SV=1	1	12	12	12	4	6	9	9	8	7	11	10	10	4	6	9	9	8	7	11	10	10	4	6	9	9	8	7	11	10	10	40.1	40.1	40.1	42.985	392	392	1.81	25	80	1	2	0	120.19
A0A136WBK0	A0A136WBK0	2	2	2	tr|A0A136WBK0|A0A136WBK0_9FIRM Malonyl CoA-acyl carrier protein transacylase OS=[Clostridium] neopropionicum GN=baeC PE=3 SV=1	1	2	2	2	1	2	0	2	2	2	2	2	1	1	2	0	2	2	2	2	2	1	1	2	0	2	2	2	2	2	1	7.4	7.4	7.4	34.217	309	309	2.44	4	1	11		0.0043764	2.3061
A0A136WBK8	A0A136WBK8	1	1	1	tr|A0A136WBK8|A0A136WBK8_9FIRM Nitronate monooxygenase OS=[Clostridium] neopropionicum GN=CLNEO_27380 PE=4 SV=1	1	1	1	1	1	1	0	1	1	1	1	1	1	1	1	0	1	1	1	1	1	1	1	1	0	1	1	1	1	1	1	3.5	3.5	3.5	32.893	316	316	2.08	5	1	6		0	10.475
REV__A0A136WBK9	REV__A0A136WBK9	1	1	1	tr|A0A136WBK9|A0A136WBK9_9FIRM DNA helicase OS=[Clostridium] neopropionicum GN=yjcD PE=3 SV=1	1	1	1	1	1	1	1	1	1	1	1	1	1	1	1	1	1	1	1	1	1	1	1	1	1	1	1	1	1	1	1	0	0	0	71.781	619	619	3			17		0.0073529	1.9198
A0A136WBK9	A0A136WBK9	2	2	2	tr|A0A136WBK9|A0A136WBK9_9FIRM DNA helicase OS=[Clostridium] neopropionicum GN=yjcD PE=3 SV=1	1	2	2	2	2	2	2	2	1	2	2	1	1	2	2	2	2	1	2	2	1	1	2	2	2	2	1	2	2	1	1	3.2	3.2	3.2	71.781	619	619	2.5	7	3	3	7	0	4.3211
A0A136WBL1	A0A136WBL1	4	4	4	tr|A0A136WBL1|A0A136WBL1_9FIRM 3-oxoacyl-[acyl-carrier-protein] synthase 3 OS=[Clostridium] neopropionicum GN=fabH PE=3 SV=1	1	4	4	4	2	4	1	3	4	4	4	3	4	2	4	1	3	4	4	4	3	4	2	4	1	3	4	4	4	3	4	14.2	14.2	14.2	34.257	317	317	2.29	13	9	27		0	9.5448
A0A136WBL2	A0A136WBL2	1	1	1	tr|A0A136WBL2|A0A136WBL2_9FIRM Pyrimidine-nucleoside phosphorylase OS=[Clostridium] neopropionicum GN=pdp PE=3 SV=1	1	1	1	1	0	1	1	1	1	1	1	1	1	0	1	1	1	1	1	1	1	1	0	1	1	1	1	1	1	1	1	4.4	4.4	4.4	46.119	433	433	1.81	3	13			0	6.5136
A0A136WBL4	A0A136WBL4	23	23	19	tr|A0A136WBL4|A0A136WBL4_9FIRM Acryloyl-CoA reductase electron transfer subunit gamma OS=[Clostridium] neopropionicum GN=acrB_2 PE=4 SV=1	1	23	23	19	21	21	17	21	23	21	22	22	21	21	21	17	21	23	21	22	22	21	17	17	14	17	19	17	18	18	17	86.3	86.3	66.5	28.473	263	263	2.11	239	197	270	23	0	323.31
A0A136WBL6	A0A136WBL6	30	30	30	tr|A0A136WBL6|A0A136WBL6_9FIRM Acyl-CoA dehydrogenase OS=[Clostridium] neopropionicum GN=acdA_1 PE=3 SV=1	1	30	30	30	24	24	20	26	27	27	27	28	27	24	24	20	26	27	27	27	28	27	24	24	20	26	27	27	27	28	27	73.1	73.1	73.1	41.272	379	379	1.95	328	410	166	59	0	323.31
A0A136WBM0	A0A136WBM0	1	1	1	tr|A0A136WBM0|A0A136WBM0_9FIRM 30S ribosomal protein S20 OS=[Clostridium] neopropionicum GN=rpsT PE=3 SV=1	1	1	1	1	1	0	0	1	1	1	1	0	0	1	0	0	1	1	1	1	0	0	1	0	0	1	1	1	1	0	0	18.6	18.6	18.6	9.4363	86	86	4				5	0.00058275	3.1095
A0A136WBM1	A0A136WBM1	4	4	4	tr|A0A136WBM1|A0A136WBM1_9FIRM 50S ribosomal protein L28 OS=[Clostridium] neopropionicum GN=rpmB PE=3 SV=1	1	4	4	4	2	3	1	4	4	4	3	0	0	2	3	1	4	4	4	3	0	0	2	3	1	4	4	4	3	0	0	41.8	41.8	41.8	7.7281	67	67	4				27	0	9.9086
A0A136WBM5	A0A136WBM5	1	1	1	tr|A0A136WBM5|A0A136WBM5_9FIRM Amino-acid carrier protein AlsT OS=[Clostridium] neopropionicum GN=alsT_3 PE=3 SV=1	1	1	1	1	0	0	0	1	0	1	0	1	0	0	0	0	1	0	1	0	1	0	0	0	0	1	0	1	0	1	0	4.4	4.4	4.4	48.388	459	459	1	3				0	37.171
REV__A0A136WBN0	REV__A0A136WBN0	1	1	1	tr|A0A136WBN0|A0A136WBN0_9FIRM NAD-dependent protein deacetylase OS=[Clostridium] neopropionicum GN=cobB PE=3 SV=1	1	1	1	1	1	1	1	1	1	1	1	0	1	1	1	1	1	1	1	1	0	1	1	1	1	1	1	1	1	0	1	0	0	0	27.397	244	244	1.08	11	1			0.0092545	1.7956
A0A136WBN2	A0A136WBN2	1	1	1	tr|A0A136WBN2|A0A136WBN2_9FIRM Uncharacterized protein OS=[Clostridium] neopropionicum GN=CLNEO_28950 PE=4 SV=1	1	1	1	1	1	1	1	1	1	1	1	1	1	1	1	1	1	1	1	1	1	1	1	1	1	1	1	1	1	1	1	25	25	25	9.5637	80	80	2.22	6	2	10		0	89.874
A0A136WBP1	A0A136WBP1	1	1	1	tr|A0A136WBP1|A0A136WBP1_9FIRM Cold shock protein CspC OS=[Clostridium] neopropionicum GN=cspC PE=4 SV=1	1	1	1	1	1	1	0	1	1	1	1	0	0	1	1	0	1	1	1	1	0	0	1	1	0	1	1	1	1	0	0	14.3	14.3	14.3	7.6724	70	70	3.12	2		1	5	0.0038911	2.4993
A0A136WBP3	A0A136WBP3	9	9	9	tr|A0A136WBP3|A0A136WBP3_9FIRM 50S ribosomal protein L7/L12 OS=[Clostridium] neopropionicum GN=rplL PE=3 SV=1	1	9	9	9	6	8	5	8	8	7	8	5	6	6	8	5	8	8	7	8	5	6	6	8	5	8	8	7	8	5	6	58.2	58.2	58.2	12.784	122	122	3.64	3		25	67	0	96.524
A0A136WBP6	A0A136WBP6	3	3	3	tr|A0A136WBP6|A0A136WBP6_9FIRM Iron-sulfur cluster carrier protein OS=[Clostridium] neopropionicum GN=CLNEO_27120 PE=3 SV=1	1	3	3	3	2	2	1	2	3	3	3	3	2	2	2	1	2	3	3	3	3	2	2	2	1	2	3	3	3	3	2	12.7	12.7	12.7	29.842	275	275	2.52	5	2	18		0	11.498
A0A136WBP7	A0A136WBP7	4	4	4	tr|A0A136WBP7|A0A136WBP7_9FIRM Transcription termination/antitermination protein NusG OS=[Clostridium] neopropionicum GN=nusG PE=3 SV=1	1	4	4	4	2	2	3	4	3	4	2	3	3	2	2	3	4	3	4	2	3	3	2	2	3	4	3	4	2	3	3	39.1	39.1	39.1	20.611	184	184	2.97	1	1	33	2	0	10.919
A0A136WBQ0	A0A136WBQ0	5	5	5	tr|A0A136WBQ0|A0A136WBQ0_9FIRM Aspartokinase OS=[Clostridium] neopropionicum GN=lysC PE=3 SV=1	1	5	5	5	3	3	3	5	4	4	4	3	3	3	3	3	5	4	4	4	3	3	3	3	3	5	4	4	4	3	3	12.5	12.5	12.5	44	408	408	2.84	20	3	6	33	0	41.048
A0A136WBQ7	A0A136WBQ7	3	3	3	tr|A0A136WBQ7|A0A136WBQ7_9FIRM HTH-type transcriptional regulator RpiR OS=[Clostridium] neopropionicum GN=rpiR PE=4 SV=1	1	3	3	3	1	2	1	2	2	2	1	2	1	1	2	1	2	2	2	1	2	1	1	2	1	2	2	2	1	2	1	14.2	14.2	14.2	35.581	316	316	2.31	5	1	10		0	7.0295
A0A136WBR0	A0A136WBR0	1	1	1	tr|A0A136WBR0|A0A136WBR0_9FIRM Ferredoxin OS=[Clostridium] neopropionicum GN=CLNEO_26530 PE=4 SV=1	1	1	1	1	1	1	0	1	1	1	1	1	1	1	1	0	1	1	1	1	1	1	1	1	0	1	1	1	1	1	1	39.3	39.3	39.3	5.4584	56	56	2.75	1	1	10		0	22.306
A0A136WBR6	A0A136WBR6	2	2	2	tr|A0A136WBR6|A0A136WBR6_9FIRM Stage 0 sporulation protein A homolog OS=[Clostridium] neopropionicum GN=spo0A_2 PE=4 SV=1	1	2	2	2	0	1	1	1	2	1	1	1	1	0	1	1	1	2	1	1	1	1	0	1	1	1	2	1	1	1	1	10.6	10.6	10.6	29.468	263	263	2.33		8	4		0	5.1782
A0A136WBR7	A0A136WBR7	11	11	11	tr|A0A136WBR7|A0A136WBR7_9FIRM 50S ribosomal protein L10 OS=[Clostridium] neopropionicum GN=rplJ PE=3 SV=1	1	11	11	11	9	9	8	9	10	10	9	7	6	9	9	8	9	10	10	9	7	6	9	9	8	9	10	10	9	7	6	43.3	43.3	43.3	17.924	164	164	3.85	3	1	12	141	0	114.82
A0A136WBS0	A0A136WBS0	2	2	2	tr|A0A136WBS0|A0A136WBS0_9FIRM Biotin carboxylase OS=[Clostridium] neopropionicum GN=accC PE=4 SV=1	1	2	2	2	0	0	0	0	0	0	1	0	1	0	0	0	0	0	0	1	0	1	0	0	0	0	0	0	1	0	1	8.2	8.2	8.2	48.456	440	440	1.5	1	1			0	9.2679
A0A136WBS3	A0A136WBS3	2	2	2	tr|A0A136WBS3|A0A136WBS3_9FIRM Uncharacterized protein OS=[Clostridium] neopropionicum GN=CLNEO_26630 PE=4 SV=1	1	2	2	2	1	2	0	2	2	2	2	1	0	1	2	0	2	2	2	2	1	0	1	2	0	2	2	2	2	1	0	13.9	13.9	13.9	17.589	158	158	3.64		2	1	11	0	6.9523
A0A136WBS4	A0A136WBS4	3	3	3	tr|A0A136WBS4|A0A136WBS4_9FIRM UPF0735 ACT domain-containing protein CLNEO_26290 OS=[Clostridium] neopropionicum GN=CLNEO_26290 PE=3 SV=1	1	3	3	3	0	2	0	2	3	2	2	0	3	0	2	0	2	3	2	2	0	3	0	2	0	2	3	2	2	0	3	21.1	21.1	21.1	16.319	147	147	4				15	0	7.2627
A0A136WBS5	A0A136WBS5	18	18	18	tr|A0A136WBS5|A0A136WBS5_9FIRM Glutamate dehydrogenase OS=[Clostridium] neopropionicum GN=gdh PE=3 SV=1	1	18	18	18	16	12	6	14	15	15	13	16	14	16	12	6	14	15	15	13	16	14	16	12	6	14	15	15	13	16	14	48.4	48.4	48.4	48.944	448	448	1.98	45	154	19	11	0	256.59
A0A136WBS8	A0A136WBS8	2	2	2	tr|A0A136WBS8|A0A136WBS8_9FIRM Uncharacterized protein OS=[Clostridium] neopropionicum GN=CLNEO_26640 PE=4 SV=1	1	2	2	2	2	2	1	2	2	1	2	1	1	2	2	1	2	2	1	2	1	1	2	2	1	2	2	1	2	1	1	17.4	17.4	17.4	17.24	161	161	3.53			9	10	0	3.5453
A0A136WBT0	A0A136WBT0	1	1	1	tr|A0A136WBT0|A0A136WBT0_9FIRM Chemotaxis protein CheA OS=[Clostridium] neopropionicum GN=cheA_2 PE=4 SV=1	1	1	1	1	1	0	0	1	1	1	1	1	1	1	0	0	1	1	1	1	1	1	1	0	0	1	1	1	1	1	1	2.9	2.9	2.9	39.906	348	348	2	1	7	1		0.00059102	3.2888
A0A136WBT2	A0A136WBT2	2	2	2	tr|A0A136WBT2|A0A136WBT2_9FIRM Protein translocase subunit SecE OS=[Clostridium] neopropionicum GN=secE PE=3 SV=1	1	2	2	2	2	2	2	2	2	2	2	1	1	2	2	2	2	2	2	2	1	1	2	2	2	2	2	2	2	1	1	16.5	16.5	16.5	9.532	85	85	2.78	22	10	21	35	0	218.8
A0A136WBT4	A0A136WBT4	5	5	5	tr|A0A136WBT4|A0A136WBT4_9FIRM Isoleucine--tRNA ligase OS=[Clostridium] neopropionicum GN=ileS PE=3 SV=1	1	5	5	5	4	4	4	4	4	5	3	2	4	4	4	4	4	4	5	3	2	4	4	4	4	4	4	5	3	2	4	6.3	6.3	6.3	118.34	1037	1037	1.45	30		7	1	0	15.155
A0A136WBT5	A0A136WBT5	3	3	3	tr|A0A136WBT5|A0A136WBT5_9FIRM Glycerol-3-phosphate dehydrogenase [NAD(P)+] OS=[Clostridium] neopropionicum GN=gpsA PE=3 SV=1	1	3	3	3	2	2	2	3	2	1	2	2	1	2	2	2	3	2	1	2	2	1	2	2	2	3	2	1	2	2	1	11.9	11.9	11.9	35.723	329	329	2.48	5	1	15		0	8.009
A0A136WBT6	A0A136WBT6	1	1	1	tr|A0A136WBT6|A0A136WBT6_9FIRM N-acetylglucosaminyldiphosphoundecaprenol N-acetyl-beta-D-mannosaminyltransferase OS=[Clostridium] neopropionicum GN=tagA PE=3 SV=1	1	1	1	1	0	1	1	1	1	1	0	1	1	0	1	1	1	1	1	0	1	1	0	1	1	1	1	1	0	1	1	5.8	5.8	5.8	27.644	243	243	3			7		0	5.0471
A0A136WBT7	A0A136WBT7	7	6	6	tr|A0A136WBT7|A0A136WBT7_9FIRM 50S ribosomal protein L11 OS=[Clostridium] neopropionicum GN=rplK PE=3 SV=1	1	7	6	6	7	6	4	7	7	7	7	3	3	6	5	4	6	6	6	6	2	2	6	5	4	6	6	6	6	2	2	36.9	30.5	30.5	14.908	141	141	3.27	8	11	11	48	0	42.184
A0A136WBT8	A0A136WBT8	3	3	3	tr|A0A136WBT8|A0A136WBT8_9FIRM ATPase family associated with various cellular activities (AAA) OS=[Clostridium] neopropionicum GN=CLNEO_26830 PE=4 SV=1	1	3	3	3	1	3	2	3	3	3	3	2	3	1	3	2	3	3	3	3	2	3	1	3	2	3	3	3	3	2	3	12.5	12.5	12.5	35.408	321	321	2	6	30	6		0	9.9819
A0A136WBU0	A0A136WBU0	2	2	2	tr|A0A136WBU0|A0A136WBU0_9FIRM Magnesium transporter MgtE OS=[Clostridium] neopropionicum GN=CLNEO_26760 PE=3 SV=1	1	2	2	2	2	1	0	2	2	1	2	2	2	2	1	0	2	2	1	2	2	2	2	1	0	2	2	1	2	2	2	9.6	9.6	9.6	49.892	447	447	1.84	10	2	7		0	8.8567
REV__A0A136WBU2	REV__A0A136WBU2	1	1	1	tr|A0A136WBU2|A0A136WBU2_9FIRM GTPase Der OS=[Clostridium] neopropionicum GN=der PE=3 SV=1	1	1	1	1	0	0	0	1	0	0	0	1	0	0	0	0	1	0	0	0	1	0	0	0	0	1	0	0	0	1	0	0	0	0	49.056	441	441	3			2		1	-2
A0A136WBU2	A0A136WBU2	5	4	4	tr|A0A136WBU2|A0A136WBU2_9FIRM GTPase Der OS=[Clostridium] neopropionicum GN=der PE=3 SV=1	1	5	4	4	2	4	3	4	3	4	4	3	3	1	3	2	3	2	3	3	3	2	1	3	2	3	2	3	3	3	2	12.2	9.8	9.8	49.056	441	441	2.27		16	6		0.00060132	3.4801
A0A136WBU3	A0A136WBU3	1	1	1	tr|A0A136WBU3|A0A136WBU3_9FIRM Uridine kinase OS=[Clostridium] neopropionicum GN=udk_2 PE=3 SV=1	1	1	1	1	1	1	1	1	1	1	1	1	1	1	1	1	1	1	1	1	1	1	1	1	1	1	1	1	1	1	1	5.3	5.3	5.3	23.985	208	208	3			9		0	10.836
A0A136WBU8	A0A136WBU8	16	16	16	tr|A0A136WBU8|A0A136WBU8_9FIRM Carbohydrate diacid regulator OS=[Clostridium] neopropionicum GN=cdaR PE=4 SV=1	1	16	16	16	9	7	6	13	15	12	14	15	13	9	7	6	13	15	12	14	15	13	9	7	6	13	15	12	14	15	13	49.9	49.9	49.9	41.855	363	363	1.89	32	128	13		0	277.29
A0A136WBW9	A0A136WBW9	8	8	8	tr|A0A136WBW9|A0A136WBW9_9FIRM 50S ribosomal protein L9 OS=[Clostridium] neopropionicum GN=rplI PE=3 SV=1	1	8	8	8	8	8	5	8	8	8	6	4	7	8	8	5	8	8	8	6	4	7	8	8	5	8	8	8	6	4	7	37.2	37.2	37.2	16.269	148	148	3.72	4		10	66	0	28.616
A0A136WBX0	A0A136WBX0	3	3	3	tr|A0A136WBX0|A0A136WBX0_9FIRM HIT-like protein OS=[Clostridium] neopropionicum GN=CLNEO_25330 PE=4 SV=1	1	3	3	3	3	2	1	2	2	3	3	2	1	3	2	1	2	2	3	3	2	1	3	2	1	2	2	3	3	2	1	23.5	23.5	23.5	15.501	136	136	3.85	1		1	24	0	30.28
A0A136WBX3	A0A136WBX3	22	22	22	tr|A0A136WBX3|A0A136WBX3_9FIRM D-lactate dehydrogenase OS=[Clostridium] neopropionicum GN=ldhA PE=3 SV=1	1	22	22	22	19	19	12	21	20	18	19	22	20	19	19	12	21	20	18	19	22	20	19	19	12	21	20	18	19	22	20	81.9	81.9	81.9	35.115	326	326	2.05	176	182	191	7	0	309.4
A0A136WBX8	A0A136WBX8	4	4	4	tr|A0A136WBX8|A0A136WBX8_9FIRM Uncharacterized protein OS=[Clostridium] neopropionicum GN=CLNEO_25370 PE=4 SV=1	1	4	4	4	4	4	4	4	4	4	4	4	2	4	4	4	4	4	4	4	4	2	4	4	4	4	4	4	4	4	2	26	26	26	17.089	150	150	3.75	1	2	9	51	0	39.262
A0A136WBY0	A0A136WBY0	1	1	1	tr|A0A136WBY0|A0A136WBY0_9FIRM Uncharacterized protein OS=[Clostridium] neopropionicum GN=CLNEO_28110 PE=4 SV=1	1	1	1	1	1	1	1	1	1	1	1	1	1	1	1	1	1	1	1	1	1	1	1	1	1	1	1	1	1	1	1	20.3	20.3	20.3	7.2817	64	64	1	9				1	-2
A0A136WBY1	A0A136WBY1	1	1	1	tr|A0A136WBY1|A0A136WBY1_9FIRM Rod shape-determining protein MreB OS=[Clostridium] neopropionicum GN=mreB_2 PE=4 SV=1	1	1	1	1	1	0	0	1	1	1	1	1	1	1	0	0	1	1	1	1	1	1	1	0	0	1	1	1	1	1	1	3.5	3.5	3.5	37.344	347	347	2	4	1	4		0.0011474	2.901
A0A136WBY2	A0A136WBY2	5	5	5	tr|A0A136WBY2|A0A136WBY2_9FIRM Peptidyl-prolyl cis-trans isomerase OS=[Clostridium] neopropionicum GN=CLNEO_25300 PE=3 SV=1	1	5	5	5	4	5	5	5	5	5	5	5	5	4	5	5	5	5	5	5	5	5	4	5	5	5	5	5	5	5	5	22.8	22.8	22.8	29.319	267	267	3			44		0	26.378
A0A136WBY3	A0A136WBY3	21	21	20	tr|A0A136WBY3|A0A136WBY3_9FIRM S-adenosylmethionine synthase OS=[Clostridium] neopropionicum GN=metK PE=3 SV=1	1	21	21	20	15	12	7	19	19	19	18	20	18	15	12	7	19	19	19	18	20	18	15	12	7	18	18	18	17	19	17	50	50	50	42.889	392	392	1.77	118	163	15	16	0	235.26
A0A136WBZ7	A0A136WBZ7	5	5	5	tr|A0A136WBZ7|A0A136WBZ7_9FIRM Fluoroacetyl-CoA thioesterase OS=[Clostridium] neopropionicum GN=flK PE=4 SV=1	1	5	5	5	3	3	1	2	4	1	2	2	2	3	3	1	2	4	1	2	2	2	3	3	1	2	4	1	2	2	2	39.8	39.8	39.8	14.697	133	133	3.7	1	1	2	19	0	12.734
A0A136WC00	A0A136WC00	2	2	2	tr|A0A136WC00|A0A136WC00_9FIRM Hypoxanthine phosphoribosyltransferase OS=[Clostridium] neopropionicum GN=hpt PE=4 SV=1	1	2	2	2	1	2	2	2	2	2	2	2	0	1	2	2	2	2	2	2	2	0	1	2	2	2	2	2	2	2	0	14.8	14.8	14.8	19.887	176	176	3.21			15	4	0	25.277
A0A136WC01	A0A136WC01	3	3	3	tr|A0A136WC01|A0A136WC01_9FIRM NAD(P)H-quinone oxidoreductase subunit I, chloroplastic OS=[Clostridium] neopropionicum GN=ndhI_5 PE=4 SV=1	1	3	3	3	1	2	2	2	2	2	3	1	1	1	2	2	2	2	2	3	1	1	1	2	2	2	2	2	3	1	1	11.8	11.8	11.8	28.566	255	255	2.94		1	15		0	16.832
A0A136WC04	A0A136WC04	4	3	3	tr|A0A136WC04|A0A136WC04_9FIRM Glucose-6-phosphate isomerase OS=[Clostridium] neopropionicum GN=pgi PE=3 SV=1	1	4	3	3	2	2	1	2	2	2	2	4	2	1	1	0	1	1	1	1	3	1	1	1	0	1	1	1	1	3	1	14.5	11.8	11.8	48.769	441	441	1.57	6	8			0	18.137
A0A136WC06	A0A136WC06	8	8	8	tr|A0A136WC06|A0A136WC06_9FIRM Riboflavin biosynthesis protein RibD OS=[Clostridium] neopropionicum GN=ribD PE=3 SV=1	1	8	8	8	3	0	1	4	4	4	6	7	7	3	0	1	4	4	4	6	7	7	3	0	1	4	4	4	6	7	7	18.3	18.3	18.3	40.365	366	366	1.35	29	9	1	1	0	13.155
A0A136WC09	A0A136WC09	2	2	2	tr|A0A136WC09|A0A136WC09_9FIRM Transcriptional regulator MntR OS=[Clostridium] neopropionicum GN=mntR_5 PE=4 SV=1	1	2	2	2	1	2	1	2	2	2	2	0	1	1	2	1	2	2	2	2	0	1	1	2	1	2	2	2	2	0	1	18.9	18.9	18.9	14.164	127	127	3.93			1	13	0	5.0879
A0A136WC10	A0A136WC10	13	13	13	tr|A0A136WC10|A0A136WC10_9FIRM Uncharacterized protein OS=[Clostridium] neopropionicum GN=CLNEO_25640 PE=4 SV=1	1	13	13	13	12	11	7	13	13	13	13	12	11	12	11	7	13	13	13	13	12	11	12	11	7	13	13	13	13	12	11	18	18	18	95.554	885	885	1.17	140	2	3	6	0	179.89
A0A136WC11	A0A136WC11	3	3	3	tr|A0A136WC11|A0A136WC11_9FIRM Bifunctional ligase/repressor BirA OS=[Clostridium] neopropionicum GN=birA PE=3 SV=1	1	3	3	3	2	3	2	1	1	1	1	1	1	2	3	2	1	1	1	1	1	1	2	3	2	1	1	1	1	1	1	12.6	12.6	12.6	36.43	326	326	3.12		4	6	6	0.0044077	2.371
A0A136WC12	A0A136WC12	9	9	9	tr|A0A136WC12|A0A136WC12_9FIRM HTH-type transcriptional regulator McbR OS=[Clostridium] neopropionicum GN=mcbR_4 PE=4 SV=1	1	9	9	9	7	8	5	8	9	8	7	9	9	7	8	5	8	9	8	7	9	9	7	8	5	8	9	8	7	9	9	44.2	44.2	44.2	25.744	224	224	2.41	32	18	90		0	94.306
A0A136WC17	A0A136WC17	7	7	7	tr|A0A136WC17|A0A136WC17_9FIRM 6,7-dimethyl-8-ribityllumazine synthase OS=[Clostridium] neopropionicum GN=ribH PE=3 SV=1	1	7	7	7	7	6	5	7	7	7	7	6	7	7	6	5	7	7	7	7	6	7	7	6	5	7	7	7	7	6	7	45.6	45.6	45.6	16.777	158	158	2.84	48	40	59	97	0	112.05
A0A136WC18	A0A136WC18	3	3	3	tr|A0A136WC18|A0A136WC18_9FIRM Riboflavin biosynthesis protein RibBA OS=[Clostridium] neopropionicum GN=ribBA PE=3 SV=1	1	3	3	3	3	1	0	3	3	3	3	3	3	3	1	0	3	3	3	3	3	3	3	1	0	3	3	3	3	3	3	10.5	10.5	10.5	44.705	401	401	1.45	16	13			0	52.959
A0A136WC21	A0A136WC21	1	1	1	tr|A0A136WC21|A0A136WC21_9FIRM Acyl carrier protein OS=[Clostridium] neopropionicum GN=acpP_1 PE=3 SV=1	1	1	1	1	1	0	0	1	1	1	1	1	1	1	0	0	1	1	1	1	1	1	1	0	0	1	1	1	1	1	1	18.9	18.9	18.9	8.2515	74	74	2.18	6	3	7	1	0	33.938
A0A136WC24	A0A136WC24	6	6	6	tr|A0A136WC24|A0A136WC24_9FIRM Endoglucanase OS=[Clostridium] neopropionicum GN=CLNEO_25840 PE=4 SV=1	1	6	6	6	3	3	1	4	5	4	4	5	4	3	3	1	4	5	4	4	5	4	3	3	1	4	5	4	4	5	4	4.7	4.7	4.7	188.08	1729	1729	1.57	26	31	1		0	22.455
A0A136WC26	A0A136WC26	1	1	1	tr|A0A136WC26|A0A136WC26_9FIRM Uracil permease OS=[Clostridium] neopropionicum GN=uraA PE=4 SV=1	1	1	1	1	1	0	0	0	0	0	1	0	0	1	0	0	0	0	0	1	0	0	1	0	0	0	0	0	1	0	0	2.9	2.9	2.9	43.776	418	418	1.5	1	1			1	-2
A0A136WC29	A0A136WC29	3	3	3	tr|A0A136WC29|A0A136WC29_9FIRM G5 domain protein OS=[Clostridium] neopropionicum GN=CLNEO_25680 PE=4 SV=1	1	3	3	3	3	3	1	3	3	3	3	3	3	3	3	1	3	3	3	3	3	3	3	3	1	3	3	3	3	3	3	10.1	10.1	10.1	40.892	366	366	1.85	4	23			0	60.811
A0A136WC31	A0A136WC31	5	4	4	tr|A0A136WC31|A0A136WC31_9FIRM ATP-dependent zinc metalloprotease FtsH OS=[Clostridium] neopropionicum GN=ftsH PE=3 SV=1	1	5	4	4	3	1	1	3	1	2	2	2	2	2	1	1	3	1	2	2	2	2	2	1	1	3	1	2	2	2	2	10.5	8.7	8.7	70.414	641	641	1.83	3	15			0	8.2221
A0A136WC33	A0A136WC33	3	3	3	tr|A0A136WC33|A0A136WC33_9FIRM Chemotaxis response regulator protein-glutamate methylesterase OS=[Clostridium] neopropionicum GN=cheB PE=3 SV=1	1	3	3	3	0	0	0	1	1	2	0	2	1	0	0	0	1	1	2	0	2	1	0	0	0	1	1	2	0	2	1	13.8	13.8	13.8	37.692	349	349	2.25	1	5	1	1	0	9.4369
A0A136WC42	A0A136WC42	1	1	1	tr|A0A136WC42|A0A136WC42_9FIRM Vancomycin B-type resistance protein VanW OS=[Clostridium] neopropionicum GN=vanW_2 PE=4 SV=1	1	1	1	1	1	1	1	0	1	0	1	0	1	1	1	1	0	1	0	1	0	1	1	1	1	0	1	0	1	0	1	2.2	2.2	2.2	54.953	500	500	1	6				1	-2
A0A136WC44	A0A136WC44	2	2	2	tr|A0A136WC44|A0A136WC44_9FIRM Chemotaxis protein CheW OS=[Clostridium] neopropionicum GN=cheW_2 PE=4 SV=1	1	2	2	2	2	1	0	1	2	2	1	2	2	2	1	0	1	2	2	1	2	2	2	1	0	1	2	2	1	2	2	22	22	22	17.573	159	159	3.32	1	1	8	9	0	6.9785
A0A136WC50	A0A136WC50	9	9	9	tr|A0A136WC50|A0A136WC50_9FIRM Chemotaxis protein CheA OS=[Clostridium] neopropionicum GN=cheA_1 PE=4 SV=1	1	9	9	9	6	5	5	6	7	5	6	7	6	6	5	5	6	7	5	6	7	6	6	5	5	6	7	5	6	7	6	14.2	14.2	14.2	76.72	695	695	1.37	101	41	7		0	195.48
A0A136WC52	A0A136WC52	6	6	6	tr|A0A136WC52|A0A136WC52_9FIRM Uncharacterized protein OS=[Clostridium] neopropionicum GN=CLNEO_24460 PE=4 SV=1	1	6	6	6	6	4	2	3	2	4	2	0	0	6	4	2	3	2	4	2	0	0	6	4	2	3	2	4	2	0	0	57.5	57.5	57.5	11.496	106	106	3.97			1	31	0	62.956
A0A136WC60	A0A136WC60	8	8	8	tr|A0A136WC60|A0A136WC60_9FIRM Copper-exporting P-type ATPase A OS=[Clostridium] neopropionicum GN=copA PE=3 SV=1	1	8	8	8	2	3	2	8	7	8	6	4	4	2	3	2	8	7	8	6	4	4	2	3	2	8	7	8	6	4	4	11.7	11.7	11.7	89.755	839	839	1.39	40			6	0	39.435
A0A136WC67	A0A136WC67	1	1	1	tr|A0A136WC67|A0A136WC67_9FIRM Glyoxalase-like domain protein OS=[Clostridium] neopropionicum GN=CLNEO_24640 PE=4 SV=1	1	1	1	1	1	0	1	1	1	1	1	0	0	1	0	1	1	1	1	1	0	0	1	0	1	1	1	1	1	0	0	12.4	12.4	12.4	14.772	129	129	4				6	0.0011541	2.9818
A0A136WC72	A0A136WC72	1	1	1	tr|A0A136WC72|A0A136WC72_9FIRM L-cystine import ATP-binding protein TcyC OS=[Clostridium] neopropionicum GN=tcyC PE=4 SV=1	1	1	1	1	0	0	0	1	1	1	0	1	0	0	0	0	1	1	1	0	1	0	0	0	0	1	1	1	0	1	0	8.3	8.3	8.3	28.059	253	253	2.17	2	1	3		0	8.922
REV__A0A136WC74	REV__A0A136WC74	2	2	2	tr|A0A136WC74|A0A136WC74_9FIRM Methyl-accepting chemotaxis protein IV OS=[Clostridium] neopropionicum GN=tap_3 PE=4 SV=1	1	2	2	2	1	0	1	2	1	1	0	1	2	1	0	1	2	1	1	0	1	2	1	0	1	2	1	1	0	1	2	0	0	0	65.057	598	598	2.46	6		2	5	0.0017094	2.8256
A0A136WC76	A0A136WC76	4	4	4	tr|A0A136WC76|A0A136WC76_9FIRM Chaperone protein YajL OS=[Clostridium] neopropionicum GN=yajL PE=4 SV=1	1	4	4	4	2	3	2	4	3	3	4	3	2	2	3	2	4	3	3	4	3	2	2	3	2	4	3	3	4	3	2	23.5	23.5	23.5	19.35	183	183	3.35	2	6	10	25	0	19.789
A0A136WC82	A0A136WC82	10	10	10	tr|A0A136WC82|A0A136WC82_9FIRM 50S ribosomal protein L1 OS=[Clostridium] neopropionicum GN=rplA PE=3 SV=1	1	10	10	10	8	8	8	8	9	9	7	9	9	8	8	8	8	9	9	7	9	9	8	8	8	8	9	9	7	9	9	51.1	51.1	51.1	24.798	231	231	2.84	11	3	136	1	0	89.559
A0A136WC86	A0A136WC86	6	6	6	tr|A0A136WC86|A0A136WC86_9FIRM Riboflavin synthase OS=[Clostridium] neopropionicum GN=ribE PE=4 SV=1	1	6	6	6	2	2	0	6	6	6	5	6	6	2	2	0	6	6	6	5	6	6	2	2	0	6	6	6	5	6	6	26.8	26.8	26.8	22.96	213	213	2.56	12	4	44	1	0	91.546
A0A136WC93	A0A136WC93	3	3	3	tr|A0A136WC93|A0A136WC93_9FIRM Cell division ATP-binding protein FtsE OS=[Clostridium] neopropionicum GN=ftsE_2 PE=4 SV=1	1	3	3	3	1	2	1	2	3	2	2	2	3	1	2	1	2	3	2	2	2	3	1	2	1	2	3	2	2	2	3	11.4	11.4	11.4	25.32	228	228	2.41	7	5	20		0	19.45
A0A136WCA1	A0A136WCA1	1	1	1	tr|A0A136WCA1|A0A136WCA1_9FIRM Outer membrane lipoprotein carrier protein LolA OS=[Clostridium] neopropionicum GN=CLNEO_26680 PE=4 SV=1	1	1	1	1	0	1	0	1	1	0	0	1	0	0	1	0	1	1	0	0	1	0	0	1	0	1	1	0	0	1	0	4.8	4.8	4.8	23.918	208	208	2.5	1	1	4		0	6.3382
A0A136WCA2	A0A136WCA2	1	1	1	tr|A0A136WCA2|A0A136WCA2_9FIRM Methyl-accepting chemotaxis protein 4 OS=[Clostridium] neopropionicum GN=mcp4_2 PE=4 SV=1	1	1	1	1	0	1	0	0	1	0	0	0	1	0	1	0	0	1	0	0	0	1	0	1	0	0	1	0	0	0	1	2.7	2.7	2.7	56.526	515	515	2		3			0.001692	2.6586
A0A136WCA5	A0A136WCA5	1	1	1	tr|A0A136WCA5|A0A136WCA5_9FIRM Uncharacterized protein OS=[Clostridium] neopropionicum GN=CLNEO_25040 PE=4 SV=1	1	1	1	1	0	0	0	1	0	0	0	0	0	0	0	0	1	0	0	0	0	0	0	0	0	1	0	0	0	0	0	6.6	6.6	6.6	22.822	197	197	3			1		1	-2
A0A136WCC0	A0A136WCC0	3	3	3	tr|A0A136WCC0|A0A136WCC0_9FIRM Cystine-binding periplasmic protein OS=[Clostridium] neopropionicum GN=fliY PE=4 SV=1	1	3	3	3	3	2	1	2	2	3	2	2	2	3	2	1	2	2	3	2	2	2	3	2	1	2	2	3	2	2	2	5.7	5.7	5.7	30.643	280	280	2.28	16	22	27	4	0	19.588
A0A136WCD8	A0A136WCD8	2	2	2	tr|A0A136WCD8|A0A136WCD8_9FIRM Pyruvate-flavodoxin oxidoreductase OS=[Clostridium] neopropionicum GN=nifJ_4 PE=3 SV=1	1	2	2	2	2	1	1	2	2	2	2	2	2	2	1	1	2	2	2	2	2	2	2	1	1	2	2	2	2	2	2	0.9	0.9	0.9	129.04	1175	1175	1.04	24	1			0	5.2716
A0A136WCH3	A0A136WCH3	8	8	8	tr|A0A136WCH3|A0A136WCH3_9FIRM Endo-1,4-beta-xylanase A OS=[Clostridium] neopropionicum GN=xynA1_7 PE=4 SV=1	1	8	8	8	5	4	4	5	5	5	5	7	6	5	4	4	5	5	5	5	7	6	5	4	4	5	5	5	5	7	6	7.3	7.3	7.3	125.4	1179	1179	1.44	39		11		0	78.311
A0A136WCH7	A0A136WCH7	1	1	1	tr|A0A136WCH7|A0A136WCH7_9FIRM Endo-1,4-beta-xylanase A OS=[Clostridium] neopropionicum GN=xynA1_8 PE=4 SV=1	1	1	1	1	1	1	1	1	1	1	1	1	1	1	1	1	1	1	1	1	1	1	1	1	1	1	1	1	1	1	1	0.9	0.9	0.9	177.57	1733	1733	2.4	5	1	7	2	0.0087765	1.816
A0A136WCH8	A0A136WCH8	5	5	5	tr|A0A136WCH8|A0A136WCH8_9FIRM Putative ABC transporter ATP-binding protein OS=[Clostridium] neopropionicum GN=CLNEO_23830 PE=4 SV=1	1	5	5	5	0	2	1	3	3	4	4	3	4	0	2	1	3	3	4	4	3	4	0	2	1	3	3	4	4	3	4	11.3	11.3	11.3	65.064	577	577	1.48	15	14			0	47.91
A0A136WCI4	A0A136WCI4	6	6	6	tr|A0A136WCI4|A0A136WCI4_9FIRM NADH oxidase OS=[Clostridium] neopropionicum GN=CLNEO_24000 PE=4 SV=1	1	6	6	6	2	1	2	4	4	4	4	5	5	2	1	2	4	4	4	4	5	5	2	1	2	4	4	4	4	5	5	12.6	12.6	12.6	70.92	652	652	1.03	31	1			0	29.111
A0A136WCI6	A0A136WCI6	3	3	3	tr|A0A136WCI6|A0A136WCI6_9FIRM Lipid A export ATP-binding/permease protein MsbA OS=[Clostridium] neopropionicum GN=msbA PE=4 SV=1	1	3	3	3	0	0	0	3	3	3	3	3	3	0	0	0	3	3	3	3	3	3	0	0	0	3	3	3	3	3	3	9	9	9	67.299	601	601	1.29	17	7			0	11.069
A0A136WCI8	A0A136WCI8	1	1	1	tr|A0A136WCI8|A0A136WCI8_9FIRM Putative L-lactate dehydrogenase operon regulatory protein OS=[Clostridium] neopropionicum GN=lldR_2 PE=4 SV=1	1	1	1	1	1	1	1	1	1	1	1	1	1	1	1	1	1	1	1	1	1	1	1	1	1	1	1	1	1	1	1	6.1	6.1	6.1	26.406	228	228	3			9		0.008781	1.818
A0A136WCJ2	A0A136WCJ2	1	1	1	tr|A0A136WCJ2|A0A136WCJ2_9FIRM Multidrug export protein MepA OS=[Clostridium] neopropionicum GN=mepA_6 PE=4 SV=1	1	1	1	1	1	0	1	1	1	1	1	1	1	1	0	1	1	1	1	1	1	1	1	0	1	1	1	1	1	1	1	3.1	3.1	3.1	50.247	449	449	1	8				1	-2
A0A136WCK6	A0A136WCK6	4	4	4	tr|A0A136WCK6|A0A136WCK6_9FIRM Alkyl hydroperoxide reductase AhpD OS=[Clostridium] neopropionicum GN=CLNEO_23990 PE=3 SV=1	1	4	4	4	3	4	1	4	4	4	3	4	4	3	4	1	4	4	4	3	4	4	3	4	1	4	4	4	3	4	4	19.6	19.6	19.6	23.088	199	199	2.52	13	3	35	3	0	34.511
A0A136WCL2	A0A136WCL2	10	10	10	tr|A0A136WCL2|A0A136WCL2_9FIRM Kynurenine formamidase OS=[Clostridium] neopropionicum GN=kynB_2 PE=4 SV=1	1	10	10	10	8	9	6	9	9	8	10	10	9	8	9	6	9	9	8	10	10	9	8	9	6	9	9	8	10	10	9	50	50	50	28.561	250	250	2.51	25	27	94	4	0	66.845
A0A136WCM0	A0A136WCM0	1	1	1	tr|A0A136WCM0|A0A136WCM0_9FIRM Flagellar hook-associated protein FlgL OS=[Clostridium] neopropionicum GN=CLNEO_25950 PE=4 SV=1	1	1	1	1	0	1	1	1	1	1	1	1	1	0	1	1	1	1	1	1	1	1	0	1	1	1	1	1	1	1	1	3.3	3.3	3.3	35.792	330	330	2.47		8	7		0	10.991
REV__A0A136WCM2	REV__A0A136WCM2	2	2	2	tr|A0A136WCM2|A0A136WCM2_9FIRM Ferrous iron transport protein B OS=[Clostridium] neopropionicum GN=feoB_2 PE=3 SV=1	1	2	2	2	0	0	1	0	0	0	0	1	0	0	0	1	0	0	0	0	1	0	0	0	1	0	0	0	0	1	0	0	0	0	78.565	722	722	2.5		1	1		1	-2
A0A136WCM2	A0A136WCM2	13	12	12	tr|A0A136WCM2|A0A136WCM2_9FIRM Ferrous iron transport protein B OS=[Clostridium] neopropionicum GN=feoB_2 PE=3 SV=1	1	13	12	12	10	7	2	12	12	13	13	13	12	9	7	2	12	12	12	12	12	12	9	7	2	12	12	12	12	12	12	21.5	20.5	20.5	78.565	722	722	1.31	120	34	7	1	0	257.02
A0A136WCN1	A0A136WCN1	7	7	5	tr|A0A136WCN1|A0A136WCN1_9FIRM Ferrous iron transport protein A OS=[Clostridium] neopropionicum GN=CLNEO_22160 PE=4 SV=1	1	7	7	5	6	6	3	7	7	7	7	4	7	6	6	3	7	7	7	7	4	7	4	4	2	5	5	5	5	2	5	64.4	64.4	52.1	8.1236	73	73	3.62	8	3	13	90	0	15.528
A0A136WCP2	A0A136WCP2	9	9	9	tr|A0A136WCP2|A0A136WCP2_9FIRM Uncharacterized protein OS=[Clostridium] neopropionicum GN=CLNEO_22080 PE=4 SV=1	1	9	9	9	4	4	3	7	8	6	8	7	9	4	4	3	7	8	6	8	7	9	4	4	3	7	8	6	8	7	9	34.8	34.8	34.8	44.376	402	402	1.98	24	40	22		0	119.26
A0A136WCP6	A0A136WCP6	9	9	9	tr|A0A136WCP6|A0A136WCP6_9FIRM Multifunctional cyclase-dehydratase-3-O-methyl transferase TcmN OS=[Clostridium] neopropionicum GN=tcmN_2 PE=4 SV=1	1	9	9	9	2	3	3	6	7	7	7	8	8	2	3	3	6	7	7	7	8	8	2	3	3	6	7	7	7	8	8	27.9	27.9	27.9	38.515	340	340	1.84	37	20	22	1	0	30.695
A0A136WCP7	A0A136WCP7	7	7	7	tr|A0A136WCP7|A0A136WCP7_9FIRM 50S ribosomal protein L4 OS=[Clostridium] neopropionicum GN=rplD PE=3 SV=1	1	7	7	7	5	6	3	6	7	6	6	5	5	5	6	3	6	7	6	6	5	5	5	6	3	6	7	6	6	5	5	32	32	32	22.595	206	206	2.87	3	8	60	4	0	58.398
A0A136WCP8	A0A136WCP8	5	5	5	tr|A0A136WCP8|A0A136WCP8_9FIRM Threonine synthase OS=[Clostridium] neopropionicum GN=thrC PE=4 SV=1	1	5	5	5	5	5	1	4	4	4	4	3	3	5	5	1	4	4	4	4	3	3	5	5	1	4	4	4	4	3	3	12.9	12.9	12.9	54.126	488	488	1.92	13	21	2	4	0	6.3293
A0A136WCQ2	A0A136WCQ2	10	8	8	tr|A0A136WCQ2|A0A136WCQ2_9FIRM 50S ribosomal protein L2 OS=[Clostridium] neopropionicum GN=rplB PE=3 SV=1	1	10	8	8	9	6	3	9	9	8	8	9	9	7	5	1	7	8	6	6	7	8	7	5	1	7	8	6	6	7	8	43.1	35.1	35.1	30.254	276	276	2.62	10	10	58		0	21.418
A0A136WCQ4	A0A136WCQ4	1	1	1	tr|A0A136WCQ4|A0A136WCQ4_9FIRM 50S ribosomal protein L24 OS=[Clostridium] neopropionicum GN=rplX PE=3 SV=1	1	1	1	1	1	1	1	1	1	1	1	1	1	1	1	1	1	1	1	1	1	1	1	1	1	1	1	1	1	1	1	10.7	10.7	10.7	11.186	103	103	3.95			1	18	0	6.6981
A0A136WCQ5	A0A136WCQ5	2	2	2	tr|A0A136WCQ5|A0A136WCQ5_9FIRM RNA 2,3-cyclic phosphodiesterase OS=[Clostridium] neopropionicum GN=ligT PE=3 SV=1	1	2	2	2	1	1	0	2	2	2	2	2	2	1	1	0	2	2	2	2	2	2	1	1	0	2	2	2	2	2	2	9.2	9.2	9.2	21.346	184	184	3			14		0.0058078	1.9825
A0A136WCQ8	A0A136WCQ8	10	10	10	tr|A0A136WCQ8|A0A136WCQ8_9FIRM Transketolase OS=[Clostridium] neopropionicum GN=tkt PE=3 SV=1	1	10	10	10	7	6	4	7	7	7	6	9	8	7	6	4	7	7	7	6	9	8	7	6	4	7	7	7	6	9	8	19.5	19.5	19.5	71.393	660	660	1.49	53	36	2	2	0	29.003
A0A136WCQ9	A0A136WCQ9	9	9	9	tr|A0A136WCQ9|A0A136WCQ9_9FIRM 50S ribosomal protein L3 OS=[Clostridium] neopropionicum GN=rplC PE=3 SV=1	1	9	9	9	6	7	5	6	8	8	7	7	7	6	7	5	6	8	8	7	7	7	6	7	5	6	8	8	7	7	7	60.8	60.8	60.8	22.177	209	209	2.88	4	7	74	4	0	90.747
A0A136WCR6	A0A136WCR6	13	11	11	tr|A0A136WCR6|A0A136WCR6_9FIRM 30S ribosomal protein S3 OS=[Clostridium] neopropionicum GN=rpsC PE=3 SV=1	1	13	11	11	11	10	10	10	11	11	10	12	11	9	10	10	10	10	10	9	11	10	9	10	10	10	10	10	9	11	10	63.5	58.9	58.9	24.254	219	219	2.78	17	5	146	2	0	169.61
A0A136WCR7	A0A136WCR7	9	9	9	tr|A0A136WCR7|A0A136WCR7_9FIRM 30S ribosomal protein S10 OS=[Clostridium] neopropionicum GN=rpsJ PE=3 SV=1	1	9	9	9	8	9	6	8	8	7	9	5	7	8	9	6	8	8	7	9	5	7	8	9	6	8	8	7	9	5	7	56.7	56.7	56.7	11.616	104	104	3.78	2	3	14	99	0	63.573
A0A136WCS0	A0A136WCS0	6	6	6	tr|A0A136WCS0|A0A136WCS0_9FIRM 50S ribosomal protein L22 OS=[Clostridium] neopropionicum GN=rplV PE=3 SV=1	1	6	6	6	4	5	4	4	5	6	4	5	5	4	5	4	4	5	6	4	5	5	4	5	4	4	5	6	4	5	5	42.6	42.6	42.6	14.427	129	129	3.22	16	6	10	58	0	146.06
A0A136WCS2	A0A136WCS2	7	7	7	tr|A0A136WCS2|A0A136WCS2_9FIRM Adenylate kinase OS=[Clostridium] neopropionicum GN=adk PE=3 SV=1	1	7	7	7	5	5	4	5	6	4	7	5	5	5	5	4	5	6	4	7	5	5	5	5	4	5	6	4	7	5	5	40.2	40.2	40.2	22.616	209	209	2.39	22	7	52	1	0	25.99
A0A136WCS3	A0A136WCS3	3	3	3	tr|A0A136WCS3|A0A136WCS3_9FIRM 50S ribosomal protein L14 OS=[Clostridium] neopropionicum GN=rplN PE=3 SV=1	1	3	3	3	2	1	2	2	2	2	1	3	2	2	1	2	2	2	2	1	3	2	2	1	2	2	2	2	1	3	2	26.2	26.2	26.2	13.172	122	122	3.48			14	13	0	25.96
A0A136WCS4	A0A136WCS4	1	1	1	tr|A0A136WCS4|A0A136WCS4_9FIRM GTP pyrophosphokinase YjbM OS=[Clostridium] neopropionicum GN=yjbM PE=4 SV=1	1	1	1	1	0	1	0	1	1	1	1	1	1	0	1	0	1	1	1	1	1	1	0	1	0	1	1	1	1	1	1	3.7	3.7	3.7	31.365	269	269	3			7		0.0043407	2.2173
A0A136WCS5	A0A136WCS5	5	5	5	tr|A0A136WCS5|A0A136WCS5_9FIRM 50S ribosomal protein L18 OS=[Clostridium] neopropionicum GN=rplR PE=3 SV=1	1	5	5	5	3	3	2	3	3	4	3	0	1	3	3	2	3	3	4	3	0	1	3	3	2	3	3	4	3	0	1	43.4	43.4	43.4	13.365	122	122	3.83			5	24	0	18.202
A0A136WCS7	A0A136WCS7	1	1	1	tr|A0A136WCS7|A0A136WCS7_9FIRM Energy-coupling factor transporter ATP-binding protein EcfA OS=[Clostridium] neopropionicum GN=ecfA1 PE=3 SV=1	1	1	1	1	0	0	0	0	0	1	1	1	1	0	0	0	0	0	1	1	1	1	0	0	0	0	0	1	1	1	1	3.5	3.5	3.5	32.032	288	288	3			4		0.0043956	2.3556
A0A136WCT0	A0A136WCT0	1	1	1	tr|A0A136WCT0|A0A136WCT0_9FIRM UPF0210 protein CLNEO_22340 OS=[Clostridium] neopropionicum GN=CLNEO_22340 PE=3 SV=1	1	1	1	1	0	1	1	0	1	1	0	1	1	0	1	1	0	1	1	0	1	1	0	1	1	0	1	1	0	1	1	2.4	2.4	2.4	47.728	452	452	3			6		0.00058548	3.1611
A0A136WCT1	A0A136WCT1	6	5	5	tr|A0A136WCT1|A0A136WCT1_9FIRM 30S ribosomal protein S13 OS=[Clostridium] neopropionicum GN=rpsM PE=3 SV=1	1	6	5	5	6	5	4	5	5	6	4	4	5	5	4	3	4	4	5	3	3	4	5	4	3	4	4	5	3	3	4	40.2	33.6	33.6	13.807	122	122	3.35	5	9	23	49	0	26.065
A0A136WCT2	A0A136WCT2	7	6	6	tr|A0A136WCT2|A0A136WCT2_9FIRM 50S ribosomal protein L6 OS=[Clostridium] neopropionicum GN=rplF PE=3 SV=1	1	7	6	6	6	5	4	5	6	5	4	5	4	5	5	4	5	5	5	4	5	4	5	5	4	5	5	5	4	5	4	36.1	32.2	32.2	19.577	180	180	3.03			61	2	0	69.495
A0A136WCT5	A0A136WCT5	4	4	4	tr|A0A136WCT5|A0A136WCT5_9FIRM 50S ribosomal protein L23 OS=[Clostridium] neopropionicum GN=rplW PE=3 SV=1	1	4	4	4	4	4	4	4	4	4	3	1	2	4	4	4	4	4	4	3	1	2	4	4	4	4	4	4	3	1	2	49.5	49.5	49.5	11.04	99	99	3.91	1		2	54	0	13.47
A0A136WCT6	A0A136WCT6	3	3	3	tr|A0A136WCT6|A0A136WCT6_9FIRM 50S ribosomal protein L29 OS=[Clostridium] neopropionicum GN=rpmC PE=3 SV=1	1	3	3	3	3	3	2	3	3	3	2	1	1	3	3	2	3	3	3	2	1	1	3	3	2	3	3	3	2	1	1	46.4	46.4	46.4	8.0092	69	69	3.76			8	26	0	29.512
A0A136WCT8	A0A136WCT8	5	5	5	tr|A0A136WCT8|A0A136WCT8_9FIRM 50S ribosomal protein L30 OS=[Clostridium] neopropionicum GN=rpmD PE=3 SV=1	1	5	5	5	3	4	3	5	4	4	3	3	3	3	4	3	5	4	4	3	3	3	3	4	3	5	4	4	3	3	3	71.2	71.2	71.2	6.4456	59	59	3.63	2	1	12	39	0	93.501
A0A136WCU0	A0A136WCU0	10	10	10	tr|A0A136WCU0|A0A136WCU0_9FIRM 50S ribosomal protein L5 OS=[Clostridium] neopropionicum GN=rplE PE=3 SV=1	1	10	10	10	8	9	7	9	9	8	8	9	8	8	9	7	9	9	8	8	9	8	8	9	7	9	9	8	8	9	8	54.2	54.2	54.2	20.279	179	179	2.78	27	14	108	29	0	69.802
A0A136WCU1	A0A136WCU1	7	7	7	tr|A0A136WCU1|A0A136WCU1_9FIRM 30S ribosomal protein S17 OS=[Clostridium] neopropionicum GN=rpsQ PE=3 SV=1	1	7	7	7	6	7	5	6	7	6	7	3	4	6	7	5	6	7	6	7	3	4	6	7	5	6	7	6	7	3	4	51.8	51.8	51.8	9.9616	85	85	3.48	3	6	23	52	0	20.762
A0A136WCU3	A0A136WCU3	4	4	4	tr|A0A136WCU3|A0A136WCU3_9FIRM Flavodoxin OS=[Clostridium] neopropionicum GN=CLNEO_22200 PE=4 SV=1	1	4	4	4	2	1	0	3	4	3	2	3	3	2	1	0	3	4	3	2	3	3	2	1	0	3	4	3	2	3	3	57.7	57.7	57.7	14.713	137	137	2.57	14	16	9	19	0	44.818
A0A136WCU4	A0A136WCU4	8	8	8	tr|A0A136WCU4|A0A136WCU4_9FIRM 50S ribosomal protein L17 OS=[Clostridium] neopropionicum GN=rplQ PE=3 SV=1	1	8	8	8	6	6	5	7	7	8	7	6	6	6	6	5	7	7	8	7	6	6	6	6	5	7	7	8	7	6	6	37.2	37.2	37.2	20.259	180	180	2.93	4	1	75	3	0	30.313
A0A136WCU6	A0A136WCU6	6	6	6	tr|A0A136WCU6|A0A136WCU6_9FIRM Probable transaldolase OS=[Clostridium] neopropionicum GN=tal PE=3 SV=1	1	6	6	6	5	5	3	6	5	6	6	6	6	5	5	3	6	5	6	6	6	6	5	5	3	6	5	6	6	6	6	31.6	31.6	31.6	23.456	215	215	2.77	5	7	52	2	0	59.187
A0A136WCU7	A0A136WCU7	7	7	7	tr|A0A136WCU7|A0A136WCU7_9FIRM 50S ribosomal protein L15 OS=[Clostridium] neopropionicum GN=rplO PE=3 SV=1	1	7	7	7	7	7	5	7	6	6	4	4	3	7	7	5	7	6	6	4	4	3	7	7	5	7	6	6	4	4	3	41.1	41.1	41.1	15.651	146	146	2.93	27	5	7	53	0	20.814
A0A136WCV0	A0A136WCV0	2	1	1	tr|A0A136WCV0|A0A136WCV0_9FIRM 50S ribosomal protein L36 OS=[Clostridium] neopropionicum GN=rpmJ PE=3 SV=1	1	2	1	1	2	1	1	1	1	1	2	1	1	1	0	0	0	0	0	1	0	0	1	0	0	0	0	0	1	0	0	29.7	29.7	29.7	4.3654	37	37	1	2				1	-2
A0A136WCV2	A0A136WCV2	7	7	7	tr|A0A136WCV2|A0A136WCV2_9FIRM 30S ribosomal protein S4 OS=[Clostridium] neopropionicum GN=rpsD PE=3 SV=1	1	7	7	7	6	6	3	6	7	7	5	7	7	6	6	3	6	7	7	5	7	7	6	6	3	6	7	7	5	7	7	38.5	38.5	38.5	23.167	200	200	2.44	25	21	65	6	0	36.113
A0A136WCV4	A0A136WCV4	3	3	3	tr|A0A136WCV4|A0A136WCV4_9FIRM N5-carboxyaminoimidazole ribonucleotide mutase OS=[Clostridium] neopropionicum GN=purE_1 PE=3 SV=1	1	3	3	3	3	3	1	3	2	3	2	2	2	3	3	1	3	2	3	2	2	2	3	3	1	3	2	3	2	2	2	31.1	31.1	31.1	17.344	164	164	3.63			19	32	0	27.556
A0A136WCV6	A0A136WCV6	4	4	4	tr|A0A136WCV6|A0A136WCV6_9FIRM 30S ribosomal protein S19 OS=[Clostridium] neopropionicum GN=rpsS PE=3 SV=1	1	4	4	4	4	4	4	3	2	3	3	0	1	4	4	4	3	2	3	3	0	1	4	4	4	3	2	3	3	0	1	35.1	35.1	35.1	10.684	94	94	4				27	0	15.752
A0A136WCV8	A0A136WCV8	3	3	3	tr|A0A136WCV8|A0A136WCV8_9FIRM IMP cyclohydrolase OS=[Clostridium] neopropionicum GN=CLNEO_22870 PE=4 SV=1	1	3	3	3	1	1	1	3	3	2	1	1	1	1	1	1	3	3	2	1	1	1	1	1	1	3	3	2	1	1	1	15.9	15.9	15.9	27.043	239	239	3			14		0	25.243
A0A136WCW2	A0A136WCW2	8	5	5	tr|A0A136WCW2|A0A136WCW2_9FIRM DNA-directed RNA polymerase subunit alpha OS=[Clostridium] neopropionicum GN=rpoA PE=3 SV=1	1	8	5	5	6	6	6	8	6	7	7	8	7	3	3	3	5	3	4	4	5	4	3	3	3	5	3	4	4	5	4	30.1	23.5	23.5	35.083	319	319	1.93	5	39	2		0	39.832
A0A136WCW3	A0A136WCW3	9	9	9	tr|A0A136WCW3|A0A136WCW3_9FIRM 30S ribosomal protein S8 OS=[Clostridium] neopropionicum GN=rpsH PE=3 SV=1	1	9	9	9	9	9	7	9	8	9	9	3	5	9	9	7	9	8	9	9	3	5	9	9	7	9	8	9	9	3	5	63.9	63.9	63.9	14.264	133	133	3.86	2	1	9	113	0	71.338
A0A136WCW4	A0A136WCW4	5	5	5	tr|A0A136WCW4|A0A136WCW4_9FIRM Alkyl hydroperoxide reductase subunit C OS=[Clostridium] neopropionicum GN=ahpC PE=4 SV=1	1	5	5	5	2	3	2	5	5	4	4	3	4	2	3	2	5	5	4	4	3	4	2	3	2	5	5	4	4	3	4	30.7	30.7	30.7	24.943	215	215	2.09	18	5	22		0	10.136
A0A136WCW5	A0A136WCW5	4	4	4	tr|A0A136WCW5|A0A136WCW5_9FIRM 2-oxoisovalerate dehydrogenase subunit beta OS=[Clostridium] neopropionicum GN=bfmBAB_2 PE=4 SV=1	1	4	4	4	1	4	2	3	3	3	3	3	2	1	4	2	3	3	3	3	3	2	1	4	2	3	3	3	3	3	2	18.7	18.7	18.7	35.819	326	326	2.28	8	11	16	1	0	11.682
A0A136WCW6	A0A136WCW6	1	1	1	tr|A0A136WCW6|A0A136WCW6_9FIRM Orotidine 5-phosphate decarboxylase OS=[Clostridium] neopropionicum GN=pyrF PE=3 SV=1	1	1	1	1	1	1	1	1	1	1	1	1	1	1	1	1	1	1	1	1	1	1	1	1	1	1	1	1	1	1	1	4.7	4.7	4.7	25.748	235	235	3			9		0	4.4108
A0A136WCW7	A0A136WCW7	5	5	5	tr|A0A136WCW7|A0A136WCW7_9FIRM 30S ribosomal protein S9 OS=[Clostridium] neopropionicum GN=rpsI PE=3 SV=1	1	5	5	5	3	4	1	4	4	4	4	3	4	3	4	1	4	4	4	4	3	4	3	4	1	4	4	4	4	3	4	36.2	36.2	36.2	14.399	130	130	3.74	1	1	7	37	0	24.412
A0A136WCW9	A0A136WCW9	1	1	1	tr|A0A136WCW9|A0A136WCW9_9FIRM Dihydroorotase OS=[Clostridium] neopropionicum GN=pyrC_2 PE=3 SV=1	1	1	1	1	1	0	0	1	1	0	1	1	1	1	0	0	1	1	0	1	1	1	1	0	0	1	1	0	1	1	1	3.1	3.1	3.1	46.521	422	422	3			6		1	-2
A0A136WCX2	A0A136WCX2	8	8	8	tr|A0A136WCX2|A0A136WCX2_9FIRM Uncharacterized protein OS=[Clostridium] neopropionicum GN=CLNEO_23440 PE=4 SV=1	1	8	8	8	0	1	1	7	6	6	7	8	5	0	1	1	7	6	6	7	8	5	0	1	1	7	6	6	7	8	5	38.3	38.3	38.3	42.964	389	389	1.6	45	51	5		0	167.97
A0A136WCX4	A0A136WCX4	11	11	11	tr|A0A136WCX4|A0A136WCX4_9FIRM Bifunctional purine biosynthesis protein PurH OS=[Clostridium] neopropionicum GN=purH PE=4 SV=1	1	11	11	11	3	5	2	10	10	9	8	10	10	3	5	2	10	10	9	8	10	10	3	5	2	10	10	9	8	10	10	34.8	34.8	34.8	43.384	394	394	1.61	43	56	3		0	113.62
A0A136WCX5	A0A136WCX5	10	9	9	tr|A0A136WCX5|A0A136WCX5_9FIRM Phosphoribosylformylglycinamidine synthase OS=[Clostridium] neopropionicum GN=purL PE=4 SV=1	1	10	9	9	6	9	7	10	10	9	9	8	9	5	8	6	9	9	8	8	7	8	5	8	6	9	9	8	8	7	8	12.9	11.4	11.4	134.66	1229	1229	1.1	64	5	1		0	51.506
A0A136WCY1	A0A136WCY1	4	4	4	tr|A0A136WCY1|A0A136WCY1_9FIRM Uncharacterized protein OS=[Clostridium] neopropionicum GN=CLNEO_23010 PE=4 SV=1	1	4	4	4	4	4	4	4	4	4	4	4	4	4	4	4	4	4	4	4	4	4	4	4	4	4	4	4	4	4	4	23.2	23.2	23.2	16.684	155	155	3.41	12	6	8	69	0	20.001
A0A136WCZ1	A0A136WCZ1	2	2	2	tr|A0A136WCZ1|A0A136WCZ1_9FIRM Adenylosuccinate lyase OS=[Clostridium] neopropionicum GN=purB PE=3 SV=1	1	2	2	2	1	1	1	1	1	1	2	1	1	1	1	1	1	1	1	2	1	1	1	1	1	1	1	1	2	1	1	5	5	5	53.902	478	478	1.62	6	10			0	5.0274
A0A136WCZ2	A0A136WCZ2	1	1	1	tr|A0A136WCZ2|A0A136WCZ2_9FIRM Dihydroorotate dehydrogenase B (NAD(+)), electron transfer subunit OS=[Clostridium] neopropionicum GN=pyrK_2 PE=3 SV=1	1	1	1	1	1	1	1	1	1	1	1	1	0	1	1	1	1	1	1	1	1	0	1	1	1	1	1	1	1	1	0	5.3	5.3	5.3	26.473	244	244	3			8		0	17.32
A0A136WCZ5	A0A136WCZ5	4	4	4	tr|A0A136WCZ5|A0A136WCZ5_9FIRM Uncharacterized protein OS=[Clostridium] neopropionicum GN=CLNEO_23050 PE=4 SV=1	1	4	4	4	2	3	1	2	3	3	2	1	1	2	3	1	2	3	3	2	1	1	2	3	1	2	3	3	2	1	1	9.9	9.9	9.9	58.109	505	505	3.16		2	12	5	0.0005848	3.1367
A0A136WCZ7	A0A136WCZ7	6	6	6	tr|A0A136WCZ7|A0A136WCZ7_9FIRM Dihydrolipoamide acetyltransferase component of pyruvate dehydrogenase complex OS=[Clostridium] neopropionicum GN=pdhC PE=3 SV=1	1	6	6	6	5	4	3	4	4	5	5	4	5	5	4	3	4	4	5	5	4	5	5	4	3	4	4	5	5	4	5	11.8	11.8	11.8	43.977	414	414	2.11	2	39	5	1	0	12.787
A0A136WCZ9	A0A136WCZ9	1	1	1	tr|A0A136WCZ9|A0A136WCZ9_9FIRM 2,3-diketo-L-gulonate TRAP transporter small permease protein YiaM OS=[Clostridium] neopropionicum GN=yiaM PE=4 SV=1	1	1	1	1	1	1	1	1	1	1	1	0	0	1	1	1	1	1	1	1	0	0	1	1	1	1	1	1	1	0	0	7.8	7.8	7.8	18.58	167	167	3.86			1	6	0	7.296
A0A136WD00	A0A136WD00	3	3	3	tr|A0A136WD00|A0A136WD00_9FIRM Single-stranded DNA-binding protein A OS=[Clostridium] neopropionicum GN=ssbA_2 PE=4 SV=1	1	3	3	3	3	3	2	2	1	2	1	3	3	3	3	2	2	1	2	1	3	3	3	3	2	2	1	2	1	3	3	19.5	19.5	19.5	25.373	221	221	2.91	1	1	19	1	0	4.3589
A0A136WD01	A0A136WD01	2	2	2	tr|A0A136WD01|A0A136WD01_9FIRM Phosphoribosylamine--glycine ligase OS=[Clostridium] neopropionicum GN=purD PE=3 SV=1	1	2	2	2	2	1	1	2	2	2	2	2	2	2	1	1	2	2	2	2	2	2	2	1	1	2	2	2	2	2	2	7.6	7.6	7.6	45.159	420	420	1.65	8	15			0	31.575
A0A136WD02	A0A136WD02	3	3	3	tr|A0A136WD02|A0A136WD02_9FIRM Aspartate-semialdehyde dehydrogenase OS=[Clostridium] neopropionicum GN=asd PE=3 SV=1	1	3	3	3	2	1	1	3	2	2	2	2	2	2	1	1	3	2	2	2	2	2	2	1	1	3	2	2	2	2	2	16	16	16	36.772	332	332	1.69	10	18	1		0	20.05
A0A136WD06	A0A136WD06	3	3	3	tr|A0A136WD06|A0A136WD06_9FIRM Lactoylglutathione lyase OS=[Clostridium] neopropionicum GN=gloA PE=4 SV=1	1	3	3	3	2	2	0	2	3	2	3	1	2	2	2	0	2	3	2	3	1	2	2	2	0	2	3	2	3	1	2	24	24	24	14.384	121	121	3.65	2		1	17	0	10.293
A0A136WD09	A0A136WD09	2	2	2	tr|A0A136WD09|A0A136WD09_9FIRM Uncharacterized protein OS=[Clostridium] neopropionicum GN=CLNEO_23320 PE=4 SV=1	1	2	2	2	0	0	0	1	0	0	0	1	0	0	0	0	1	0	0	0	1	0	0	0	0	1	0	0	0	1	0	14.8	14.8	14.8	12.183	108	108	4				2	0.0043267	2.1987
A0A136WD11	A0A136WD11	6	6	6	tr|A0A136WD11|A0A136WD11_9FIRM V-type sodium ATPase subunit C OS=[Clostridium] neopropionicum GN=ntpC PE=4 SV=1	1	6	6	6	5	2	3	4	4	4	5	5	5	5	2	3	4	4	4	5	5	5	5	2	3	4	4	4	5	5	5	16.3	16.3	16.3	37.069	325	325	2.15	23	11	33		0	25.323
A0A136WD15	A0A136WD15	9	9	9	tr|A0A136WD15|A0A136WD15_9FIRM 4-hydroxy-tetrahydrodipicolinate synthase OS=[Clostridium] neopropionicum GN=dapA PE=3 SV=1	1	9	9	9	9	8	5	7	7	8	9	8	8	9	8	5	7	7	8	9	8	8	9	8	5	7	7	8	9	8	8	31.3	31.3	31.3	31.165	294	294	2.61	18	11	90		0	72.272
A0A136WD16	A0A136WD16	1	1	1	tr|A0A136WD16|A0A136WD16_9FIRM Mini-ribonuclease 3 OS=[Clostridium] neopropionicum GN=mrnC PE=3 SV=1	1	1	1	1	1	1	1	1	1	1	1	0	0	1	1	1	1	1	1	1	0	0	1	1	1	1	1	1	1	0	0	9.2	9.2	9.2	15.794	141	141	4				7	0	11.54
A0A136WD17	A0A136WD17	1	1	1	tr|A0A136WD17|A0A136WD17_9FIRM Iron-sulfur flavoprotein OS=[Clostridium] neopropionicum GN=CLNEO_21030 PE=4 SV=1	1	1	1	1	0	1	1	0	0	1	0	0	0	0	1	1	0	0	1	0	0	0	0	1	1	0	0	1	0	0	0	5.7	5.7	5.7	23.16	210	210	4				3	1	-2
A0A136WD18	A0A136WD18	20	20	20	tr|A0A136WD18|A0A136WD18_9FIRM Aminotransferase OS=[Clostridium] neopropionicum GN=CLNEO_23410 PE=3 SV=1	1	20	20	20	18	17	13	16	19	17	16	18	18	18	17	13	16	19	17	16	18	18	18	17	13	16	19	17	16	18	18	59.1	59.1	59.1	44.503	399	399	1.9	63	208	30	2	0	149.71
A0A136WD19	A0A136WD19	15	15	15	tr|A0A136WD19|A0A136WD19_9FIRM V-type ATP synthase beta chain OS=[Clostridium] neopropionicum GN=ntpB PE=3 SV=1	1	15	15	15	12	9	8	10	9	10	11	14	12	12	9	8	10	9	10	11	14	12	12	9	8	10	9	10	11	14	12	48.3	48.3	48.3	50.371	458	458	1.76	67	118	18		0	189.34
A0A136WD22	A0A136WD22	3	3	3	tr|A0A136WD22|A0A136WD22_9FIRM Putative TrmH family tRNA/rRNA methyltransferase OS=[Clostridium] neopropionicum GN=CLNEO_21080 PE=3 SV=1	1	3	3	3	1	3	2	3	3	3	2	3	3	1	3	2	3	3	3	2	3	3	1	3	2	3	3	3	2	3	3	7.9	7.9	7.9	27.87	254	254	3.03			31	1	0	7.9755
A0A136WD25	A0A136WD25	7	7	7	tr|A0A136WD25|A0A136WD25_9FIRM V-type proton ATPase subunit E OS=[Clostridium] neopropionicum GN=atpE PE=3 SV=1	1	7	7	7	6	6	6	7	7	7	7	7	7	6	6	6	7	7	7	7	7	7	6	6	6	7	7	7	7	7	7	36	36	36	20.575	186	186	3.05	1		66	6	0	21.9
A0A136WD28	A0A136WD28	4	4	4	tr|A0A136WD28|A0A136WD28_9FIRM Leucine-, isoleucine-, valine-, threonine-, and alanine-binding protein OS=[Clostridium] neopropionicum GN=braC_2 PE=4 SV=1	1	4	4	4	3	3	1	4	4	4	4	3	3	3	3	1	4	4	4	4	3	3	3	3	1	4	4	4	4	3	3	14.8	14.8	14.8	41.153	392	392	2.31	7	20	22		0	42.628
A0A136WD30	A0A136WD30	1	1	1	tr|A0A136WD30|A0A136WD30_9FIRM Cob(I)yrinic acid a,c-diamide adenosyltransferase OS=[Clostridium] neopropionicum GN=btuR PE=4 SV=1	1	1	1	1	1	0	0	0	0	1	1	1	0	1	0	0	0	0	1	1	1	0	1	0	0	0	0	1	1	1	0	6.2	6.2	6.2	18.561	161	161	4				4	0.0017065	2.7921
A0A136WD32	A0A136WD32	1	1	1	tr|A0A136WD32|A0A136WD32_9FIRM V-type sodium ATPase subunit K OS=[Clostridium] neopropionicum GN=ntpK PE=4 SV=1	1	1	1	1	1	1	1	0	0	1	1	1	0	1	1	1	0	0	1	1	1	0	1	1	1	0	0	1	1	1	0	6.8	6.8	6.8	15.993	161	161	3.22	2		1	6	0.0016873	2.6395
A0A136WD34	A0A136WD34	3	3	3	tr|A0A136WD34|A0A136WD34_9FIRM Cysteine--tRNA ligase OS=[Clostridium] neopropionicum GN=cysS PE=3 SV=1	1	3	3	3	1	2	1	2	2	2	3	2	2	1	2	1	2	2	2	3	2	2	1	2	1	2	2	2	3	2	2	9.1	9.1	9.1	54.116	473	473	1.2	17	2	1		0	5.2407
A0A136WD36	A0A136WD36	23	23	23	tr|A0A136WD36|A0A136WD36_9FIRM V-type ATP synthase alpha chain OS=[Clostridium] neopropionicum GN=ntpA PE=3 SV=1	1	23	23	23	18	16	13	17	19	18	22	17	22	18	16	13	17	19	18	22	17	22	18	16	13	17	19	18	22	17	22	42.5	42.5	42.5	65.684	591	591	1.56	132	162	1		0	164.14
A0A136WD44	A0A136WD44	8	8	8	tr|A0A136WD44|A0A136WD44_9FIRM V-type ATP synthase subunit D OS=[Clostridium] neopropionicum GN=ntpD PE=3 SV=1	1	8	8	8	8	8	7	8	7	8	8	8	8	8	8	7	8	7	8	8	8	8	8	8	7	8	7	8	8	8	8	39.7	39.7	39.7	25.657	224	224	3		2	119	2	0	72.763
A0A136WD45	A0A136WD45	2	2	2	tr|A0A136WD45|A0A136WD45_9FIRM Endoglucanase OS=[Clostridium] neopropionicum GN=CLNEO_24240 PE=4 SV=1	1	2	2	2	0	1	1	2	2	1	2	1	1	0	1	1	2	2	1	2	1	1	0	1	1	2	2	1	2	1	1	1.3	1.3	1.3	224.11	2151	2151	2.09	7			4	0	4.7956
A0A136WD50	A0A136WD50	2	2	2	tr|A0A136WD50|A0A136WD50_9FIRM Purine catabolism regulatory protein OS=[Clostridium] neopropionicum GN=pucR PE=4 SV=1	1	2	2	2	0	0	0	2	1	0	1	1	2	0	0	0	2	1	0	1	1	2	0	0	0	2	1	0	1	1	2	6.9	6.9	6.9	45.629	394	394	1.25	6	2			0	5.5592
A0A136WD52	A0A136WD52	1	1	1	tr|A0A136WD52|A0A136WD52_9FIRM Periplasmic [NiFeSe] hydrogenase large subunit OS=[Clostridium] neopropionicum GN=CLNEO_21390 PE=3 SV=1	1	1	1	1	1	1	1	1	0	0	0	0	0	1	1	1	1	0	0	0	0	0	1	1	1	1	0	0	0	0	0	2.6	2.6	2.6	51.558	458	458	1	4				1	-2
A0A136WD63	A0A136WD63	1	1	1	tr|A0A136WD63|A0A136WD63_9FIRM Cell division protein SepF OS=[Clostridium] neopropionicum GN=sepF PE=3 SV=1	1	1	1	1	1	1	1	1	1	1	1	1	0	1	1	1	1	1	1	1	1	0	1	1	1	1	1	1	1	1	0	5.9	5.9	5.9	19.263	170	170	3.44	1	2	2	11	0.0011561	3.0004
A0A136WD64	A0A136WD64	2	2	2	tr|A0A136WD64|A0A136WD64_9FIRM Uncharacterized protein OS=[Clostridium] neopropionicum GN=CLNEO_21430 PE=3 SV=1	1	2	2	2	0	1	0	0	0	1	2	1	0	0	1	0	0	0	1	2	1	0	0	1	0	0	0	1	2	1	0	9.5	9.5	9.5	26.117	232	232	3			5		0	7.1547
A0A136WD73	A0A136WD73	1	1	1	tr|A0A136WD73|A0A136WD73_9FIRM Putative ribosomal N-acetyltransferase YdaF OS=[Clostridium] neopropionicum GN=ydaF PE=4 SV=1	1	1	1	1	1	1	0	1	0	1	1	0	0	1	1	0	1	0	1	1	0	0	1	1	0	1	0	1	1	0	0	7.3	7.3	7.3	20.506	178	178	4				5	0.00060024	3.4455
A0A136WD75	A0A136WD75	4	4	4	tr|A0A136WD75|A0A136WD75_9FIRM Probable D-serine dehydratase OS=[Clostridium] neopropionicum GN=dsdA PE=3 SV=1	1	4	4	4	1	2	1	2	4	3	3	3	3	1	2	1	2	4	3	3	3	3	1	2	1	2	4	3	3	3	3	13.7	13.7	13.7	49.412	444	444	1.63	10	17			0	21.488
A0A136WD86	A0A136WD86	1	1	1	tr|A0A136WD86|A0A136WD86_9FIRM UPF0237 protein CLNEO_22330 OS=[Clostridium] neopropionicum GN=CLNEO_22330 PE=3 SV=1	1	1	1	1	1	1	1	1	1	1	1	0	0	1	1	1	1	1	1	1	0	0	1	1	1	1	1	1	1	0	0	11.8	11.8	11.8	10.253	93	93	4				8	0.00058377	3.1198
A0A136WD89	A0A136WD89	1	1	1	tr|A0A136WD89|A0A136WD89_9FIRM 3-aminobutyryl-CoA ammonia lyase OS=[Clostridium] neopropionicum GN=kal_3 PE=4 SV=1	1	1	1	1	1	1	1	1	1	1	1	1	0	1	1	1	1	1	1	1	1	0	1	1	1	1	1	1	1	1	0	7.2	7.2	7.2	17.199	152	152	3.89			1	8	0	3.935
A0A136WD90	A0A136WD90	2	2	2	tr|A0A136WD90|A0A136WD90_9FIRM Organic hydroperoxide resistance transcriptional regulator OS=[Clostridium] neopropionicum GN=ohrR PE=4 SV=1	1	2	2	2	2	2	2	2	2	2	2	0	0	2	2	2	2	2	2	2	0	0	2	2	2	2	2	2	2	0	0	13.3	13.3	13.3	16.265	143	143	3.93			1	14	0	4.7876
A0A136WD92	A0A136WD92	1	1	1	tr|A0A136WD92|A0A136WD92_9FIRM 3-aminobutyryl-CoA ammonia lyase OS=[Clostridium] neopropionicum GN=kal_4 PE=4 SV=1	1	1	1	1	1	1	0	1	1	1	1	0	1	1	1	0	1	1	1	1	0	1	1	1	0	1	1	1	1	0	1	8.9	8.9	8.9	14.196	124	124	3.88			1	7	0	10.696
A0A136WD96	A0A136WD96	1	1	1	tr|A0A136WD96|A0A136WD96_9FIRM Putative allantoin permease OS=[Clostridium] neopropionicum GN=pucI PE=4 SV=1	1	1	1	1	0	0	0	0	1	0	0	0	0	0	0	0	0	1	0	0	0	0	0	0	0	0	1	0	0	0	0	1.7	1.7	1.7	57.273	531	531	3			1		1	-2
A0A136WD98	A0A136WD98	2	2	2	tr|A0A136WD98|A0A136WD98_9FIRM 50S ribosomal protein L16 OS=[Clostridium] neopropionicum GN=rplP PE=3 SV=1	1	2	2	2	2	2	1	2	2	2	2	1	1	2	2	1	2	2	2	2	1	1	2	2	1	2	2	2	2	1	1	10.3	10.3	10.3	16.105	145	145	2.88	11	9	25	23	0	37.779
A0A136WDA3	A0A136WDA3	2	2	2	tr|A0A136WDA3|A0A136WDA3_9FIRM Putative A/G-specific adenine glycosylase YfhQ OS=[Clostridium] neopropionicum GN=yfhQ PE=4 SV=1	1	2	2	2	1	1	2	1	0	1	1	1	1	1	1	2	1	0	1	1	1	1	1	1	2	1	0	1	1	1	1	6	6	6	40.336	348	348	2.06	5	7	4	1	0	3.6155
A0A136WDA4	A0A136WDA4	5	5	5	tr|A0A136WDA4|A0A136WDA4_9FIRM Allantoate amidohydrolase OS=[Clostridium] neopropionicum GN=pucF_2 PE=4 SV=1	1	5	5	5	4	3	3	4	3	3	4	4	4	4	3	3	4	3	3	4	4	4	4	3	3	4	3	3	4	4	4	11.7	11.7	11.7	46.608	420	420	1.5	44	20	8		0	20.252
A0A136WDA6	A0A136WDA6	5	4	4	tr|A0A136WDA6|A0A136WDA6_9FIRM Glyceraldehyde-3-phosphate dehydrogenase OS=[Clostridium] neopropionicum GN=gapA_2 PE=3 SV=1	1	5	4	4	4	3	1	5	5	5	5	5	4	3	3	0	4	4	4	4	4	3	3	3	0	4	4	4	4	4	3	16.2	13.9	13.9	37.265	339	339	2.29	6	14	14	1	0	6.3842
A0A136WDA7	A0A136WDA7	10	8	8	tr|A0A136WDA7|A0A136WDA7_9FIRM 30S ribosomal protein S5 OS=[Clostridium] neopropionicum GN=rpsE PE=3 SV=1	1	10	8	8	9	8	7	10	10	10	10	6	6	7	7	5	8	8	8	8	4	4	7	7	5	8	8	8	8	4	4	62.3	51.5	51.5	17.516	167	167	2.94	28	15	24	63	0	70.974
A0A136WDB1	A0A136WDB1	2	2	2	tr|A0A136WDB1|A0A136WDB1_9FIRM Putative multidrug export ATP-binding/permease protein OS=[Clostridium] neopropionicum GN=CLNEO_22010 PE=4 SV=1	1	2	2	2	0	1	0	1	2	1	1	0	1	0	1	0	1	2	1	1	0	1	0	1	0	1	2	1	1	0	1	5.3	5.3	5.3	64.871	583	583	1.21	11	3			0	9.9294
A0A136WDB6	A0A136WDB6	5	5	5	tr|A0A136WDB6|A0A136WDB6_9FIRM 30S ribosomal protein S11 OS=[Clostridium] neopropionicum GN=rpsK PE=3 SV=1	1	5	5	5	5	4	1	4	5	5	5	3	3	5	4	1	4	5	5	5	3	3	5	4	1	4	5	5	5	3	3	33.3	33.3	33.3	14.262	132	132	2.55	27	7	8	29	0	31.524
A0A136WDB7	A0A136WDB7	4	4	4	tr|A0A136WDB7|A0A136WDB7_9FIRM Tyrosine--tRNA ligase OS=[Clostridium] neopropionicum GN=tyrS PE=3 SV=1	1	4	4	4	3	2	1	3	2	2	2	2	3	3	2	1	3	2	2	2	2	3	3	2	1	3	2	2	2	2	3	13.4	13.4	13.4	45.304	409	409	1.56	12	15			0	20.927
A0A136WDB8	A0A136WDB8	7	7	7	tr|A0A136WDB8|A0A136WDB8_9FIRM NAD-dependent dihydropyrimidine dehydrogenase subunit PreA OS=[Clostridium] neopropionicum GN=preA PE=4 SV=1	1	7	7	7	6	4	3	5	5	5	5	4	5	6	4	3	5	5	5	5	4	5	6	4	3	5	5	5	5	4	5	21.8	21.8	21.8	46.336	417	417	1.73	16	43			0	23.066
A0A136WDC0	A0A136WDC0	7	7	7	tr|A0A136WDC0|A0A136WDC0_9FIRM D-hydantoinase OS=[Clostridium] neopropionicum GN=hyuA PE=4 SV=1	1	7	7	7	5	4	1	1	2	2	3	5	6	5	4	1	1	2	2	3	5	6	5	4	1	1	2	2	3	5	6	23.2	23.2	23.2	50.088	452	452	1.87	8	27	3		0	30.788
A0A136WDC3	A0A136WDC3	1	1	1	tr|A0A136WDC3|A0A136WDC3_9FIRM ADP-ribose pyrophosphatase OS=[Clostridium] neopropionicum GN=nudF PE=4 SV=1	1	1	1	1	0	1	1	1	1	1	1	1	1	0	1	1	1	1	1	1	1	1	0	1	1	1	1	1	1	1	1	6.8	6.8	6.8	19.909	176	176	2.93		1	14		0	32.943
A0A136WDC5	A0A136WDC5	7	7	7	tr|A0A136WDC5|A0A136WDC5_9FIRM 50S ribosomal protein L13 OS=[Clostridium] neopropionicum GN=rplM PE=3 SV=1	1	7	7	7	5	6	3	7	6	7	3	2	2	5	6	3	7	6	7	3	2	2	5	6	3	7	6	7	3	2	2	55.9	55.9	55.9	16.352	145	145	3.61		4	14	38	0	30.847
A0A136WDC6	A0A136WDC6	15	15	15	tr|A0A136WDC6|A0A136WDC6_9FIRM Enolase OS=[Clostridium] neopropionicum GN=eno PE=3 SV=1	1	15	15	15	14	14	6	14	15	14	15	15	14	14	14	6	14	15	14	15	15	14	14	14	6	14	15	14	15	15	14	45.8	45.8	45.8	47.383	437	437	1.95	12	170	3		0	280.33
A0A136WDC7	A0A136WDC7	2	2	2	tr|A0A136WDC7|A0A136WDC7_9FIRM HTH-type transcriptional regulator McbR OS=[Clostridium] neopropionicum GN=mcbR_2 PE=4 SV=1	1	2	2	2	2	2	2	2	2	2	2	2	2	2	2	2	2	2	2	2	2	2	2	2	2	2	2	2	2	2	2	9.6	9.6	9.6	27.24	239	239	3			18		0	10.643
A0A136WDC9	A0A136WDC9	6	6	5	tr|A0A136WDC9|A0A136WDC9_9FIRM Glyceraldehyde-3-phosphate dehydrogenase OS=[Clostridium] neopropionicum GN=gapA_1 PE=3 SV=1	1	6	6	5	5	5	6	6	6	6	6	6	6	5	5	6	6	6	6	6	6	6	4	5	5	5	5	5	5	5	5	28.7	28.7	26.3	36.441	335	335	1.96	24	46	20		0	33.951
A0A136WDD1	A0A136WDD1	4	4	4	tr|A0A136WDD1|A0A136WDD1_9FIRM Aminotransferase OS=[Clostridium] neopropionicum GN=CLNEO_19270 PE=3 SV=1	1	4	4	4	2	3	1	3	3	3	3	4	2	2	3	1	3	3	3	3	4	2	2	3	1	3	3	3	3	4	2	14.3	14.3	14.3	43.91	398	398	1.88	3	23			0	43.497
A0A136WDD2	A0A136WDD2	7	7	7	tr|A0A136WDD2|A0A136WDD2_9FIRM Triosephosphate isomerase OS=[Clostridium] neopropionicum GN=tpiA PE=3 SV=1	1	7	7	7	5	6	6	6	6	6	7	5	6	5	6	6	6	6	6	7	5	6	5	6	6	6	6	6	7	5	6	33.3	33.3	33.3	27.535	249	249	2.48	21	6	62	1	0	132.73
A0A136WDD3	A0A136WDD3	12	12	12	tr|A0A136WDD3|A0A136WDD3_9FIRM Phosphoglycerate kinase OS=[Clostridium] neopropionicum GN=pgk PE=3 SV=1	1	12	12	12	8	5	3	9	11	9	8	8	9	8	5	3	9	11	9	8	8	9	8	5	3	9	11	9	8	8	9	46.1	46.1	46.1	42.695	397	397	1.75	31	74	4		0	76.675
A0A136WDD4	A0A136WDD4	2	2	2	tr|A0A136WDD4|A0A136WDD4_9FIRM Photosystem I assembly protein Ycf3 OS=[Clostridium] neopropionicum GN=ycf3_2 PE=4 SV=1	1	2	2	2	0	1	1	1	1	2	1	1	1	0	1	1	1	1	2	1	1	1	0	1	1	1	1	2	1	1	1	5.5	5.5	5.5	52.777	469	469	1.1	9	1			0	3.6655
A0A136WDD5	A0A136WDD5	3	3	3	tr|A0A136WDD5|A0A136WDD5_9FIRM Uncharacterized protein OS=[Clostridium] neopropionicum GN=CLNEO_19420 PE=4 SV=1	1	3	3	3	2	3	2	3	3	3	3	3	3	2	3	2	3	3	3	3	3	3	2	3	2	3	3	3	3	3	3	6.9	6.9	6.9	75.719	699	699	1	25				0	38.371
A0A136WDD6	A0A136WDD6	8	8	8	tr|A0A136WDD6|A0A136WDD6_9FIRM Phosphoribosylaminoimidazole-succinocarboxamide synthase OS=[Clostridium] neopropionicum GN=purC PE=3 SV=1	1	8	8	8	3	5	2	5	4	6	4	6	5	3	5	2	5	4	6	4	6	5	3	5	2	5	4	6	4	6	5	35.2	35.2	35.2	26.782	236	236	2.77	5	2	39	1	0	17.982
A0A136WDD9	A0A136WDD9	2	2	2	tr|A0A136WDD9|A0A136WDD9_9FIRM GMP synthase [glutamine-hydrolyzing] OS=[Clostridium] neopropionicum GN=guaA PE=3 SV=1	1	2	2	2	2	0	0	2	2	2	2	2	0	2	0	0	2	2	2	2	2	0	2	0	0	2	2	2	2	2	0	3.1	3.1	3.1	57.37	512	512	1.33	10		2		0.0038781	2.4459
A0A136WDE0	A0A136WDE0	4	4	4	tr|A0A136WDE0|A0A136WDE0_9FIRM Iron import ATP-binding/permease protein IrtA OS=[Clostridium] neopropionicum GN=irtA_2 PE=4 SV=1	1	4	4	4	0	0	0	3	4	4	3	4	4	0	0	0	3	4	4	3	4	4	0	0	0	3	4	4	3	4	4	9.8	9.8	9.8	64.503	583	583	1.26	17	6			0	36.943
A0A136WDE4	A0A136WDE4	3	3	3	tr|A0A136WDE4|A0A136WDE4_9FIRM Riboflavin biosynthesis protein OS=[Clostridium] neopropionicum GN=ribF PE=3 SV=1	1	3	3	3	2	2	0	2	2	3	3	2	2	2	2	0	2	2	3	3	2	2	2	2	0	2	2	3	3	2	2	10.4	10.4	10.4	36.242	318	318	2.89	1		18		0	5.7679
A0A136WDE6	A0A136WDE6	13	13	13	tr|A0A136WDE6|A0A136WDE6_9FIRM 2,3-diketo-L-gulonate-binding periplasmic protein YiaO OS=[Clostridium] neopropionicum GN=yiaO_4 PE=4 SV=1	1	13	13	13	12	11	9	12	12	12	12	12	12	12	11	9	12	12	12	12	12	12	12	11	9	12	12	12	12	12	12	46.7	46.7	46.7	37.601	349	349	2.38	59	114	198	2	0	272.27
A0A136WDE8	A0A136WDE8	3	3	3	tr|A0A136WDE8|A0A136WDE8_9FIRM Putative cysteine protease YraA OS=[Clostridium] neopropionicum GN=yraA PE=4 SV=1	1	3	3	3	2	2	2	2	2	3	3	3	2	2	2	2	2	2	3	3	3	2	2	2	2	2	2	3	3	3	2	21.4	21.4	21.4	20.798	192	192	2.22	27	42	45	4	0	119.58
A0A136WDF4	A0A136WDF4	2	2	2	tr|A0A136WDF4|A0A136WDF4_9FIRM Translation initiation factor IF-2 OS=[Clostridium] neopropionicum GN=infB PE=3 SV=1	1	2	2	2	2	2	2	1	1	0	1	2	2	2	2	2	1	1	0	1	2	2	2	2	2	1	1	0	1	2	2	2.5	2.5	2.5	84.04	766	766	1.07	13	1			0	5.4418
A0A136WDF7	A0A136WDF7	1	1	1	tr|A0A136WDF7|A0A136WDF7_9FIRM Membrane transport protein OS=[Clostridium] neopropionicum GN=CLNEO_23030 PE=4 SV=1	1	1	1	1	1	0	1	1	1	1	1	1	1	1	0	1	1	1	1	1	1	1	1	0	1	1	1	1	1	1	1	3.2	3.2	3.2	35.207	315	315	2.25	6	1	8	1	0.0087404	1.7996
A0A136WDF8	A0A136WDF8	7	6	6	tr|A0A136WDF8|A0A136WDF8_9FIRM 2,3-bisphosphoglycerate-independent phosphoglycerate mutase OS=[Clostridium] neopropionicum GN=gpmI PE=3 SV=1	1	7	6	6	5	5	2	4	7	6	5	6	5	4	4	2	3	6	5	4	5	4	4	4	2	3	6	5	4	5	4	15.1	13.6	13.6	56.955	515	515	1.64	16	29			0	11.257
A0A136WDG0	A0A136WDG0	1	1	1	tr|A0A136WDG0|A0A136WDG0_9FIRM Diadenosine hexaphosphate hydrolase OS=[Clostridium] neopropionicum GN=ndx1 PE=3 SV=1	1	1	1	1	1	1	1	1	1	1	1	0	0	1	1	1	1	1	1	1	0	0	1	1	1	1	1	1	1	0	0	6.5	6.5	6.5	18.188	154	154	4				7	0	6.4133
A0A136WDG3	A0A136WDG3	12	12	12	tr|A0A136WDG3|A0A136WDG3_9FIRM 4-hydroxy-3-methylbut-2-enyl diphosphate reductase OS=[Clostridium] neopropionicum GN=ispH PE=3 SV=1	1	12	12	12	10	10	10	12	11	10	9	10	11	10	10	10	12	11	10	9	10	11	10	10	10	12	11	10	9	10	11	20.4	20.4	20.4	72.406	661	661	1.99	6	93	5		0	78.115
A0A136WDG9	A0A136WDG9	10	10	10	tr|A0A136WDG9|A0A136WDG9_9FIRM Polyribonucleotide nucleotidyltransferase OS=[Clostridium] neopropionicum GN=pnp PE=3 SV=1	1	10	10	10	8	5	2	8	7	8	9	8	8	8	5	2	8	7	8	9	8	8	8	5	2	8	7	8	9	8	8	19.4	19.4	19.4	78.305	715	715	1.26	59	21			0	26.972
A0A136WDH8	A0A136WDH8	1	1	1	tr|A0A136WDH8|A0A136WDH8_9FIRM Ribosome-binding factor A OS=[Clostridium] neopropionicum GN=rbfA PE=3 SV=1	1	1	1	1	0	0	0	0	1	1	1	1	0	0	0	0	0	1	1	1	1	0	0	0	0	0	1	1	1	1	0	7.1	7.1	7.1	14.61	127	127	4				4	0.0027949	2.5826
A0A136WDI1	A0A136WDI1	2	2	2	tr|A0A136WDI1|A0A136WDI1_9FIRM 2-dehydropantoate 2-reductase OS=[Clostridium] neopropionicum GN=panE PE=3 SV=1	1	2	2	2	0	0	0	2	1	1	2	1	1	0	0	0	2	1	1	2	1	1	0	0	0	2	1	1	2	1	1	10.2	10.2	10.2	33.689	305	305	3.25			6	2	0	3.6968
A0A136WDI5	A0A136WDI5	9	9	9	tr|A0A136WDI5|A0A136WDI5_9FIRM V-type ATP synthase subunit I OS=[Clostridium] neopropionicum GN=CLNEO_23330 PE=3 SV=1	1	9	9	9	8	6	4	8	8	8	9	9	9	8	6	4	8	8	8	9	9	9	8	6	4	8	8	8	9	9	9	15.5	15.5	15.5	75.095	671	671	1.16	75	6	4		0	40.421
A0A136WDI6	A0A136WDI6	11	11	11	tr|A0A136WDI6|A0A136WDI6_9FIRM Chaperone protein HtpG OS=[Clostridium] neopropionicum GN=htpG PE=4 SV=1	1	11	11	11	11	10	6	10	11	10	10	10	11	11	10	6	10	11	10	10	10	11	11	10	6	10	11	10	10	10	11	19.9	19.9	19.9	77.193	672	672	1.22	77	22			0	75.225
A0A136WDI8	A0A136WDI8	3	3	3	tr|A0A136WDI8|A0A136WDI8_9FIRM 1-acyl-sn-glycerol-3-phosphate acyltransferase OS=[Clostridium] neopropionicum GN=plsC PE=3 SV=1	1	3	3	3	2	1	1	3	3	3	3	3	3	2	1	1	3	3	3	3	3	3	2	1	1	3	3	3	3	3	3	16.3	16.3	16.3	21.753	196	196	3			22		0	20.359
A0A136WDJ0	A0A136WDJ0	1	1	1	tr|A0A136WDJ0|A0A136WDJ0_9FIRM Tryptophan synthase beta chain OS=[Clostridium] neopropionicum GN=trpB_2 PE=3 SV=1	1	1	1	1	1	0	0	1	1	1	1	1	1	1	0	0	1	1	1	1	1	1	1	0	0	1	1	1	1	1	1	2	2	2	43.116	396	396	1.88	2	5	1		0.0063325	1.9805
A0A136WDJ5	A0A136WDJ5	1	1	1	tr|A0A136WDJ5|A0A136WDJ5_9FIRM Indole-3-glycerol phosphate synthase OS=[Clostridium] neopropionicum GN=trpC PE=3 SV=1	1	1	1	1	0	1	0	1	1	1	0	1	1	0	1	0	1	1	1	0	1	1	0	1	0	1	1	1	0	1	1	4.6	4.6	4.6	28.827	260	260	2.72	2	1	15		0	6.5835
A0A136WDJ7	A0A136WDJ7	1	1	1	tr|A0A136WDJ7|A0A136WDJ7_9FIRM 2-C-methyl-D-erythritol 2,4-cyclodiphosphate synthase OS=[Clostridium] neopropionicum GN=ispF PE=3 SV=1	1	1	1	1	0	0	0	0	0	0	0	1	0	0	0	0	0	0	0	0	1	0	0	0	0	0	0	0	0	1	0	7.6	7.6	7.6	16.928	158	158	4				1	1	-2
A0A136WDJ8	A0A136WDJ8	4	4	4	tr|A0A136WDJ8|A0A136WDJ8_9FIRM Gamma-glutamyl phosphate reductase OS=[Clostridium] neopropionicum GN=proA PE=3 SV=1	1	4	4	4	3	3	1	4	4	4	4	3	4	3	3	1	4	4	4	4	3	4	3	3	1	4	4	4	4	3	4	15.9	15.9	15.9	44.308	415	415	1.36	25	14			0	12.2
A0A136WDK0	A0A136WDK0	2	2	2	tr|A0A136WDK0|A0A136WDK0_9FIRM Anthranilate phosphoribosyltransferase OS=[Clostridium] neopropionicum GN=trpD PE=3 SV=1	1	2	2	2	1	1	0	1	1	2	1	1	1	1	1	0	1	1	2	1	1	1	1	1	0	1	1	2	1	1	1	8.6	8.6	8.6	35.969	336	336	1.67	8	8	2		0.0011628	3.0781
A0A136WDK1	A0A136WDK1	16	16	16	tr|A0A136WDK1|A0A136WDK1_9FIRM Chaperone protein DnaK OS=[Clostridium] neopropionicum GN=dnaK PE=2 SV=1	1	16	16	16	11	9	8	11	11	13	13	11	11	11	9	8	11	11	13	13	11	11	11	9	8	11	11	13	13	11	11	32.8	32.8	32.8	65.221	610	610	1.61	61	75	2	2	0	54.91
A0A136WDK4	A0A136WDK4	5	5	5	tr|A0A136WDK4|A0A136WDK4_9FIRM 30S ribosomal protein S15 OS=[Clostridium] neopropionicum GN=rpsO PE=3 SV=1	1	5	5	5	4	5	4	5	5	5	5	2	3	4	5	4	5	5	5	5	2	3	4	5	4	5	5	5	5	2	3	42.5	42.5	42.5	10.108	87	87	3.59	6	1	7	52	0	18.805
A0A136WDK7	A0A136WDK7	2	2	2	tr|A0A136WDK7|A0A136WDK7_9FIRM Heat-inducible transcription repressor HrcA OS=[Clostridium] neopropionicum GN=hrcA PE=3 SV=1	1	2	2	2	1	1	0	0	1	1	1	1	1	1	1	0	0	1	1	1	1	1	1	1	0	0	1	1	1	1	1	6.3	6.3	6.3	39.372	348	348	1.78	3	5	1		0.0043034	2.1586
A0A136WDL6	A0A136WDL6	2	2	2	tr|A0A136WDL6|A0A136WDL6_9FIRM Ribosome maturation factor RimP OS=[Clostridium] neopropionicum GN=rimP PE=3 SV=1	1	2	2	2	1	2	1	1	0	2	0	0	0	1	2	1	1	0	2	0	0	0	1	2	1	1	0	2	0	0	0	20	20	20	17.398	155	155	4				7	0.0053107	2.0374
A0A136WDL9	A0A136WDL9	1	1	1	tr|A0A136WDL9|A0A136WDL9_9FIRM Alanine--tRNA ligase OS=[Clostridium] neopropionicum GN=alaS_2 PE=4 SV=1	1	1	1	1	0	0	0	1	1	1	1	1	1	0	0	0	1	1	1	1	1	1	0	0	0	1	1	1	1	1	1	3.9	3.9	3.9	43.59	389	389	1.29	5	2			0.0058294	2.0111
A0A136WDM1	A0A136WDM1	22	19	19	tr|A0A136WDM1|A0A136WDM1_9FIRM Elongation factor G OS=[Clostridium] neopropionicum GN=fusA_2 PE=3 SV=1	1	22	19	19	20	18	14	18	18	16	17	17	16	17	16	13	15	16	14	15	14	14	17	16	13	15	16	14	15	14	14	45.8	39.8	39.8	77.246	694	694	1.21	176	20	3	6	0	93.891
A0A136WDM2	A0A136WDM2	1	1	1	tr|A0A136WDM2|A0A136WDM2_9FIRM D-alanyl-D-alanine carboxypeptidase DacB OS=[Clostridium] neopropionicum GN=dacB_2 PE=3 SV=1	1	1	1	1	0	0	0	1	0	0	0	0	1	0	0	0	1	0	0	0	0	1	0	0	0	1	0	0	0	0	1	3.4	3.4	3.4	41.688	384	384	3			2		1	-2
A0A136WDM3	A0A136WDM3	4	4	4	tr|A0A136WDM3|A0A136WDM3_9FIRM 30S ribosomal protein S12 OS=[Clostridium] neopropionicum GN=rpsL PE=3 SV=1	1	4	4	4	4	3	1	4	3	3	2	2	1	4	3	1	4	3	3	2	2	1	4	3	1	4	3	3	2	2	1	19	19	19	15.492	142	142	3.29	3	3	9	19	0	22.612
A0A136WDM5	A0A136WDM5	4	4	4	tr|A0A136WDM5|A0A136WDM5_9FIRM Protein GrpE OS=[Clostridium] neopropionicum GN=grpE PE=3 SV=1	1	4	4	4	1	2	3	4	4	3	3	4	3	1	2	3	4	4	3	3	4	3	1	2	3	4	4	3	3	4	3	33.7	33.7	33.7	22.105	193	193	2.97		2	26	1	0	20.353
A0A136WDM7	A0A136WDM7	3	3	3	tr|A0A136WDM7|A0A136WDM7_9FIRM Tryptophan synthase alpha chain OS=[Clostridium] neopropionicum GN=trpA PE=3 SV=1	1	3	3	3	2	3	0	1	3	2	2	2	2	2	3	0	1	3	2	2	2	2	2	3	0	1	3	2	2	2	2	22.3	22.3	22.3	28.561	264	264	2.55	4	2	16		0	12.644
A0A136WDM8	A0A136WDM8	22	18	18	tr|A0A136WDM8|A0A136WDM8_9FIRM DNA-directed RNA polymerase subunit beta OS=[Clostridium] neopropionicum GN=rpoB PE=3 SV=1	1	22	18	18	18	18	14	21	18	17	17	18	16	14	14	10	17	14	13	13	14	13	14	14	10	17	14	13	13	14	13	22.6	20.2	20.2	145.64	1292	1292	1.02	132	3			0	80.248
A0A136WDM9	A0A136WDM9	16	10	10	tr|A0A136WDM9|A0A136WDM9_9FIRM DNA-directed RNA polymerase subunit beta OS=[Clostridium] neopropionicum GN=rpoC PE=3 SV=1	1	16	10	10	13	13	11	13	11	13	12	8	13	8	9	6	8	6	8	6	5	8	8	9	6	8	6	8	6	5	8	16.2	10.9	10.9	136.2	1213	1213	1.14	77	10	1		0	27.114
A0A136WDN7	A0A136WDN7	3	3	3	tr|A0A136WDN7|A0A136WDN7_9FIRM D-aminoacyl-tRNA deacylase OS=[Clostridium] neopropionicum GN=dtd PE=3 SV=1	1	3	3	3	2	2	1	3	1	2	2	3	0	2	2	1	3	1	2	2	3	0	2	2	1	3	1	2	2	3	0	24	24	24	16.426	150	150	4				37	0	9.3469
A0A136WDP4	A0A136WDP4	2	2	2	tr|A0A136WDP4|A0A136WDP4_9FIRM UPF0145 protein CLNEO_20130 OS=[Clostridium] neopropionicum GN=CLNEO_20130 PE=3 SV=1	1	2	2	2	2	2	1	2	2	2	2	1	2	2	2	1	2	2	2	2	1	2	2	2	1	2	2	2	2	1	2	22.6	22.6	22.6	11.173	106	106	3.61	2	1	1	19	0	41.51
A0A136WDP5	A0A136WDP5	8	8	8	tr|A0A136WDP5|A0A136WDP5_9FIRM 30S ribosomal protein S7 OS=[Clostridium] neopropionicum GN=rpsG PE=3 SV=1	1	8	8	8	6	6	5	7	7	7	5	3	3	6	6	5	7	7	7	5	3	3	6	6	5	7	7	7	5	3	3	46.2	46.2	46.2	17.401	156	156	2.98	21	13	21	53	0	111.58
A0A136WDP8	A0A136WDP8	2	2	2	tr|A0A136WDP8|A0A136WDP8_9FIRM Cupin domain protein OS=[Clostridium] neopropionicum GN=CLNEO_21550 PE=4 SV=1	1	2	2	2	2	2	1	2	1	2	2	1	2	2	2	1	2	1	2	2	1	2	2	2	1	2	1	2	2	1	2	17.2	17.2	17.2	12.988	116	116	3.29	1		12	8	0	4.4679
A0A136WDP9	A0A136WDP9	3	3	3	tr|A0A136WDP9|A0A136WDP9_9FIRM Histidine--tRNA ligase OS=[Clostridium] neopropionicum GN=hisS PE=3 SV=1	1	3	3	3	2	2	1	3	2	2	3	1	2	2	2	1	3	2	2	3	1	2	2	2	1	3	2	2	3	1	2	8.7	8.7	8.7	46.105	415	415	1.43	12	9			0	4.8443
A0A136WDQ0	A0A136WDQ0	2	2	2	tr|A0A136WDQ0|A0A136WDQ0_9FIRM Protein-export membrane protein SecF OS=[Clostridium] neopropionicum GN=secF PE=3 SV=1	1	2	2	2	2	2	2	2	2	2	2	2	2	2	2	2	2	2	2	2	2	2	2	2	2	2	2	2	2	2	2	11	11	11	31.907	291	291	1	24				0	20.783
A0A136WDQ2	A0A136WDQ2	7	7	7	tr|A0A136WDQ2|A0A136WDQ2_9FIRM Adenine phosphoribosyltransferase OS=[Clostridium] neopropionicum GN=apt PE=3 SV=1	1	7	7	7	5	4	5	6	6	5	5	6	5	5	4	5	6	6	5	5	6	5	5	4	5	6	6	5	5	6	5	52.9	52.9	52.9	18.807	170	170	3.37	1		42	28	0	66.804
A0A136WDQ3	A0A136WDQ3	21	20	20	tr|A0A136WDQ3|A0A136WDQ3_9FIRM Elongation factor Tu OS=[Clostridium] neopropionicum GN=tuf PE=3 SV=1	1	21	20	20	21	20	16	21	21	20	21	21	20	20	19	15	20	20	19	20	20	19	20	19	15	20	20	19	20	20	19	59.4	55.7	55.7	43.838	397	397	1.8	211	301	72	10	0	323.31
A0A136WDQ6	A0A136WDQ6	3	3	3	tr|A0A136WDQ6|A0A136WDQ6_9FIRM Putative isomerase YddE OS=[Clostridium] neopropionicum GN=yddE_2 PE=4 SV=1	1	3	3	3	1	2	1	2	3	2	1	2	2	1	2	1	2	3	2	1	2	2	1	2	1	2	3	2	1	2	2	12.4	12.4	12.4	28.4	259	259	2.7	2	2	16		0	11.618
A0A136WDR0	A0A136WDR0	7	7	7	tr|A0A136WDR0|A0A136WDR0_9FIRM 50S ribosomal protein L19 OS=[Clostridium] neopropionicum GN=rplS PE=3 SV=1	1	7	7	7	5	6	5	6	6	7	5	3	4	5	6	5	6	6	7	5	3	4	5	6	5	6	6	7	5	3	4	43	43	43	13.16	114	114	3.83			9	45	0	31.834
A0A136WDR2	A0A136WDR2	1	1	1	tr|A0A136WDR2|A0A136WDR2_9FIRM Uncharacterized protein OS=[Clostridium] neopropionicum GN=CLNEO_20330 PE=4 SV=1	1	1	1	1	1	1	1	1	1	1	1	1	1	1	1	1	1	1	1	1	1	1	1	1	1	1	1	1	1	1	1	5.5	5.5	5.5	25.245	218	218	1.29	11	2	1		0.0042872	2.1362
A0A136WDR6	A0A136WDR6	1	1	1	tr|A0A136WDR6|A0A136WDR6_9FIRM Acryloyl-CoA reductase electron transfer subunit gamma OS=[Clostridium] neopropionicum GN=acrB_1 PE=4 SV=1	1	1	1	1	1	1	0	1	1	1	1	1	1	1	1	0	1	1	1	1	1	1	1	1	0	1	1	1	1	1	1	6.4	6.4	6.4	28.928	267	267	1.82	6	1	4		0.0053079	2.0345
A0A136WDR7	A0A136WDR7	4	4	4	tr|A0A136WDR7|A0A136WDR7_9FIRM 50S ribosomal protein L21 OS=[Clostridium] neopropionicum GN=rplU PE=3 SV=1	1	4	4	4	3	4	3	4	3	4	3	3	3	3	4	3	4	3	4	3	3	3	3	4	3	4	3	4	3	3	3	53.5	53.5	53.5	11.011	101	101	3.67	1	5	8	49	0	32.432
A0A136WDS1	A0A136WDS1	5	5	5	tr|A0A136WDS1|A0A136WDS1_9FIRM Protein RecA OS=[Clostridium] neopropionicum GN=recA PE=3 SV=1	1	5	5	5	3	3	1	5	4	4	4	5	5	3	3	1	5	4	4	4	5	5	3	3	1	5	4	4	4	5	5	14.5	14.5	14.5	42.719	392	392	1.71	14	26	2		0	7.2908
REV__A0A136WDS5	REV__A0A136WDS5	1	1	1	tr|A0A136WDS5|A0A136WDS5_9FIRM NAD-dependent dihydropyrimidine dehydrogenase subunit PreT OS=[Clostridium] neopropionicum GN=preT PE=4 SV=1	1	1	1	1	1	1	1	1	1	0	0	0	0	1	1	1	1	1	0	0	0	0	1	1	1	1	1	0	0	0	0	0	0	0	45.298	425	425	4				7	1	-2
A0A136WDS5	A0A136WDS5	5	5	5	tr|A0A136WDS5|A0A136WDS5_9FIRM NAD-dependent dihydropyrimidine dehydrogenase subunit PreT OS=[Clostridium] neopropionicum GN=preT PE=4 SV=1	1	5	5	5	3	3	2	2	3	2	4	3	4	3	3	2	2	3	2	4	3	4	3	3	2	2	3	2	4	3	4	14.1	14.1	14.1	45.298	425	425	1.81	8	21	2		0	5.9203
A0A136WDS8	A0A136WDS8	1	1	1	tr|A0A136WDS8|A0A136WDS8_9FIRM DNA translocase SpoIIIE OS=[Clostridium] neopropionicum GN=spoIIIE PE=3 SV=1	1	1	1	1	1	1	1	1	1	1	1	1	1	1	1	1	1	1	1	1	1	1	1	1	1	1	1	1	1	1	1	1.8	1.8	1.8	100.8	923	923	1	9				0.00058651	3.1781
A0A136WDT2	A0A136WDT2	8	8	8	tr|A0A136WDT2|A0A136WDT2_9FIRM Anaerobic sulfatase-maturating enzyme OS=[Clostridium] neopropionicum GN=CLNEO_20530 PE=4 SV=1	1	8	8	8	1	2	1	6	6	5	6	7	4	1	2	1	6	6	5	6	7	4	1	2	1	6	6	5	6	7	4	22.8	22.8	22.8	54.268	474	474	1.45	30	25			0	61.948
A0A136WDT4	A0A136WDT4	9	9	9	tr|A0A136WDT4|A0A136WDT4_9FIRM ATP-dependent Clp protease proteolytic subunit OS=[Clostridium] neopropionicum GN=clpP PE=3 SV=1	1	9	9	9	7	7	7	8	8	8	8	8	7	7	7	7	8	8	8	8	8	7	7	7	7	8	8	8	8	8	7	49.7	49.7	49.7	21.677	199	199	2.47	24	7	67	2	0	55.478
A0A136WDT8	A0A136WDT8	4	4	4	tr|A0A136WDT8|A0A136WDT8_9FIRM Putative competence-damage inducible protein OS=[Clostridium] neopropionicum GN=cinA PE=3 SV=1	1	4	4	4	4	3	1	2	3	4	3	3	2	4	3	1	2	3	4	3	3	2	4	3	1	2	3	4	3	3	2	10.9	10.9	10.9	45.112	413	413	1.85	4	22			0	6.1974
A0A136WDU4	A0A136WDU4	8	8	8	tr|A0A136WDU4|A0A136WDU4_9FIRM Dihydroxy-acid dehydratase OS=[Clostridium] neopropionicum GN=ilvD_1 PE=3 SV=1	1	8	8	8	5	5	2	3	5	3	3	3	5	5	5	2	3	5	3	3	3	5	5	5	2	3	5	3	3	3	5	17.9	17.9	17.9	57.995	553	553	1.66	15	25	1		0	48.681
A0A136WDU8	A0A136WDU8	4	4	4	tr|A0A136WDU8|A0A136WDU8_9FIRM 3-isopropylmalate dehydratase small subunit OS=[Clostridium] neopropionicum GN=dmdB PE=3 SV=1	1	4	4	4	4	4	4	2	2	2	3	2	2	4	4	4	2	2	2	3	2	2	4	4	4	2	2	2	3	2	2	31.1	31.1	31.1	17.829	164	164	3.3	2	3	9	16	0	28.924
A0A136WDV0	A0A136WDV0	2	2	2	tr|A0A136WDV0|A0A136WDV0_9FIRM Uncharacterized protein OS=[Clostridium] neopropionicum GN=CLNEO_20850 PE=4 SV=1	1	2	2	2	1	1	2	1	2	1	2	0	1	1	1	2	1	2	1	2	0	1	1	1	2	1	2	1	2	0	1	15.6	15.6	15.6	20.174	192	192	3.92			1	11	0	3.8871
A0A136WDV8	A0A136WDV8	19	19	19	tr|A0A136WDV8|A0A136WDV8_9FIRM Uncharacterized protein OS=[Clostridium] neopropionicum GN=CLNEO_20600 PE=4 SV=1	1	19	19	19	14	17	13	16	19	19	19	19	17	14	17	13	16	19	19	19	19	17	14	17	13	16	19	19	19	19	17	44.5	44.5	44.5	55.817	512	512	1.85	59	241	12		0	323.31
A0A136WDW0	A0A136WDW0	1	1	1	tr|A0A136WDW0|A0A136WDW0_9FIRM Uncharacterized protein OS=[Clostridium] neopropionicum GN=CLNEO_17280 PE=4 SV=1	1	1	1	1	0	0	1	0	0	1	1	0	0	0	0	1	0	0	1	1	0	0	0	0	1	0	0	1	1	0	0	3.1	3.1	3.1	48.405	423	423	2		3			1	-2
A0A136WDW1	A0A136WDW1	4	4	4	tr|A0A136WDW1|A0A136WDW1_9FIRM 50S ribosomal protein L27 OS=[Clostridium] neopropionicum GN=rpmA PE=3 SV=1	1	4	4	4	3	3	2	3	2	3	3	1	1	3	3	2	3	2	3	3	1	1	3	3	2	3	2	3	3	1	1	35.4	35.4	35.4	10.642	96	96	4				22	0	17.356
A0A136WDW2	A0A136WDW2	4	4	4	tr|A0A136WDW2|A0A136WDW2_9FIRM Formate--tetrahydrofolate ligase OS=[Clostridium] neopropionicum GN=fhs PE=3 SV=1	1	4	4	4	1	1	1	2	1	3	2	2	3	1	1	1	2	1	3	2	2	3	1	1	1	2	1	3	2	2	3	9.4	9.4	9.4	59.836	556	556	1.63	7	12			0	4.9339
A0A136WDW7	A0A136WDW7	12	12	11	tr|A0A136WDW7|A0A136WDW7_9FIRM Methyl-accepting chemotaxis protein I OS=[Clostridium] neopropionicum GN=tsr PE=4 SV=1	1	12	12	11	9	7	3	12	12	11	11	11	12	9	7	3	12	12	11	11	11	12	8	7	3	11	11	10	10	10	11	24.3	24.3	22.6	66.605	614	614	1.57	75	77	7		0	323.31
A0A136WDW8	A0A136WDW8	1	1	1	tr|A0A136WDW8|A0A136WDW8_9FIRM Putative diguanylate cyclase YedQ OS=[Clostridium] neopropionicum GN=yedQ PE=4 SV=1	1	1	1	1	1	1	1	1	1	1	1	1	1	1	1	1	1	1	1	1	1	1	1	1	1	1	1	1	1	1	1	1.4	1.4	1.4	64.51	561	561	3.67			5	10	0.0096988	1.7561
A0A136WDX0	A0A136WDX0	37	37	37	tr|A0A136WDX0|A0A136WDX0_9FIRM Glutamine synthetase OS=[Clostridium] neopropionicum GN=glnA_1 PE=3 SV=1	1	37	37	37	28	23	14	30	34	31	29	32	31	28	23	14	30	34	31	29	32	31	28	23	14	30	34	31	29	32	31	56.7	56.7	56.7	78.014	698	698	1.46	325	134	51		0	323.31
A0A136WDX5	A0A136WDX5	5	5	5	tr|A0A136WDX5|A0A136WDX5_9FIRM Serine protease Do-like HtrB OS=[Clostridium] neopropionicum GN=htrB PE=4 SV=1	1	5	5	5	2	3	2	4	5	5	5	5	5	2	3	2	4	5	5	5	5	5	2	3	2	4	5	5	5	5	5	13.7	13.7	13.7	49.624	468	468	2.72	9	6	43	6	0	7.5635
A0A136WDX8	A0A136WDX8	1	1	1	tr|A0A136WDX8|A0A136WDX8_9FIRM Putative monooxygenase YcnE OS=[Clostridium] neopropionicum GN=ycnE PE=4 SV=1	1	1	1	1	1	1	1	1	1	1	1	1	1	1	1	1	1	1	1	1	1	1	1	1	1	1	1	1	1	1	1	11.5	11.5	11.5	11.17	96	96	3.48	2		5	14	0	17.626
A0A136WDY1	A0A136WDY1	12	12	12	tr|A0A136WDY1|A0A136WDY1_9FIRM Trigger factor OS=[Clostridium] neopropionicum GN=tig PE=3 SV=1	1	12	12	12	9	9	7	12	11	11	10	11	9	9	9	7	12	11	11	10	11	9	9	9	7	12	11	11	10	11	9	37.2	37.2	37.2	48.243	433	433	1.88	24	123	5		0	50.846
A0A136WDY8	A0A136WDY8	4	4	4	tr|A0A136WDY8|A0A136WDY8_9FIRM Peptidyl-prolyl cis-trans isomerase OS=[Clostridium] neopropionicum GN=ppiB PE=3 SV=1	1	4	4	4	2	4	4	2	4	3	0	0	0	2	4	4	2	4	3	0	0	0	2	4	4	2	4	3	0	0	0	38.7	38.7	38.7	18.777	173	173	3.1			19	2	0	16.28
A0A136WDZ4	A0A136WDZ4	1	1	1	tr|A0A136WDZ4|A0A136WDZ4_9FIRM Phosphoserine phosphatase 1 OS=[Clostridium] neopropionicum GN=pspA_2 PE=3 SV=1	1	1	1	1	1	1	1	1	1	1	1	1	1	1	1	1	1	1	1	1	1	1	1	1	1	1	1	1	1	1	1	4.7	4.7	4.7	24.851	214	214	3.1			9	1	0.0083638	1.8993
A0A136WDZ7	A0A136WDZ7	11	11	11	tr|A0A136WDZ7|A0A136WDZ7_9FIRM 2,3-diketo-L-gulonate-binding periplasmic protein YiaO OS=[Clostridium] neopropionicum GN=yiaO_2 PE=4 SV=1	1	11	11	11	10	10	9	11	11	11	11	11	10	10	10	9	11	11	11	11	11	10	10	10	9	11	11	11	11	11	10	40.9	40.9	40.9	37.264	342	342	2.13	14	118	35		0	233.68
A0A136WE00	A0A136WE00	3	3	3	tr|A0A136WE00|A0A136WE00_9FIRM DNA polymerase OS=[Clostridium] neopropionicum GN=polA PE=3 SV=1	1	3	3	3	2	0	1	2	2	2	2	2	2	2	0	1	2	2	2	2	2	2	2	0	1	2	2	2	2	2	2	5.8	5.8	5.8	99.942	884	884	1.06	15	1			0	3.5176
A0A136WE04	A0A136WE04	28	28	28	tr|A0A136WE04|A0A136WE04_9FIRM Acetate CoA-transferase YdiF OS=[Clostridium] neopropionicum GN=ydiF PE=3 SV=1	1	28	28	28	22	20	18	25	25	25	24	27	24	22	20	18	25	25	25	24	27	24	22	20	18	25	25	25	24	27	24	51.1	51.1	51.1	56.578	524	524	1.75	164	315	32	3	0	318.86
A0A136WE07	A0A136WE07	1	1	1	tr|A0A136WE07|A0A136WE07_9FIRM 3-methyl-2-oxobutanoate hydroxymethyltransferase OS=[Clostridium] neopropionicum GN=panB PE=3 SV=1	1	1	1	1	1	1	0	1	1	1	1	1	1	1	1	0	1	1	1	1	1	1	1	1	0	1	1	1	1	1	1	4.4	4.4	4.4	29.541	275	275	3			8		0	4.1429
A0A136WE12	A0A136WE12	3	3	3	tr|A0A136WE12|A0A136WE12_9FIRM Carbon starvation protein A OS=[Clostridium] neopropionicum GN=cstA PE=4 SV=1	1	3	3	3	3	3	2	2	3	3	3	3	3	3	3	2	2	3	3	3	3	3	3	3	2	2	3	3	3	3	3	9.1	9.1	9.1	59.026	560	560	1.25	42	14			0	37.508
A0A136WE14	A0A136WE14	1	1	1	tr|A0A136WE14|A0A136WE14_9FIRM Uncharacterized protein OS=[Clostridium] neopropionicum GN=CLNEO_17320 PE=4 SV=1	1	1	1	1	1	1	1	1	1	1	1	1	0	1	1	1	1	1	1	1	1	0	1	1	1	1	1	1	1	1	0	10.8	10.8	10.8	16.953	148	148	4				22	0	26.545
A0A136WE15	A0A136WE15	2	2	2	tr|A0A136WE15|A0A136WE15_9FIRM Tryptophan--tRNA ligase OS=[Clostridium] neopropionicum GN=trpS PE=3 SV=1	1	2	2	2	0	0	0	1	2	0	0	2	0	0	0	0	1	2	0	0	2	0	0	0	0	1	2	0	0	2	0	14.7	14.7	14.7	37.55	334	334	1.83	1	5			0	22.187
A0A136WE16	A0A136WE16	6	6	6	tr|A0A136WE16|A0A136WE16_9FIRM NADH-dependent phenylglyoxylate dehydrogenase subunit alpha OS=[Clostridium] neopropionicum GN=padG_2 PE=4 SV=1	1	6	6	6	4	4	3	5	5	5	4	6	4	4	4	3	5	5	5	4	6	4	4	4	3	5	5	5	4	6	4	25.3	25.3	25.3	38.327	352	352	1.42	46	23	4		0	63.348
A0A136WE17	A0A136WE17	1	1	1	tr|A0A136WE17|A0A136WE17_9FIRM Cell division protein ZapA OS=[Clostridium] neopropionicum GN=zapA PE=4 SV=1	1	1	1	1	1	1	1	1	1	1	1	1	1	1	1	1	1	1	1	1	1	1	1	1	1	1	1	1	1	1	1	8.2	8.2	8.2	20.177	182	182	3			18		0	7.5857
A0A136WE18	A0A136WE18	7	7	7	tr|A0A136WE18|A0A136WE18_9FIRM Pyruvate synthase subunit PorC OS=[Clostridium] neopropionicum GN=porC_2 PE=4 SV=1	1	7	7	7	5	5	5	5	5	6	5	5	4	5	5	5	5	5	6	5	5	4	5	5	5	5	5	6	5	5	4	47.3	47.3	47.3	19.591	184	184	3.14	10	5	53	40	0	110.83
A0A136WE19	A0A136WE19	21	21	21	tr|A0A136WE19|A0A136WE19_9FIRM R-phenyllactate dehydratase subunit alpha OS=[Clostridium] neopropionicum GN=fldB PE=4 SV=1	1	21	21	21	19	17	13	19	21	21	20	21	19	19	17	13	19	21	21	20	21	19	19	17	13	19	21	21	20	21	19	48.1	48.1	48.1	47.433	422	422	1.77	220	304	48	18	0	294.35
A0A136WE23	A0A136WE23	1	1	1	tr|A0A136WE23|A0A136WE23_9FIRM Coat F domain protein OS=[Clostridium] neopropionicum GN=CLNEO_17550 PE=4 SV=1	1	1	1	1	1	0	1	1	0	0	0	0	0	1	0	1	1	0	0	0	0	0	1	0	1	1	0	0	0	0	0	8.9	8.9	8.9	18.126	158	158	3.5			2	2	0.0088037	1.832
A0A136WE28	A0A136WE28	2	2	2	tr|A0A136WE28|A0A136WE28_9FIRM Uncharacterized protein OS=[Clostridium] neopropionicum GN=CLNEO_17820 PE=4 SV=1	1	2	2	2	2	2	2	2	2	2	2	2	2	2	2	2	2	2	2	2	2	2	2	2	2	2	2	2	2	2	2	12	12	12	25.041	225	225	2.95		1	18		0	59.963
A0A136WE31	A0A136WE31	2	2	2	tr|A0A136WE31|A0A136WE31_9FIRM Putative metallophosphoesterase OS=[Clostridium] neopropionicum GN=CLNEO_17520 PE=4 SV=1	1	2	2	2	0	0	0	2	2	1	1	0	1	0	0	0	2	2	1	1	0	1	0	0	0	2	2	1	1	0	1	9.5	9.5	9.5	30.574	274	274	2.88		1	7		0	5.8955
A0A136WE32	A0A136WE32	2	2	2	tr|A0A136WE32|A0A136WE32_9FIRM 2-dehydro-3-deoxy-D-gluconate 5-dehydrogenase OS=[Clostridium] neopropionicum GN=kduD_2 PE=4 SV=1	1	2	2	2	2	2	0	1	2	2	2	2	2	2	2	0	1	2	2	2	2	2	2	2	0	1	2	2	2	2	2	8.7	8.7	8.7	26.808	252	252	3			15		0	4.9001
A0A136WE35	A0A136WE35	2	2	2	tr|A0A136WE35|A0A136WE35_9FIRM Putative protease YdcP OS=[Clostridium] neopropionicum GN=ydcP_1 PE=4 SV=1	1	2	2	2	1	2	1	1	1	1	1	1	1	1	2	1	1	1	1	1	1	1	1	2	1	1	1	1	1	1	1	2.7	2.7	2.7	91.049	809	809	1	10				0	3.5669
A0A136WE36	A0A136WE36	7	7	7	tr|A0A136WE36|A0A136WE36_9FIRM 2-oxoglutarate oxidoreductase subunit KorB OS=[Clostridium] neopropionicum GN=korB_2 PE=4 SV=1	1	7	7	7	7	6	6	6	7	6	6	7	4	7	6	6	6	7	6	6	7	4	7	6	6	6	7	6	6	7	4	30.8	30.8	30.8	26.908	250	250	2.36	25	15	54	3	0	39.797
A0A136WE38	A0A136WE38	4	4	4	tr|A0A136WE38|A0A136WE38_9FIRM DegV domain-containing protein OS=[Clostridium] neopropionicum GN=CLNEO_20180 PE=4 SV=1	1	4	4	4	4	4	2	4	4	4	4	4	4	4	4	2	4	4	4	4	4	4	4	4	2	4	4	4	4	4	4	17.2	17.2	17.2	30.158	279	279	2.17	32	8	42	2	0	20.2
A0A136WE41	A0A136WE41	2	2	2	tr|A0A136WE41|A0A136WE41_9FIRM HD domain protein OS=[Clostridium] neopropionicum GN=CLNEO_18100 PE=4 SV=1	1	2	2	2	0	1	1	1	0	1	1	1	0	0	1	1	1	0	1	1	1	0	0	1	1	1	0	1	1	1	0	10	10	10	24.658	219	219	2.57	1	1	5		0	8.1773
A0A136WE45	A0A136WE45	1	1	1	tr|A0A136WE45|A0A136WE45_9FIRM Putative KHG/KDPG aldolase OS=[Clostridium] neopropionicum GN=eda_3 PE=4 SV=1	1	1	1	1	1	1	1	1	1	1	1	1	1	1	1	1	1	1	1	1	1	1	1	1	1	1	1	1	1	1	1	5.3	5.3	5.3	22.127	207	207	2.56		7	9		0.005305	2.0336
A0A136WE49;TYC84544.1	A0A136WE49	7;1	7;1	7;1	tr|A0A136WE49|A0A136WE49_9FIRM R-phenyllactate dehydratase activator OS=[Clostridium] neopropionicum GN=fldI PE=4 SV=1	2	7	7	7	5	5	3	7	6	7	7	6	7	5	5	3	7	6	7	7	6	7	5	5	3	7	6	7	7	6	7	31.3	31.3	31.3	26.967	259	259;261	2.4	17	12	48		0	39.112
A0A136WE68	A0A136WE68	14	14	14	tr|A0A136WE68|A0A136WE68_9FIRM Cell division protein FtsZ OS=[Clostridium] neopropionicum GN=ftsZ PE=3 SV=1	1	14	14	14	11	11	8	14	13	13	11	12	9	11	11	8	14	13	13	11	12	9	11	11	8	14	13	13	11	12	9	48.2	48.2	48.2	39.484	371	371	2.01	7	152	6	1	0	63.814
A0A136WE74	A0A136WE74	1	1	1	tr|A0A136WE74|A0A136WE74_9FIRM Uncharacterized protein OS=[Clostridium] neopropionicum GN=CLNEO_18330 PE=4 SV=1	1	1	1	1	1	0	0	1	1	1	1	0	1	1	0	0	1	1	1	1	0	1	1	0	0	1	1	1	1	0	1	22.2	22.2	22.2	6.4552	54	54	1.43	5	1	1		1	-2
A0A136WE82	A0A136WE82	2	2	2	tr|A0A136WE82|A0A136WE82_9FIRM Dinitrogenase iron-molybdenum cofactor OS=[Clostridium] neopropionicum GN=CLNEO_18290 PE=4 SV=1	1	2	2	2	1	1	1	2	2	2	2	1	0	1	1	1	2	2	2	2	1	0	1	1	1	2	2	2	2	1	0	26.7	26.7	26.7	13.002	120	120	4				12	0	22.803
REV__A0A136WE84	REV__A0A136WE84	2	2	2	tr|A0A136WE84|A0A136WE84_9FIRM Multidrug export protein MepA OS=[Clostridium] neopropionicum GN=mepA_3 PE=4 SV=1	1	2	2	2	2	1	1	1	0	0	0	0	0	2	1	1	1	0	0	0	0	0	2	1	1	1	0	0	0	0	0	0	0	0	49.095	452	452	3.44	1	1		7	1	-2
A0A136WE86	A0A136WE86	3	3	3	tr|A0A136WE86|A0A136WE86_9FIRM General stress protein 13 OS=[Clostridium] neopropionicum GN=yugI PE=4 SV=1	1	3	3	3	3	3	2	3	3	3	2	1	1	3	3	2	3	3	3	2	1	1	3	3	2	3	3	3	2	1	1	20.4	20.4	20.4	17.195	152	152	2.79	9		2	13	0	5.3677
A0A136WE88	A0A136WE88	13	13	13	tr|A0A136WE88|A0A136WE88_9FIRM Methionine import ATP-binding protein MetN OS=[Clostridium] neopropionicum GN=metN_2 PE=3 SV=1	1	13	13	13	7	7	3	13	12	12	11	12	10	7	7	3	13	12	12	11	12	10	7	7	3	13	12	12	11	12	10	44.3	44.3	44.3	37.884	343	343	1.8	47	74	19		0	75.649
A0A136WE92	A0A136WE92	15	15	15	tr|A0A136WE92|A0A136WE92_9FIRM Fructose-bisphosphate aldolase OS=[Clostridium] neopropionicum GN=fba PE=3 SV=1	1	15	15	15	11	10	4	14	13	11	13	15	12	11	10	4	14	13	11	13	15	12	11	10	4	14	13	11	13	15	12	44.1	44.1	44.1	33.948	315	315	2.42	34	49	104	6	0	124.69
A0A136WEA7	A0A136WEA7	2	2	2	tr|A0A136WEA7|A0A136WEA7_9FIRM TraX protein OS=[Clostridium] neopropionicum GN=CLNEO_18790 PE=4 SV=1	1	2	2	2	0	1	0	1	1	0	1	1	1	0	1	0	1	1	0	1	1	1	0	1	0	1	1	0	1	1	1	5.9	5.9	5.9	28.85	253	253	2.12	3	1	4		0.0088312	1.85
A0A136WEA9	A0A136WEA9	1	1	1	tr|A0A136WEA9|A0A136WEA9_9FIRM 2,3-diketo-L-gulonate-binding periplasmic protein YiaO OS=[Clostridium] neopropionicum GN=yiaO_3 PE=4 SV=1	1	1	1	1	0	1	1	0	1	1	1	1	1	0	1	1	0	1	1	1	1	1	0	1	1	0	1	1	1	1	1	5.4	5.4	5.4	37.939	349	349	2		7			0	9.1943
A0A136WEB0	A0A136WEB0	18	18	18	tr|A0A136WEB0|A0A136WEB0_9FIRM D-methionine-binding lipoprotein MetQ OS=[Clostridium] neopropionicum GN=metQ PE=4 SV=1	1	18	18	18	13	12	12	16	18	16	17	16	15	13	12	12	16	18	16	17	16	15	13	12	12	16	18	16	17	16	15	66.8	66.8	66.8	31.394	292	292	2.35	104	108	196	30	0	323.31
A0A136WEB2	A0A136WEB2	30	29	29	tr|A0A136WEB2|A0A136WEB2_9FIRM Ferredoxin-dependent glutamate synthase 1 OS=[Clostridium] neopropionicum GN=gltB_2 PE=4 SV=1	1	30	29	29	22	19	14	27	25	25	24	28	24	21	19	14	27	25	25	24	28	23	21	19	14	27	25	25	24	28	23	22.6	22.1	22.1	168.72	1517	1517	1.06	223	9	2		0	279.96
A0A136WEC5	A0A136WEC5	3	3	3	tr|A0A136WEC5|A0A136WEC5_9FIRM Macrolide export ATP-binding/permease protein MacB OS=[Clostridium] neopropionicum GN=macB_2 PE=4 SV=1	1	3	3	3	0	2	1	3	3	3	3	3	3	0	2	1	3	3	3	3	3	3	0	2	1	3	3	3	3	3	3	18.2	18.2	18.2	25.469	231	231	3			21		0	15.718
A0A136WEC6	A0A136WEC6	65	65	64	tr|A0A136WEC6|A0A136WEC6_9FIRM Pyruvate-flavodoxin oxidoreductase OS=[Clostridium] neopropionicum GN=nifJ_3 PE=3 SV=1	1	65	65	64	59	43	29	59	59	54	56	56	52	59	43	29	59	59	54	56	56	52	58	42	28	59	59	54	56	56	52	60.9	60.9	60.9	127.25	1175	1175	1.31	800	105	71	19	0	323.31
A0A136WEC8	A0A136WEC8	7	7	7	tr|A0A136WEC8|A0A136WEC8_9FIRM ATP-dependent 6-phosphofructokinase OS=[Clostridium] neopropionicum GN=pfkA PE=3 SV=1	1	7	7	7	5	6	3	6	7	7	6	7	6	5	6	3	6	7	7	6	7	6	5	6	3	6	7	7	6	7	6	26.7	26.7	26.7	35.221	326	326	2.41	20	22	61	1	0	60.975
A0A136WEE7	A0A136WEE7	2	2	2	tr|A0A136WEE7|A0A136WEE7_9FIRM HTH-type transcriptional regulator PuuR OS=[Clostridium] neopropionicum GN=puuR_4 PE=4 SV=1	1	2	2	2	1	0	1	2	2	1	1	1	0	1	0	1	2	2	1	1	1	0	1	0	1	2	2	1	1	1	0	14.2	14.2	14.2	20.934	183	183	3.45			6	5	0	7.4928
A0A136WEF2	A0A136WEF2	1	1	1	tr|A0A136WEF2|A0A136WEF2_9FIRM Uncharacterized protein OS=[Clostridium] neopropionicum GN=CLNEO_17500 PE=4 SV=1	1	1	1	1	0	1	0	1	1	1	1	1	1	0	1	0	1	1	1	1	1	1	0	1	0	1	1	1	1	1	1	14.9	14.9	14.9	11.615	101	101	3.42			7	5	0	3.7831
A0A136WEF5	A0A136WEF5	5	5	5	tr|A0A136WEF5|A0A136WEF5_9FIRM Glutamate synthase [NADPH] small chain OS=[Clostridium] neopropionicum GN=gltB_1 PE=4 SV=1	1	5	5	5	3	2	0	3	3	3	3	4	3	3	2	0	3	3	3	3	4	3	3	2	0	3	3	3	3	4	3	18.2	18.2	18.2	54.292	494	494	1.69	11	20	1		0	7.606
REV__A0A136WEF6	REV__A0A136WEF6	1	1	1	tr|A0A136WEF6|A0A136WEF6_9FIRM DNA gyrase subunit A OS=[Clostridium] neopropionicum GN=gyrA_2 PE=4 SV=1	1	1	1	1	1	0	0	0	0	0	0	0	0	1	0	0	0	0	0	0	0	0	1	0	0	0	0	0	0	0	0	0	0	0	84.981	746	746	3			1		0.0084034	1.9151
A0A136WEF7	A0A136WEF7	9	9	9	tr|A0A136WEF7|A0A136WEF7_9FIRM Putative efflux system component YknX OS=[Clostridium] neopropionicum GN=yknX PE=3 SV=1	1	9	9	9	5	5	4	6	7	8	8	7	9	5	5	4	6	7	8	8	7	9	5	5	4	6	7	8	8	7	9	31.8	31.8	31.8	42.831	393	393	1.96	3	66			0	70.566
A0A136WEG0	A0A136WEG0	9	9	9	tr|A0A136WEG0|A0A136WEG0_9FIRM Putative hydrolase YxeP OS=[Clostridium] neopropionicum GN=yxeP_2 PE=4 SV=1	1	9	9	9	6	5	1	9	9	9	9	9	9	6	5	1	9	9	9	9	9	9	6	5	1	9	9	9	9	9	9	29.4	29.4	29.4	42.822	391	391	1.56	58	53	5	1	0	86.275
A0A136WEG1	A0A136WEG1	1	1	1	tr|A0A136WEG1|A0A136WEG1_9FIRM Uncharacterized protein OS=[Clostridium] neopropionicum GN=CLNEO_19080 PE=4 SV=1	1	1	1	1	1	0	0	0	0	0	1	0	1	1	0	0	0	0	0	1	0	1	1	0	0	0	0	0	1	0	1	8.7	8.7	8.7	12.361	104	104	2	1	3	1		1	-2
A0A136WEG4	A0A136WEG4	2	2	2	tr|A0A136WEG4|A0A136WEG4_9FIRM Type III restriction enzyme, res subunit OS=[Clostridium] neopropionicum GN=CLNEO_14600 PE=4 SV=1	1	2	2	2	2	1	1	1	1	1	1	1	1	2	1	1	1	1	1	1	1	1	2	1	1	1	1	1	1	1	1	4.8	4.8	4.8	86.461	764	764	1	10				0	24.993
A0A136WEG8	A0A136WEG8	3	3	3	tr|A0A136WEG8|A0A136WEG8_9FIRM Pyruvate kinase OS=[Clostridium] neopropionicum GN=pyk PE=3 SV=1	1	3	3	3	3	1	0	3	3	3	3	3	2	3	1	0	3	3	3	3	3	2	3	1	0	3	3	3	3	3	2	7.1	7.1	7.1	63.404	589	589	1.17	20	4			0	6.7394
A0A136WEH2	A0A136WEH2	26	26	26	tr|A0A136WEH2|A0A136WEH2_9FIRM R-phenyllactate dehydratase beta subunit OS=[Clostridium] neopropionicum GN=fldC PE=4 SV=1	1	26	26	26	22	21	15	22	23	22	22	25	22	22	21	15	22	23	22	22	25	22	22	21	15	22	23	22	22	25	22	68.4	68.4	68.4	41.876	374	374	1.92	229	404	139	13	0	323.31
A0A136WEH7	A0A136WEH7	1	1	1	tr|A0A136WEH7|A0A136WEH7_9FIRM Transposon gamma-delta resolvase OS=[Clostridium] neopropionicum GN=tnpR_5 PE=4 SV=1	1	1	1	1	1	0	0	0	0	0	0	0	0	1	0	0	0	0	0	0	0	0	1	0	0	0	0	0	0	0	0	2	2	2	72.286	635	635	3			1		1	-2
A0A136WEI1	A0A136WEI1	2	2	2	tr|A0A136WEI1|A0A136WEI1_9FIRM NAD(P)H-quinone oxidoreductase subunit I, chloroplastic OS=[Clostridium] neopropionicum GN=ndhI_4 PE=4 SV=1	1	2	2	2	1	1	0	1	1	2	1	0	0	1	1	0	1	1	2	1	0	0	1	1	0	1	1	2	1	0	0	31	31	31	7.5518	71	71	4				7	0.005817	1.9947
A0A136WEI2	A0A136WEI2	2	2	2	tr|A0A136WEI2|A0A136WEI2_9FIRM Uncharacterized protein OS=[Clostridium] neopropionicum GN=CLNEO_18760 PE=4 SV=1	1	2	2	2	2	2	0	2	2	2	2	1	1	2	2	0	2	2	2	2	1	1	2	2	0	2	2	2	2	1	1	10.6	10.6	10.6	20.151	170	170	3.12	2		8	6	0.0068493	1.9658
A0A136WEI3	A0A136WEI3	1	1	1	tr|A0A136WEI3|A0A136WEI3_9FIRM DNA topoisomerase (ATP-hydrolyzing) OS=[Clostridium] neopropionicum GN=gyrB_2 PE=4 SV=1	1	1	1	1	0	1	0	1	1	0	0	1	0	0	1	0	1	1	0	0	1	0	0	1	0	1	1	0	0	1	0	1.8	1.8	1.8	75.361	658	658	1.25	3	1			0	10.933
A0A136WEJ9	A0A136WEJ9	5	5	5	tr|A0A136WEJ9|A0A136WEJ9_9FIRM Putative nicotinate-nucleotide pyrophosphorylase OS=[Clostridium] neopropionicum GN=nadC PE=3 SV=1	1	5	5	5	2	3	1	3	2	3	4	3	3	2	3	1	3	2	3	4	3	3	2	3	1	3	2	3	4	3	3	16.8	16.8	16.8	31.535	285	285	2.96		1	24		0	26.6
A0A136WEK2	A0A136WEK2	1	1	1	tr|A0A136WEK2|A0A136WEK2_9FIRM Uncharacterized protein OS=[Clostridium] neopropionicum GN=CLNEO_14690 PE=4 SV=1	1	1	1	1	0	1	0	1	1	1	1	1	1	0	1	0	1	1	1	1	1	1	0	1	0	1	1	1	1	1	1	4.2	4.2	4.2	23.879	212	212	3			8		0.0043884	2.3476
A0A136WEL0	A0A136WEL0	1	1	1	tr|A0A136WEL0|A0A136WEL0_9FIRM Phosphate-specific transport system accessory protein PhoU OS=[Clostridium] neopropionicum GN=CLNEO_18110 PE=3 SV=1	1	1	1	1	1	1	1	1	1	1	1	1	1	1	1	1	1	1	1	1	1	1	1	1	1	1	1	1	1	1	1	4.5	4.5	4.5	25.111	222	222	3			9		0	4.0108
A0A136WEM1	A0A136WEM1	2	1	1	tr|A0A136WEM1|A0A136WEM1_9FIRM 3-aminobutyryl-CoA ammonia lyase OS=[Clostridium] neopropionicum GN=kal_2 PE=4 SV=1	1	2	1	1	1	2	0	2	2	0	1	1	0	0	1	0	1	1	0	1	1	0	0	1	0	1	1	0	1	1	0	14	6.7	6.7	16.635	150	150	4				5	0	6.5977
A0A136WEM2	A0A136WEM2	1	1	1	tr|A0A136WEM2|A0A136WEM2_9FIRM Peptidase family S58 OS=[Clostridium] neopropionicum GN=CLNEO_18210 PE=4 SV=1	1	1	1	1	0	0	0	0	1	0	0	0	0	0	0	0	0	1	0	0	0	0	0	0	0	0	1	0	0	0	0	4.2	4.2	4.2	31.751	309	309	3			1		0.0047898	2.0615
A0A136WEM5	A0A136WEM5	1	1	1	tr|A0A136WEM5|A0A136WEM5_9FIRM Anaerobic benzoate catabolism transcriptional regulator OS=[Clostridium] neopropionicum GN=CLNEO_14920 PE=4 SV=1	1	1	1	1	0	1	1	0	1	1	1	1	1	0	1	1	0	1	1	1	1	1	0	1	1	0	1	1	1	1	1	11	11	11	13.414	118	118	2.18	3	3	5		0.0043573	2.2501
A0A136WEM9;A0A136WF67	A0A136WEM9	6;1	6;1	6;1	tr|A0A136WEM9|A0A136WEM9_9FIRM Endoglucanase OS=[Clostridium] neopropionicum GN=CLNEO_15180 PE=4 SV=1	2	6	6	6	2	1	0	1	5	3	3	2	1	2	1	0	1	5	3	3	2	1	2	1	0	1	5	3	3	2	1	6.3	6.3	6.3	154.03	1499	1499;973	1.65	9	9	2		0	51.594
A0A136WEP6	A0A136WEP6	7	7	7	tr|A0A136WEP6|A0A136WEP6_9FIRM High-affinity zinc uptake system binding-protein ZnuA OS=[Clostridium] neopropionicum GN=znuA PE=4 SV=1	1	7	7	7	3	3	2	7	6	6	6	7	6	3	3	2	7	6	6	6	7	6	3	3	2	7	6	6	6	7	6	34.5	34.5	34.5	32.477	293	293	2.18	39	33	64		0	60.002
A0A136WEP7	A0A136WEP7	1	1	1	tr|A0A136WEP7|A0A136WEP7_9FIRM Ectoine hydrolase OS=[Clostridium] neopropionicum GN=doeA PE=4 SV=1	1	1	1	1	1	1	0	1	1	1	1	1	0	1	1	0	1	1	1	1	1	0	1	1	0	1	1	1	1	1	0	4.6	4.6	4.6	43.834	392	392	2.11	1	6	2		1	-2
A0A136WEP9	A0A136WEP9	12	12	12	tr|A0A136WEP9|A0A136WEP9_9FIRM Multiple sugar-binding periplasmic receptor ChvE OS=[Clostridium] neopropionicum GN=chvE PE=4 SV=1	1	12	12	12	10	8	6	12	12	12	11	12	11	10	8	6	12	12	12	11	12	11	10	8	6	12	12	12	11	12	11	45.1	45.1	45.1	38.926	368	368	2	66	107	58	4	0	186.79
A0A136WEQ0	A0A136WEQ0	2	2	2	tr|A0A136WEQ0|A0A136WEQ0_9FIRM Sialic acid-binding periplasmic protein SiaP OS=[Clostridium] neopropionicum GN=siaP_2 PE=4 SV=1	1	2	2	2	1	0	1	1	2	1	1	2	2	1	0	1	1	2	1	1	2	2	1	0	1	1	2	1	1	2	2	10.6	10.6	10.6	38.148	350	350	2.08		11	1		0	10.601
A0A136WER5	A0A136WER5	4	3	3	tr|A0A136WER5|A0A136WER5_9FIRM Methyl-accepting chemotaxis protein PctA OS=[Clostridium] neopropionicum GN=pctA PE=4 SV=1	1	4	3	3	4	2	2	4	4	3	4	3	3	3	2	2	3	3	2	3	2	2	3	2	2	3	3	2	3	2	2	7.6	6.2	6.2	74.709	693	693	1.62	20		9		0	6.5493
A0A136WER8	A0A136WER8	3	3	3	tr|A0A136WER8|A0A136WER8_9FIRM Sporulation and spore germination OS=[Clostridium] neopropionicum GN=CLNEO_15710 PE=4 SV=1	1	3	3	3	1	1	1	3	3	2	3	3	3	1	1	1	3	3	2	3	3	3	1	1	1	3	3	2	3	3	3	9.7	9.7	9.7	35.237	319	319	3		1	20	1	0	9.0424
A0A136WES0	A0A136WES0	2	2	2	tr|A0A136WES0|A0A136WES0_9FIRM Putative GTP-binding protein YjiA OS=[Clostridium] neopropionicum GN=yjiA PE=4 SV=1	1	2	2	2	0	0	0	2	2	2	2	2	2	0	0	0	2	2	2	2	2	2	0	0	0	2	2	2	2	2	2	8	8	8	37.577	337	337	1.93	5	6	4		0.0043644	2.2631
A0A136WES3	A0A136WES3	6	6	6	tr|A0A136WES3|A0A136WES3_9FIRM Transcriptional regulatory protein YycF OS=[Clostridium] neopropionicum GN=yycF_1 PE=4 SV=1	1	6	6	6	4	4	5	5	6	5	6	6	6	4	4	5	5	6	5	6	6	6	4	4	5	5	6	5	6	6	6	30.1	30.1	30.1	26.246	229	229	2.7	6	11	59		0	67.245
A0A136WES7	A0A136WES7	3	2	2	tr|A0A136WES7|A0A136WES7_9FIRM Methyl-accepting chemotaxis protein IV OS=[Clostridium] neopropionicum GN=tap_2 PE=4 SV=1	1	3	2	2	1	0	0	3	3	2	3	3	3	0	0	0	2	2	1	2	2	2	0	0	0	2	2	1	2	2	2	7.2	5.5	5.5	60.747	567	567	1.85	2	11			0.003876	2.4385
A0A136WET9	A0A136WET9	1	1	1	tr|A0A136WET9|A0A136WET9_9FIRM Uncharacterized protein OS=[Clostridium] neopropionicum GN=CLNEO_15850 PE=4 SV=1	1	1	1	1	0	1	0	1	1	1	1	1	1	0	1	0	1	1	1	1	1	1	0	1	0	1	1	1	1	1	1	5.1	5.1	5.1	35.161	311	311	2	6	4	6		0.0038867	2.493
A0A136WEU0	A0A136WEU0	3	3	3	tr|A0A136WEU0|A0A136WEU0_9FIRM Transcriptional regulator KdgR OS=[Clostridium] neopropionicum GN=kdgR PE=4 SV=1	1	3	3	3	1	2	1	3	3	3	3	3	1	1	2	1	3	3	3	3	3	1	1	2	1	3	3	3	3	3	1	11.1	11.1	11.1	30.043	262	262	2.57	1	7	13		0.0068529	1.9711
A0A136WEV5	A0A136WEV5	2	2	2	tr|A0A136WEV5|A0A136WEV5_9FIRM Cysteine desulfurase IscS OS=[Clostridium] neopropionicum GN=iscS_2 PE=3 SV=1	1	2	2	2	1	0	0	0	2	0	0	1	1	1	0	0	0	2	0	0	1	1	1	0	0	0	2	0	0	1	1	7.4	7.4	7.4	42.755	393	393	2		5			0.0097137	1.7617
A0A136WEV7	A0A136WEV7	5	5	5	tr|A0A136WEV7|A0A136WEV7_9FIRM 10 kDa chaperonin OS=[Clostridium] neopropionicum GN=groS PE=3 SV=1	1	5	5	5	5	4	3	5	5	4	4	4	5	5	4	3	5	5	4	4	4	5	5	4	3	5	5	4	4	4	5	61.1	61.1	61.1	10.427	95	95	3.94			3	49	0	45.196
A0A136WEW0	A0A136WEW0	3	3	3	tr|A0A136WEW0|A0A136WEW0_9FIRM Uncharacterized protein OS=[Clostridium] neopropionicum GN=CLNEO_16150 PE=4 SV=1	1	3	3	3	2	2	2	3	3	3	3	3	2	2	2	2	3	3	3	3	3	2	2	2	2	3	3	3	3	3	2	19.9	19.9	19.9	21.248	186	186	2.83	1	4	23	1	0	10.128
A0A136WEW1	A0A136WEW1	2	2	2	tr|A0A136WEW1|A0A136WEW1_9FIRM 30S ribosomal protein S16 OS=[Clostridium] neopropionicum GN=rpsP PE=3 SV=1	1	2	2	2	2	2	2	2	2	2	2	2	2	2	2	2	2	2	2	2	2	2	2	2	2	2	2	2	2	2	2	37.8	37.8	37.8	8.9693	82	82	3.69	1	2	11	45	0	37.311
A0A136WEW7	A0A136WEW7	4	4	4	tr|A0A136WEW7|A0A136WEW7_9FIRM Transcriptional regulatory protein YycF OS=[Clostridium] neopropionicum GN=yycF_2 PE=4 SV=1	1	4	4	4	2	3	1	3	4	4	3	4	3	2	3	1	3	4	4	3	4	3	2	3	1	3	4	4	3	4	3	18.6	18.6	18.6	26.324	231	231	2.7	4	2	27		0	15.52
A0A136WEW9	A0A136WEW9	2	2	2	tr|A0A136WEW9|A0A136WEW9_9FIRM Alkaline phosphatase synthesis sensor protein PhoR OS=[Clostridium] neopropionicum GN=phoR_3 PE=4 SV=1	1	2	2	2	2	1	0	1	2	2	1	1	2	2	1	0	1	2	2	1	1	2	2	1	0	1	2	2	1	1	2	4.6	4.6	4.6	56.219	498	498	1.92	1	11			0.00059737	3.3919
A0A136WEX7	A0A136WEX7	7	7	7	tr|A0A136WEX7|A0A136WEX7_9FIRM Adenylosuccinate synthetase OS=[Clostridium] neopropionicum GN=purA PE=3 SV=1	1	7	7	7	4	4	1	6	6	5	5	6	4	4	4	1	6	6	5	5	6	4	4	4	1	6	6	5	5	6	4	23.1	23.1	23.1	46.857	424	424	1.31	43	17	1		0	13.44
A0A136WEY1	A0A136WEY1	2	2	2	tr|A0A136WEY1|A0A136WEY1_9FIRM HTH-type transcriptional regulator ImmR OS=[Clostridium] neopropionicum GN=immR_3 PE=4 SV=1	1	2	2	2	0	2	0	1	1	1	1	0	0	0	2	0	1	1	1	1	0	0	0	2	0	1	1	1	1	0	0	11.5	11.5	11.5	16.397	139	139	3.67		1		5	0.0011488	2.9075
A0A136WEY2	A0A136WEY2	1	1	1	tr|A0A136WEY2|A0A136WEY2_9FIRM Outer membrane efflux protein OS=[Clostridium] neopropionicum GN=CLNEO_14400 PE=4 SV=1	1	1	1	1	1	1	0	1	1	1	1	1	0	1	1	0	1	1	1	1	1	0	1	1	0	1	1	1	1	1	0	1.7	1.7	1.7	50.974	458	458	4				7	1	-2
A0A136WEY3	A0A136WEY3	3	3	3	tr|A0A136WEY3|A0A136WEY3_9FIRM Vibriobactin-specific isochorismatase OS=[Clostridium] neopropionicum GN=vibB PE=4 SV=1	1	3	3	3	2	2	1	3	3	2	3	3	1	2	2	1	3	3	2	3	3	1	2	2	1	3	3	2	3	3	1	25	25	25	19.757	180	180	2.76	7	1	8	9	0	8.6847
A0A136WEY9	A0A136WEY9	2	2	2	tr|A0A136WEY9|A0A136WEY9_9FIRM Uncharacterized protein OS=[Clostridium] neopropionicum GN=CLNEO_15930 PE=4 SV=1	1	2	2	2	1	2	1	2	2	2	2	1	0	1	2	1	2	2	2	2	1	0	1	2	1	2	2	2	2	1	0	9.1	9.1	9.1	12.893	121	121	3.94			1	17	0	5.615
A0A136WEZ1	A0A136WEZ1	1	1	1	tr|A0A136WEZ1|A0A136WEZ1_9FIRM S-ribosylhomocysteine lyase OS=[Clostridium] neopropionicum GN=luxS PE=3 SV=1	1	1	1	1	1	1	1	1	1	1	1	0	0	1	1	1	1	1	1	1	0	0	1	1	1	1	1	1	1	0	0	8.1	8.1	8.1	18.477	161	161	4				13	0.0042781	2.1098
A0A136WEZ4	A0A136WEZ4	7	7	7	tr|A0A136WEZ4|A0A136WEZ4_9FIRM Thioredoxin reductase OS=[Clostridium] neopropionicum GN=trxB PE=4 SV=1	1	7	7	7	2	4	5	6	6	5	5	4	4	2	4	5	6	6	5	5	4	4	2	4	5	6	6	5	5	4	4	23.8	23.8	23.8	30.874	286	286	2.77	5	2	46		0	54.431
A0A136WEZ9	A0A136WEZ9	1	1	1	tr|A0A136WEZ9|A0A136WEZ9_9FIRM DNA repair protein RecN OS=[Clostridium] neopropionicum GN=recN PE=3 SV=1	1	1	1	1	0	0	0	0	0	0	0	0	1	0	0	0	0	0	0	0	0	1	0	0	0	0	0	0	0	0	1	1.6	1.6	1.6	63.069	561	561	3			1		1	-2
A0A136WF04	A0A136WF04	38	38	38	tr|A0A136WF04|A0A136WF04_9FIRM Elongation factor G OS=[Clostridium] neopropionicum GN=fusA_1 PE=4 SV=1	1	38	38	38	32	27	21	32	33	33	34	36	31	32	27	21	32	33	33	34	36	31	32	27	21	32	33	33	34	36	31	63	63	63	77.253	692	692	1.29	412	109	22	1	0	323.31
REV__A0A136WF07	REV__A0A136WF07	2	2	2	tr|A0A136WF07|A0A136WF07_9FIRM L-threonine 3-dehydrogenase OS=[Clostridium] neopropionicum GN=tdh_1 PE=3 SV=1	1	2	2	2	2	2	1	1	1	1	1	1	1	2	2	1	1	1	1	1	1	1	2	2	1	1	1	1	1	1	1	0	0	0	36.739	344	344	2.22	7	7	13		0.004415	2.3821
A0A136WF12	A0A136WF12	1	1	1	tr|A0A136WF12|A0A136WF12_9FIRM Lactaldehyde reductase OS=[Clostridium] neopropionicum GN=fucO PE=4 SV=1	1	1	1	1	1	0	0	1	1	1	1	1	1	1	0	0	1	1	1	1	1	1	1	0	0	1	1	1	1	1	1	2.7	2.7	2.7	40.206	367	367	1.82	3	7	1		0.0087946	1.831
A0A136WF20	A0A136WF20	4	4	4	tr|A0A136WF20|A0A136WF20_9FIRM Ribokinase OS=[Clostridium] neopropionicum GN=rbsK_2 PE=3 SV=1	1	4	4	4	2	4	2	4	4	4	4	4	4	2	4	2	4	4	4	4	4	4	2	4	2	4	4	4	4	4	4	16	16	16	33.126	307	307	2.94	1		32		0	30.225
A0A136WF21	A0A136WF21	2	2	2	tr|A0A136WF21|A0A136WF21_9FIRM Alcohol dehydrogenase OS=[Clostridium] neopropionicum GN=adh PE=3 SV=1	1	2	2	2	2	1	1	2	1	2	1	2	1	2	1	1	2	1	2	1	2	1	2	1	1	2	1	2	1	2	1	5.9	5.9	5.9	39.156	357	357	2	9	2	1	4	0	13.196
A0A136WF35	A0A136WF35	3	3	3	tr|A0A136WF35|A0A136WF35_9FIRM Homoserine dehydrogenase OS=[Clostridium] neopropionicum GN=hom PE=3 SV=1	1	3	3	3	2	1	1	2	2	2	2	2	2	2	1	1	2	2	2	2	2	2	2	1	1	2	2	2	2	2	2	12.4	12.4	12.4	46.512	428	428	1.64	8	14			0	18.207
A0A136WF38	A0A136WF38	2	2	2	tr|A0A136WF38|A0A136WF38_9FIRM Phytochrome-like protein cph2 OS=[Clostridium] neopropionicum GN=cph2_3 PE=4 SV=1	1	2	2	2	1	0	0	1	1	2	1	0	2	1	0	0	1	1	2	1	0	2	1	0	0	1	1	2	1	0	2	5.1	5.1	5.1	98.08	850	850	2.67	1	1	7		1	-2
A0A136WF39	A0A136WF39	4	4	4	tr|A0A136WF39|A0A136WF39_9FIRM D-glycerate 2-kinase OS=[Clostridium] neopropionicum GN=CLNEO_11430 PE=4 SV=1	1	4	4	4	3	3	1	3	3	3	4	3	4	3	3	1	3	3	3	4	3	4	3	3	1	3	3	3	4	3	4	14.9	14.9	14.9	43.248	415	415	1.57	30	18	5	1	0	31.481
A0A136WF42	A0A136WF42	36	36	36	tr|A0A136WF42|A0A136WF42_9FIRM 60 kDa chaperonin OS=[Clostridium] neopropionicum GN=groL PE=3 SV=1	1	36	36	36	30	24	16	27	27	27	32	29	30	30	24	16	27	27	27	32	29	30	30	24	16	27	27	27	32	29	30	76.6	76.6	76.6	57.573	542	542	1.68	172	317	7	3	0	323.31
A0A136WF45	A0A136WF45	6	6	6	tr|A0A136WF45|A0A136WF45_9FIRM ABC transporter substrate binding protein OS=[Clostridium] neopropionicum GN=CLNEO_11390 PE=4 SV=1	1	6	6	6	2	5	1	4	5	5	5	6	5	2	5	1	4	5	5	5	6	5	2	5	1	4	5	5	5	6	5	32.2	32.2	32.2	34.704	332	332	2.48	9	16	40		0	37.795
A0A136WF57	A0A136WF57	2	2	2	tr|A0A136WF57|A0A136WF57_9FIRM Uncharacterized protein OS=[Clostridium] neopropionicum GN=CLNEO_16840 PE=4 SV=1	1	2	2	2	1	1	1	1	2	1	2	1	1	1	1	1	1	2	1	2	1	1	1	1	1	1	2	1	2	1	1	28.3	28.3	28.3	13.602	120	120	2.91	4			7	0.0088083	1.837
A0A136WF61	A0A136WF61	1	1	1	tr|A0A136WF61|A0A136WF61_9FIRM Nitrogen regulatory protein P-II OS=[Clostridium] neopropionicum GN=glnB_1 PE=3 SV=1	1	1	1	1	0	0	0	1	1	1	1	0	0	0	0	0	1	1	1	1	0	0	0	0	0	1	1	1	1	0	0	15	15	15	11.845	107	107	4				4	0.0043197	2.1909
A0A136WF63	A0A136WF63	11	11	11	tr|A0A136WF63|A0A136WF63_9FIRM 30S ribosomal protein S2 OS=[Clostridium] neopropionicum GN=rpsB PE=3 SV=1	1	11	11	11	10	11	9	11	10	11	9	10	8	10	11	9	11	10	11	9	10	8	10	11	9	11	10	11	9	10	8	44.2	44.2	44.2	26.921	240	240	2.58	45	30	124	26	0	88.054
A0A136WF65	A0A136WF65	6	6	6	tr|A0A136WF65|A0A136WF65_9FIRM Uncharacterized protein OS=[Clostridium] neopropionicum GN=CLNEO_16160 PE=3 SV=1	1	6	6	6	3	2	2	4	5	6	6	5	6	3	2	2	4	5	6	6	5	6	3	2	2	4	5	6	6	5	6	13.6	13.6	13.6	61.007	545	545	1.81	9	33	1		0	4.6183
A0A136WF74	A0A136WF74	4	4	4	tr|A0A136WF74|A0A136WF74_9FIRM Uncharacterized protein OS=[Clostridium] neopropionicum GN=CLNEO_11690 PE=4 SV=1	1	4	4	4	2	3	2	3	2	2	4	4	4	2	3	2	3	2	2	4	4	4	2	3	2	3	2	2	4	4	4	22.3	22.3	22.3	22.341	193	193	3			26		0	30.964
A0A136WF80	A0A136WF80	52	52	52	tr|A0A136WF80|A0A136WF80_9FIRM Cellulosome-anchoring protein OS=[Clostridium] neopropionicum GN=ancA_4 PE=4 SV=1	1	52	52	52	43	30	25	51	49	49	49	50	47	43	30	25	51	49	49	49	50	47	43	30	25	51	49	49	49	50	47	40.2	40.2	40.2	199.73	1817	1817	1.43	469	75	85	10	0	323.31
A0A136WF81	A0A136WF81	2	2	2	tr|A0A136WF81|A0A136WF81_9FIRM S-adenosylmethionine decarboxylase proenzyme OS=[Clostridium] neopropionicum GN=speD PE=3 SV=1	1	2	2	2	1	0	1	1	2	2	1	0	1	1	0	1	1	2	2	1	0	1	1	0	1	1	2	2	1	0	1	6.9	6.9	6.9	29.799	259	259	3.9			1	9	0	4.9459
A0A136WF86	A0A136WF86	7	7	7	tr|A0A136WF86|A0A136WF86_9FIRM Uncharacterized protein OS=[Clostridium] neopropionicum GN=CLNEO_11420 PE=4 SV=1	1	7	7	7	5	6	4	7	6	6	7	6	5	5	6	4	7	6	6	7	6	5	5	6	4	7	6	6	7	6	5	19.5	19.5	19.5	54.956	503	503	1.68	27	29	7		0	45.347
REV__A0A136WF89	REV__A0A136WF89	2	2	2	tr|A0A136WF89|A0A136WF89_9FIRM Nuclease SbcCD subunit C OS=[Clostridium] neopropionicum GN=sbcC PE=4 SV=1	1	2	2	2	1	1	0	1	1	1	1	1	1	1	1	0	1	1	1	1	1	1	1	1	0	1	1	1	1	1	1	0	0	0	117.89	1030	1030	2.78	1	1	6	1	0.0028011	2.6022
A0A136WF97	A0A136WF97	8	8	8	tr|A0A136WF97|A0A136WF97_9FIRM Homoserine O-succinyltransferase OS=[Clostridium] neopropionicum GN=metA PE=3 SV=1	1	8	8	8	4	2	1	7	5	6	3	3	7	4	2	1	7	5	6	3	3	7	4	2	1	7	5	6	3	3	7	33.7	33.7	33.7	35.427	306	306	2	14	36	14		0	34.838
A0A136WFA6	A0A136WFA6	10	10	10	tr|A0A136WFA6|A0A136WFA6_9FIRM Ribosome-recycling factor OS=[Clostridium] neopropionicum GN=frr PE=3 SV=1	1	10	10	10	8	9	5	9	10	9	10	10	9	8	9	5	9	10	9	10	10	9	8	9	5	9	10	9	10	10	9	53.5	53.5	53.5	20.963	185	185	2.7	25	5	96	13	0	129.16
A0A136WFB2	A0A136WFB2	3	3	3	tr|A0A136WFB2|A0A136WFB2_9FIRM ABC transporter ATP-binding protein YxdL OS=[Clostridium] neopropionicum GN=yxdL_1 PE=4 SV=1	1	3	3	3	2	3	1	3	3	3	3	2	2	2	3	1	3	3	3	3	2	2	2	3	1	3	3	3	3	2	2	10.5	10.5	10.5	28.407	257	257	2.92	2	6	8	8	0.0005963	3.3825
A0A136WFB3;TYC83862.1	A0A136WFB3	3;1	3;1	3;1	tr|A0A136WFB3|A0A136WFB3_9FIRM Nitrogenase iron protein OS=[Clostridium] neopropionicum GN=nifH1_1 PE=3 SV=1	2	3	3	3	2	1	2	2	2	3	1	2	2	2	1	2	2	2	3	1	2	2	2	1	2	2	2	3	1	2	2	11.8	11.8	11.8	29.428	272	272;273	2.53	1	8	9	1	0.00059809	3.4247
A0A136WFB9	A0A136WFB9	1	1	1	tr|A0A136WFB9|A0A136WFB9_9FIRM Uncharacterized protein OS=[Clostridium] neopropionicum GN=CLNEO_12170 PE=4 SV=1	1	1	1	1	0	1	0	1	1	1	1	1	1	0	1	0	1	1	1	1	1	1	0	1	0	1	1	1	1	1	1	6.4	6.4	6.4	25.085	233	233	3			7		0	4.9308
A0A136WFC2	A0A136WFC2	1	1	1	tr|A0A136WFC2|A0A136WFC2_9FIRM FMN-dependent NADH-azoreductase 1 OS=[Clostridium] neopropionicum GN=azoR1 PE=4 SV=1	1	1	1	1	0	1	1	1	1	1	1	1	0	0	1	1	1	1	1	1	1	0	0	1	1	1	1	1	1	1	0	5.6	5.6	5.6	22.469	196	196	3			7		0	32.781
A0A136WFC3	A0A136WFC3	4	4	4	tr|A0A136WFC3|A0A136WFC3_9FIRM Radical SAM superfamily protein OS=[Clostridium] neopropionicum GN=CLNEO_12190 PE=4 SV=1	1	4	4	4	3	2	0	2	3	3	3	4	3	3	2	0	2	3	3	3	4	3	3	2	0	2	3	3	3	4	3	13.2	13.2	13.2	44.662	385	385	1.76	11	19	3		0	19.133
A0A136WFC8	A0A136WFC8	1	1	1	tr|A0A136WFC8|A0A136WFC8_9FIRM Murein DD-endopeptidase MepM OS=[Clostridium] neopropionicum GN=mepM_2 PE=4 SV=1	1	1	1	1	0	0	0	0	1	1	1	1	0	0	0	0	0	1	1	1	1	0	0	0	0	0	1	1	1	1	0	3.1	3.1	3.1	42.475	391	391	2		4			1	-2
A0A136WFD0	A0A136WFD0	4	4	4	tr|A0A136WFD0|A0A136WFD0_9FIRM Arginine repressor OS=[Clostridium] neopropionicum GN=argR PE=3 SV=1	1	4	4	4	4	4	4	4	3	4	4	1	1	4	4	4	4	3	4	4	1	1	4	4	4	4	3	4	4	1	1	33.8	33.8	33.8	17.034	151	151	3.93		1	1	42	0	53.461
A0A136WFD4	A0A136WFD4	2	2	2	tr|A0A136WFD4|A0A136WFD4_9FIRM Translation initiation factor IF-3 OS=[Clostridium] neopropionicum GN=infC PE=3 SV=1	1	2	2	2	2	2	2	2	2	2	1	2	1	2	2	2	2	2	2	1	2	1	2	2	2	2	2	2	1	2	1	15.9	15.9	15.9	18.655	164	164	3.14		1	16	4	0	28.901
A0A136WFD7	A0A136WFD7	1	1	1	tr|A0A136WFD7|A0A136WFD7_9FIRM Phenylalanine--tRNA ligase alpha subunit OS=[Clostridium] neopropionicum GN=pheS PE=3 SV=1	1	1	1	1	0	0	0	1	0	0	0	0	0	0	0	0	1	0	0	0	0	0	0	0	0	1	0	0	0	0	0	5	5	5	38.142	339	339	2		1			0.0096939	1.7491
A0A136WFD8	A0A136WFD8	3	3	3	tr|A0A136WFD8|A0A136WFD8_9FIRM L-serine dehydratase, alpha chain OS=[Clostridium] neopropionicum GN=sdhA_3 PE=4 SV=1	1	3	3	3	3	3	3	3	3	2	2	2	2	3	3	3	3	3	2	2	2	2	3	3	3	3	3	2	2	2	2	13.4	13.4	13.4	30.033	291	291	2.23	7	9	14		0	12.53
A0A136WFD9	A0A136WFD9	5	5	5	tr|A0A136WFD9|A0A136WFD9_9FIRM Arginine-binding extracellular protein ArtP OS=[Clostridium] neopropionicum GN=artP PE=4 SV=1	1	5	5	5	4	4	3	2	5	5	5	4	4	4	4	3	2	5	5	5	4	4	4	4	3	2	5	5	5	4	4	20.1	20.1	20.1	28.274	269	269	2.95		2	40		0	44.627
A0A136WFE0	A0A136WFE0	4	4	4	tr|A0A136WFE0|A0A136WFE0_9FIRM Phenylalanine--tRNA ligase beta subunit OS=[Clostridium] neopropionicum GN=pheT_1 PE=3 SV=1	1	4	4	4	2	3	2	4	3	3	2	3	3	2	3	2	4	3	3	2	3	3	2	3	2	4	3	3	2	3	3	5	5	5	88.423	799	799	1	25				0	33.387
A0A136WFE2	A0A136WFE2	3	3	3	tr|A0A136WFE2|A0A136WFE2_9FIRM Cold shock protein CspA OS=[Clostridium] neopropionicum GN=cspA_1 PE=4 SV=1	1	3	3	3	2	2	1	3	3	3	3	3	1	2	2	1	3	3	3	3	3	1	2	2	1	3	3	3	3	3	1	40.9	40.9	40.9	7.22	66	66	3.37	1	5	16	24	0	80.701
A0A136WFE8	A0A136WFE8	10	10	10	tr|A0A136WFE8|A0A136WFE8_9FIRM Alanine racemase OS=[Clostridium] neopropionicum GN=alr PE=3 SV=1	1	10	10	10	10	10	5	10	10	10	10	10	9	10	10	5	10	10	10	10	10	9	10	10	5	10	10	10	10	10	9	39.5	39.5	39.5	43.726	397	397	1.76	35	101	2		0	78.616
A0A136WFE9	A0A136WFE9	3	3	3	tr|A0A136WFE9|A0A136WFE9_9FIRM UPF0109 protein CLNEO_16220 OS=[Clostridium] neopropionicum GN=CLNEO_16220 PE=3 SV=1	1	3	3	3	3	2	2	3	3	1	3	2	1	3	2	2	3	3	1	3	2	1	3	2	2	3	3	1	3	2	1	32.9	32.9	32.9	8.55	76	76	4				20	0	6.5439
A0A136WFF1	A0A136WFF1	1	1	1	tr|A0A136WFF1|A0A136WFF1_9FIRM Pyrimidine-specific ribonucleoside hydrolase RihA OS=[Clostridium] neopropionicum GN=rihA_2 PE=4 SV=1	1	1	1	1	0	1	0	1	1	1	1	1	1	0	1	0	1	1	1	1	1	1	0	1	0	1	1	1	1	1	1	4.2	4.2	4.2	33.98	313	313	1.42	7	5			0	5.3105
A0A136WFF7	A0A136WFF7	6	6	6	tr|A0A136WFF7|A0A136WFF7_9FIRM Preprotein translocase subunit YajC OS=[Clostridium] neopropionicum GN=CLNEO_12630 PE=4 SV=1	1	6	6	6	4	5	6	6	6	6	6	6	6	4	5	6	6	6	6	6	6	6	4	5	6	6	6	6	6	6	6	31.1	31.1	31.1	16.51	151	151	3.23			69	21	0	101.35
A0A136WFF9	A0A136WFF9	3	3	3	tr|A0A136WFF9|A0A136WFF9_9FIRM D-alanyl-D-alanine carboxypeptidase DacA OS=[Clostridium] neopropionicum GN=dacA PE=3 SV=1	1	3	3	3	3	3	0	3	3	2	1	3	2	3	3	0	3	3	2	1	3	2	3	3	0	3	3	2	1	3	2	8.4	8.4	8.4	56.512	512	512	1.87	5	16	2		0	4.1235
A0A136WFG3	A0A136WFG3	2	2	2	tr|A0A136WFG3|A0A136WFG3_9FIRM 50S ribosomal protein L35 OS=[Clostridium] neopropionicum GN=rpmI PE=3 SV=1	1	2	2	2	0	0	0	1	2	1	1	1	1	0	0	0	1	2	1	1	1	1	0	0	0	1	2	1	1	1	1	34.8	34.8	34.8	7.6391	66	66	4				7	0	4.8295
A0A136WFG5	A0A136WFG5	3	3	3	tr|A0A136WFG5|A0A136WFG5_9FIRM Uridine phosphorylase OS=[Clostridium] neopropionicum GN=udp PE=3 SV=1	1	3	3	3	2	1	1	3	3	2	3	3	2	2	1	1	3	3	2	3	3	2	2	1	1	3	3	2	3	3	2	17.7	17.7	17.7	26.917	248	248	2.64	4	1	20		0	8.2942
A0A136WFG8	A0A136WFG8	2	2	2	tr|A0A136WFG8|A0A136WFG8_9FIRM UDP-N-acetylenolpyruvoylglucosamine reductase OS=[Clostridium] neopropionicum GN=murB PE=3 SV=1	1	2	2	2	1	2	2	2	1	2	1	2	2	1	2	2	2	1	2	1	2	2	1	2	2	2	1	2	1	2	2	5.3	5.3	5.3	32.537	302	302	3			15		0.0038717	2.4224
A0A136WFG9	A0A136WFG9	8	8	8	tr|A0A136WFG9|A0A136WFG9_9FIRM Ferritin OS=[Clostridium] neopropionicum GN=ftn PE=3 SV=1	1	8	8	8	5	6	6	7	7	6	7	6	6	5	6	6	7	7	6	7	6	6	5	6	6	7	7	6	7	6	6	55.9	55.9	55.9	19.831	170	170	3.42	1		89	70	0	97.68
A0A136WFH0	A0A136WFH0	2	2	2	tr|A0A136WFH0|A0A136WFH0_9FIRM Uridylate kinase OS=[Clostridium] neopropionicum GN=pyrH PE=3 SV=1	1	2	2	2	2	2	0	2	2	1	1	2	1	2	2	0	2	2	1	1	2	1	2	2	0	2	2	1	1	2	1	12.8	12.8	12.8	25.394	235	235	2.5	4	1	13		0	49.1
A0A136WFH2	A0A136WFH2	1	1	1	tr|A0A136WFH2|A0A136WFH2_9FIRM Uncharacterized protein OS=[Clostridium] neopropionicum GN=CLNEO_12260 PE=4 SV=1	1	1	1	1	0	1	0	1	1	1	0	1	0	0	1	0	1	1	1	0	1	0	0	1	0	1	1	1	0	1	0	8.9	8.9	8.9	21.418	191	191	2.83		1	5		0.0038889	2.4963
A0A136WFH4	A0A136WFH4	2	2	2	tr|A0A136WFH4|A0A136WFH4_9FIRM Uncharacterized protein OS=[Clostridium] neopropionicum GN=CLNEO_12830 PE=4 SV=1	1	2	2	2	1	2	1	2	2	2	2	1	1	1	2	1	2	2	2	2	1	1	1	2	1	2	2	2	2	1	1	22.2	22.2	22.2	10.15	90	90	3.63			7	12	0.0016911	2.6544
A0A136WFH6	A0A136WFH6	1	1	1	tr|A0A136WFH6|A0A136WFH6_9FIRM Uncharacterized protein OS=[Clostridium] neopropionicum GN=CLNEO_16520 PE=4 SV=1	1	1	1	1	0	0	0	0	0	0	0	1	0	0	0	0	0	0	0	0	1	0	0	0	0	0	0	0	0	1	0	2.1	2.1	2.1	60.372	563	563	1	1				0.0088174	1.8432
A0A136WFI1	A0A136WFI1	2	2	2	tr|A0A136WFI1|A0A136WFI1_9FIRM Putative HTH-type transcriptional regulator YusO OS=[Clostridium] neopropionicum GN=yusO_2 PE=4 SV=1	1	2	2	2	1	1	1	2	1	1	2	0	0	1	1	1	2	1	1	2	0	0	1	1	1	2	1	1	2	0	0	9.9	9.9	9.9	18.947	161	161	4				9	0.0016844	2.6279
A0A136WFI2	A0A136WFI2	2	2	2	tr|A0A136WFI2|A0A136WFI2_9FIRM UPF0145 protein CLNEO_12360 OS=[Clostridium] neopropionicum GN=CLNEO_12360 PE=3 SV=1	1	2	2	2	2	1	1	2	2	2	2	1	1	2	1	1	2	2	2	2	1	1	2	1	1	2	2	2	2	1	1	27.2	27.2	27.2	10.966	103	103	4				20	0	19.9
A0A136WFJ2	A0A136WFJ2	6	6	6	tr|A0A136WFJ2|A0A136WFJ2_9FIRM Putative PIN and TRAM-domain containing protein OS=[Clostridium] neopropionicum GN=CLNEO_12460 PE=4 SV=1	1	6	6	6	5	3	1	6	5	6	6	6	5	5	3	1	6	5	6	6	6	5	5	3	1	6	5	6	6	6	5	19.8	19.8	19.8	39.548	359	359	2.47	5	21	33		0	51.148
A0A136WFJ3	A0A136WFJ3	11	10	10	tr|A0A136WFJ3|A0A136WFJ3_9FIRM Methyl-accepting chemotaxis protein PctB OS=[Clostridium] neopropionicum GN=pctB PE=4 SV=1	1	11	10	10	10	6	7	10	10	9	10	9	10	9	6	7	9	9	8	9	8	9	9	6	7	9	9	8	9	8	9	19.9	18.5	18.5	78.076	717	717	1.2	82	11	4		0	115.08
A0A136WFK0	A0A136WFK0	2	2	2	tr|A0A136WFK0|A0A136WFK0_9FIRM Prolyl-tRNA editing protein ProX OS=[Clostridium] neopropionicum GN=proX PE=4 SV=1	1	2	2	2	1	0	0	2	2	2	1	0	0	1	0	0	2	2	2	1	0	0	1	0	0	2	2	2	1	0	0	13.4	13.4	13.4	18.66	164	164	3.89			1	8	0	4.1507
A0A136WFK1	A0A136WFK1	11	11	11	tr|A0A136WFK1|A0A136WFK1_9FIRM Serine hydroxymethyltransferase OS=[Clostridium] neopropionicum GN=glyA PE=3 SV=1	1	11	11	11	7	8	3	10	9	9	10	8	7	7	8	3	10	9	9	10	8	7	7	8	3	10	9	9	10	8	7	32.4	32.4	32.4	45.236	413	413	1.65	30	56			0	42.817
A0A136WFK2	A0A136WFK2	2	2	2	tr|A0A136WFK2|A0A136WFK2_9FIRM Pyrimidine-specific ribonucleoside hydrolase RihA OS=[Clostridium] neopropionicum GN=rihA_1 PE=4 SV=1	1	2	2	2	2	1	0	2	2	2	2	2	2	2	1	0	2	2	2	2	2	2	2	1	0	2	2	2	2	2	2	7.7	7.7	7.7	33.923	310	310	1.82	12	2	8		0	4.9434
A0A136WFL1	A0A136WFL1	1	1	1	tr|A0A136WFL1|A0A136WFL1_9FIRM Stage V sporulation protein D OS=[Clostridium] neopropionicum GN=spoVD_2 PE=4 SV=1	1	1	1	1	1	1	1	1	1	1	1	1	1	1	1	1	1	1	1	1	1	1	1	1	1	1	1	1	1	1	1	2	2	2	80.737	736	736	1	9				0	26.758
A0A136WFL4	A0A136WFL4	1	1	1	tr|A0A136WFL4|A0A136WFL4_9FIRM Proline--tRNA ligase OS=[Clostridium] neopropionicum GN=proS PE=3 SV=1	1	1	1	1	0	0	0	1	1	1	0	0	0	0	0	0	1	1	1	0	0	0	0	0	0	1	1	1	0	0	0	2.9	2.9	2.9	54.703	478	478	1	3				1	-2
A0A136WFL5	A0A136WFL5	1	1	1	tr|A0A136WFL5|A0A136WFL5_9FIRM Phosphocarrier protein HPr OS=[Clostridium] neopropionicum GN=ptsH PE=4 SV=1	1	1	1	1	1	1	0	1	1	1	1	1	1	1	1	0	1	1	1	1	1	1	1	1	0	1	1	1	1	1	1	13.8	13.8	13.8	8.5977	80	80	3.26	3	1	6	13	0	16.322
A0A136WFL7	A0A136WFL7	2	2	2	tr|A0A136WFL7|A0A136WFL7_9FIRM Protein-glutamine gamma-glutamyltransferase OS=[Clostridium] neopropionicum GN=tgpA PE=4 SV=1	1	2	2	2	1	1	2	2	2	2	2	2	2	1	1	2	2	2	2	2	2	2	1	1	2	2	2	2	2	2	2	6.5	6.5	6.5	37.333	341	341	2.08	10	4	10	1	0	4.4938
A0A136WFL9	A0A136WFL9	10	10	10	tr|A0A136WFL9|A0A136WFL9_9FIRM Prephenate dehydrogenase OS=[Clostridium] neopropionicum GN=CLNEO_13270 PE=4 SV=1	1	10	10	10	9	10	5	10	8	8	9	9	9	9	10	5	10	8	8	9	9	9	9	10	5	10	8	8	9	9	9	28.7	28.7	28.7	31.017	282	282	2.47	42	29	122	7	0	43.912
A0A136WFM1	A0A136WFM1	13	13	13	tr|A0A136WFM1|A0A136WFM1_9FIRM p-protein OS=[Clostridium] neopropionicum GN=pheA PE=4 SV=1	1	13	13	13	11	10	4	11	13	11	12	11	13	11	10	4	11	13	11	12	11	13	11	10	4	11	13	11	12	11	13	38.5	38.5	38.5	42.604	379	379	1.71	72	82	21		0	198.25
A0A136WFM5	A0A136WFM5	15	15	15	tr|A0A136WFM5|A0A136WFM5_9FIRM Flagellin OS=[Clostridium] neopropionicum GN=hag PE=3 SV=1	1	15	15	15	14	14	13	12	14	12	12	13	13	14	14	13	12	14	12	12	13	13	14	14	13	12	14	12	12	13	13	48.4	48.4	48.4	53.887	523	523	1.98	12	147	9		0	209.39
A0A136WFM7	A0A136WFM7	1	1	1	tr|A0A136WFM7|A0A136WFM7_9FIRM Uncharacterized protein OS=[Clostridium] neopropionicum GN=CLNEO_13290 PE=4 SV=1	1	1	1	1	0	0	0	0	1	0	0	0	0	0	0	0	0	1	0	0	0	0	0	0	0	0	1	0	0	0	0	19.8	19.8	19.8	11.316	106	106	1	1				0.0068349	1.9437
A0A136WFM8	A0A136WFM8	1	1	1	tr|A0A136WFM8|A0A136WFM8_9FIRM Pseudouridine kinase OS=[Clostridium] neopropionicum GN=psuK PE=4 SV=1	1	1	1	1	0	0	0	1	1	1	0	1	0	0	0	0	1	1	1	0	1	0	0	0	0	1	1	1	0	1	0	4.4	4.4	4.4	40.179	366	366	1.33	4	2			0	18.111
A0A136WFM9	A0A136WFM9	5	5	5	tr|A0A136WFM9|A0A136WFM9_9FIRM NAD-dependent malic enzyme OS=[Clostridium] neopropionicum GN=CLNEO_13330 PE=4 SV=1	1	5	5	5	3	3	1	3	2	4	2	3	3	3	3	1	3	2	4	2	3	3	3	3	1	3	2	4	2	3	3	19.6	19.6	19.6	41.901	392	392	1.5	16	16			0	21.743
A0A136WFN1	A0A136WFN1	7	7	7	tr|A0A136WFN1|A0A136WFN1_9FIRM Leucine--tRNA ligase OS=[Clostridium] neopropionicum GN=leuS PE=3 SV=1	1	7	7	7	5	5	4	6	4	5	5	5	5	5	5	4	6	4	5	5	5	5	5	5	4	6	4	5	5	5	5	9.8	9.8	9.8	91.064	803	803	1.27	43	1	3	2	0	19.594
A0A136WFN5	A0A136WFN5	2	2	2	tr|A0A136WFN5|A0A136WFN5_9FIRM Glyoxalase-like domain protein OS=[Clostridium] neopropionicum GN=CLNEO_12860 PE=4 SV=1	1	2	2	2	2	1	2	2	2	2	2	1	0	2	1	2	2	2	2	2	1	0	2	1	2	2	2	2	2	1	0	13.5	13.5	13.5	18.26	155	155	3.92			2	22	0	5.2721
A0A136WFN8	A0A136WFN8	4	4	4	tr|A0A136WFN8|A0A136WFN8_9FIRM 50S ribosomal protein L20 OS=[Clostridium] neopropionicum GN=rplT PE=3 SV=1	1	4	4	4	1	1	0	3	3	3	3	3	0	1	1	0	3	3	3	3	3	0	1	1	0	3	3	3	3	3	0	32.5	32.5	32.5	13.149	117	117	3.88			3	21	0	36.462
A0A136WFP2	A0A136WFP2	3	3	3	tr|A0A136WFP2|A0A136WFP2_9FIRM DegV domain-containing protein OS=[Clostridium] neopropionicum GN=CLNEO_12480 PE=4 SV=1	1	3	3	3	1	0	1	2	2	2	2	2	2	1	0	1	2	2	2	2	2	2	1	0	1	2	2	2	2	2	2	16.5	16.5	16.5	33.028	297	297	2.12	6	2	8		0	8.9286
A0A136WFP8	A0A136WFP8	13	13	13	tr|A0A136WFP8|A0A136WFP8_9FIRM Methionine gamma-lyase OS=[Clostridium] neopropionicum GN=mdeA_1 PE=3 SV=1	1	13	13	13	9	7	8	13	13	12	13	11	12	9	7	8	13	13	12	13	11	12	9	7	8	13	13	12	13	11	12	44.4	44.4	44.4	46.41	428	428	1.71	110	121	33		0	237.54
A0A136WFQ3	A0A136WFQ3	14	14	14	tr|A0A136WFQ3|A0A136WFQ3_9FIRM Elongation factor Ts OS=[Clostridium] neopropionicum GN=tsf PE=3 SV=1	1	14	14	14	9	9	6	10	11	11	11	11	10	9	9	6	10	11	11	11	11	10	9	9	6	10	11	11	11	11	10	42.6	42.6	42.6	34.215	310	310	1.94	56	89	44		0	71.008
A0A136WFQ4	A0A136WFQ4	2	2	2	tr|A0A136WFQ4|A0A136WFQ4_9FIRM 3-dehydroquinate dehydratase OS=[Clostridium] neopropionicum GN=aroQ PE=3 SV=1	1	2	2	2	2	1	0	2	2	2	1	1	0	2	1	0	2	2	2	1	1	0	2	1	0	2	2	2	1	1	0	21.6	21.6	21.6	16.473	148	148	3.21	3	2	2	12	0	20.294
A0A136WFQ5	A0A136WFQ5	2	2	2	tr|A0A136WFQ5|A0A136WFQ5_9FIRM Trp repressor protein OS=[Clostridium] neopropionicum GN=CLNEO_13050 PE=4 SV=1	1	2	2	2	0	0	0	0	1	0	0	2	0	0	0	0	0	1	0	0	2	0	0	0	0	0	1	0	0	2	0	19.8	19.8	19.8	11.414	101	101	4				3	0.0027964	2.5855
A0A136WFQ9	A0A136WFQ9	2	2	2	tr|A0A136WFQ9|A0A136WFQ9_9FIRM Transcriptional regulatory protein MoaR1 OS=[Clostridium] neopropionicum GN=moaR1 PE=4 SV=1	1	2	2	2	1	1	0	2	2	2	2	2	1	1	1	0	2	2	2	2	2	1	1	1	0	2	2	2	2	2	1	7.2	7.2	7.2	47.443	405	405	1.74	5	14			0	7.8501
A0A136WFR7	A0A136WFR7	13	13	13	tr|A0A136WFR7|A0A136WFR7_9FIRM Membrane lipoprotein TpN38(B) OS=[Clostridium] neopropionicum GN=CLNEO_12610 PE=4 SV=1	1	13	13	13	9	12	8	12	12	12	13	12	11	9	12	8	12	12	12	13	12	11	9	12	8	12	12	12	13	12	11	42	42	42	40.232	376	376	1.98	30	119	27		0	183.11
A0A136WFS0	A0A136WFS0	1	1	1	tr|A0A136WFS0|A0A136WFS0_9FIRM Uncharacterized protein OS=[Clostridium] neopropionicum GN=CLNEO_13730 PE=4 SV=1	1	1	1	1	1	1	1	1	1	1	1	1	1	1	1	1	1	1	1	1	1	1	1	1	1	1	1	1	1	1	1	6.8	6.8	6.8	25.818	220	220	3			9		0	5.3222
A0A136WFS5	A0A136WFS5	5	5	5	tr|A0A136WFS5|A0A136WFS5_9FIRM 3-phosphoshikimate 1-carboxyvinyltransferase OS=[Clostridium] neopropionicum GN=aroA PE=3 SV=1	1	5	5	5	5	3	3	5	5	4	4	5	5	5	3	3	5	5	4	4	5	5	5	3	3	5	5	4	4	5	5	15.7	15.7	15.7	45.442	421	421	1.45	32	26			0	20.567
A0A136WFS6	A0A136WFS6	4	4	4	tr|A0A136WFS6|A0A136WFS6_9FIRM 3-dehydroquinate synthase OS=[Clostridium] neopropionicum GN=aroB PE=3 SV=1	1	4	4	4	3	3	0	2	3	3	2	3	3	3	3	0	2	3	3	2	3	3	3	3	0	2	3	3	2	3	3	12.2	12.2	12.2	38.074	353	353	2.04	9	9	10		0	6.4612
A0A136WFS7	A0A136WFS7	2	2	2	tr|A0A136WFS7|A0A136WFS7_9FIRM Penicillin-binding protein 1A/1B OS=[Clostridium] neopropionicum GN=ponA PE=4 SV=1	1	2	2	2	1	2	1	2	2	2	2	2	2	1	2	1	2	2	2	2	2	2	1	2	1	2	2	2	2	2	2	1.9	1.9	1.9	97.84	898	898	1.49	23	7	5		0.00058893	3.2276
A0A136WFT0	A0A136WFT0	1	1	1	tr|A0A136WFT0|A0A136WFT0_9FIRM Transcriptional regulator SlyA OS=[Clostridium] neopropionicum GN=slyA_2 PE=4 SV=1	1	1	1	1	0	0	1	1	0	0	0	0	0	0	0	1	1	0	0	0	0	0	0	0	1	1	0	0	0	0	0	10.6	10.6	10.6	17.769	151	151	4				2	1	-2
A0A136WFT6	A0A136WFT6	1	1	1	tr|A0A136WFT6|A0A136WFT6_9FIRM Uncharacterized protein OS=[Clostridium] neopropionicum GN=CLNEO_13350 PE=4 SV=1	1	1	1	1	1	1	1	1	1	1	1	0	0	1	1	1	1	1	1	1	0	0	1	1	1	1	1	1	1	0	0	14.4	14.4	14.4	10.904	97	97	4				7	0	12.428
A0A136WFT7	A0A136WFT7	3	3	3	tr|A0A136WFT7|A0A136WFT7_9FIRM Threonine--tRNA ligase OS=[Clostridium] neopropionicum GN=thrZ PE=3 SV=1	1	3	3	3	2	0	0	1	1	1	1	2	1	2	0	0	1	1	1	1	2	1	2	0	0	1	1	1	1	2	1	8	8	8	72.567	635	635	1.13	13	2			0	6.2883
A0A136WFT9	A0A136WFT9	5	5	5	tr|A0A136WFT9|A0A136WFT9_9FIRM Nicotinamidase/pyrazinamidase OS=[Clostridium] neopropionicum GN=CLNEO_12810 PE=4 SV=1	1	5	5	5	2	2	0	4	5	5	3	4	1	2	2	0	4	5	5	3	4	1	2	2	0	4	5	5	3	4	1	35.8	35.8	35.8	19.196	173	173	2.88	9	1	8	15	0	8.6379
A0A136WFU6	A0A136WFU6	3	3	3	tr|A0A136WFU6|A0A136WFU6_9FIRM Type II secretion system protein F OS=[Clostridium] neopropionicum GN=epsF PE=4 SV=1	1	3	3	3	1	3	1	3	3	3	3	3	3	1	3	1	3	3	3	3	3	3	1	3	1	3	3	3	3	3	3	9.5	9.5	9.5	38.426	347	347	3.04			22	1	0	7.2925
A0A136WFV4	A0A136WFV4	3	3	3	tr|A0A136WFV4|A0A136WFV4_9FIRM Pseudouridine-5-phosphate glycosidase OS=[Clostridium] neopropionicum GN=psuG PE=3 SV=1	1	3	3	3	0	1	1	2	3	3	3	2	3	0	1	1	2	3	3	3	2	3	0	1	1	2	3	3	3	2	3	17.3	17.3	17.3	32.972	306	306	2.94		1	17		0	8.7644
A0A136WFW4	A0A136WFW4	11	11	11	tr|A0A136WFW4|A0A136WFW4_9FIRM Phospho-2-dehydro-3-deoxyheptonate aldolase OS=[Clostridium] neopropionicum GN=aroF PE=4 SV=1	1	11	11	11	9	7	5	10	10	8	11	11	7	9	7	5	10	10	8	11	11	7	9	7	5	10	10	8	11	11	7	30.6	30.6	30.6	36.832	337	337	2.11	55	59	69	3	0	110.05
A0A136WFX0	A0A136WFX0	1	1	1	tr|A0A136WFX0|A0A136WFX0_9FIRM Probable transcriptional regulatory protein CLNEO_13760 OS=[Clostridium] neopropionicum GN=CLNEO_13760 PE=3 SV=1	1	1	1	1	0	0	0	1	1	1	0	1	0	0	0	0	1	1	1	0	1	0	0	0	0	1	1	1	0	1	0	8.3	8.3	8.3	26.515	242	242	1	4				0.0038738	2.4254
A0A136WFX4	A0A136WFX4	9	9	9	tr|A0A136WFX4|A0A136WFX4_9FIRM Aminotransferase OS=[Clostridium] neopropionicum GN=aspC PE=3 SV=1	1	9	9	9	5	7	3	6	7	7	9	8	9	5	7	3	6	7	7	9	8	9	5	7	3	6	7	7	9	8	9	32.7	32.7	32.7	43.219	395	395	1.73	36	73	5		0	62.126
A0A136WFX9	A0A136WFX9	1	1	1	tr|A0A136WFX9|A0A136WFX9_9FIRM Sialic acid-binding periplasmic protein SiaP OS=[Clostridium] neopropionicum GN=siaP_1 PE=4 SV=1	1	1	1	1	1	0	0	0	0	0	0	0	0	1	0	0	0	0	0	0	0	0	1	0	0	0	0	0	0	0	0	4.6	4.6	4.6	37.711	345	345	3			1		0	47.677
A0A136WFY4	A0A136WFY4	5	5	5	tr|A0A136WFY4|A0A136WFY4_9FIRM Uncharacterized protein OS=[Clostridium] neopropionicum GN=CLNEO_13310 PE=4 SV=1	1	5	5	5	4	3	3	5	5	5	5	4	5	4	3	3	5	5	5	5	4	5	4	3	3	5	5	5	5	4	5	25	25	25	22.856	212	212	2.52	24	16	66	9	0	36.304
A0A136WFY6	A0A136WFY6	65	65	65	tr|A0A136WFY6|A0A136WFY6_9FIRM Aldehyde-alcohol dehydrogenase OS=[Clostridium] neopropionicum GN=adhE PE=3 SV=1	1	65	65	65	63	47	31	59	61	61	63	62	63	63	47	31	59	61	61	63	62	63	63	47	31	59	61	61	63	62	63	69.3	69.3	69.3	96.028	880	880	1.55	1010	320	181	58	0	323.31
A0A136WFZ2	A0A136WFZ2	4	4	4	tr|A0A136WFZ2|A0A136WFZ2_9FIRM Galactose/methyl galactoside import ATP-binding protein MglA OS=[Clostridium] neopropionicum GN=mglA_2 PE=4 SV=1	1	4	4	4	1	0	1	2	3	3	3	2	3	1	0	1	2	3	3	3	2	3	1	0	1	2	3	3	3	2	3	11.7	11.7	11.7	57.739	522	522	2.05		19	1		0	14.541
A0A136WFZ3	A0A136WFZ3	3	3	3	tr|A0A136WFZ3|A0A136WFZ3_9FIRM HTH-type transcriptional regulator CymR OS=[Clostridium] neopropionicum GN=cymR_1 PE=4 SV=1	1	3	3	3	3	0	0	2	3	2	2	0	1	3	0	0	2	3	2	2	0	1	3	0	0	2	3	2	2	0	1	20.5	20.5	20.5	16.317	146	146	3.61	1	1	2	14	0	7.4591
A0A136WFZ5	A0A136WFZ5	1	1	1	tr|A0A136WFZ5|A0A136WFZ5_9FIRM Prolyl-tRNA synthetase OS=[Clostridium] neopropionicum GN=CLNEO_13960 PE=4 SV=1	1	1	1	1	1	1	1	1	1	1	1	0	0	1	1	1	1	1	1	1	0	0	1	1	1	1	1	1	1	0	0	8.2	8.2	8.2	17.147	158	158	3.56	1		1	7	0	5.3821
A0A136WFZ7	A0A136WFZ7	1	1	1	tr|A0A136WFZ7|A0A136WFZ7_9FIRM Imidazole glycerol phosphate synthase subunit HisH OS=[Clostridium] neopropionicum GN=hisH1 PE=3 SV=1	1	1	1	1	0	1	1	1	1	1	1	1	1	0	1	1	1	1	1	1	1	1	0	1	1	1	1	1	1	1	1	6.9	6.9	6.9	22.003	203	203	3			8		0.0016835	2.6273
A0A136WG01	A0A136WG01	1	1	1	tr|A0A136WG01|A0A136WG01_9FIRM Asparagine synthetase 3 OS=[Clostridium] neopropionicum GN=asnO PE=4 SV=1	1	1	1	1	1	1	1	0	0	0	0	0	0	1	1	1	0	0	0	0	0	0	1	1	1	0	0	0	0	0	0	2.1	2.1	2.1	71.107	616	616	2		3			1	-2
A0A136WG03	A0A136WG03	2	2	2	tr|A0A136WG03|A0A136WG03_9FIRM HPr kinase/phosphorylase OS=[Clostridium] neopropionicum GN=hprK PE=3 SV=1	1	2	2	2	0	1	0	0	0	1	1	2	0	0	1	0	0	0	1	1	2	0	0	1	0	0	0	1	1	2	0	7.1	7.1	7.1	35.089	310	310	3			5		0.00059172	3.2979
A0A136WG04	A0A136WG04	2	2	2	tr|A0A136WG04|A0A136WG04_9FIRM DNA helicase OS=[Clostridium] neopropionicum GN=pcrA PE=3 SV=1	1	2	2	2	0	0	0	0	1	1	1	0	0	0	0	0	0	1	1	1	0	0	0	0	0	0	1	1	1	0	0	4.4	4.4	4.4	86.028	751	751	2.67		1	2		1	-2
A0A136WG11	A0A136WG11	9	9	9	tr|A0A136WG11|A0A136WG11_9FIRM Uncharacterized protein OS=[Clostridium] neopropionicum GN=CLNEO_07220 PE=4 SV=1	1	9	9	9	5	5	5	7	9	7	9	7	7	5	5	5	7	9	7	9	7	7	5	5	5	7	9	7	9	7	7	49.5	49.5	49.5	20.952	182	182	3.02			61	1	0	32.921
A0A136WG25	A0A136WG25	2	2	2	tr|A0A136WG25|A0A136WG25_9FIRM Uncharacterized protein OS=[Clostridium] neopropionicum GN=CLNEO_07340 PE=4 SV=1	1	2	2	2	0	0	1	1	2	2	2	2	2	0	0	1	1	2	2	2	2	2	0	0	1	1	2	2	2	2	2	10.4	10.4	10.4	37.296	345	345	1.97	8	14	7		0	88.467
A0A136WG26	A0A136WG26	1	1	1	tr|A0A136WG26|A0A136WG26_9FIRM Chorismate synthase OS=[Clostridium] neopropionicum GN=aroC PE=3 SV=1	1	1	1	1	1	1	0	1	1	1	1	1	1	1	1	0	1	1	1	1	1	1	1	1	0	1	1	1	1	1	1	3.9	3.9	3.9	38.738	361	361	1.67	3	6			1	-2
A0A136WG30	A0A136WG30	3	1	1	tr|A0A136WG30|A0A136WG30_9FIRM Chaperone protein ClpB OS=[Clostridium] neopropionicum GN=clpB PE=3 SV=1	1	3	1	1	3	2	2	2	2	2	2	2	2	1	0	0	0	0	0	0	0	0	1	0	0	0	0	0	0	0	0	3.7	0.9	0.9	96.841	860	860	2		1			1	-2
A0A136WG37	A0A136WG37	1	1	1	tr|A0A136WG37|A0A136WG37_9FIRM Mycothiol acetyltransferase OS=[Clostridium] neopropionicum GN=mshD_1 PE=4 SV=1	1	1	1	1	1	1	1	1	0	1	1	1	1	1	1	1	1	0	1	1	1	1	1	1	1	1	0	1	1	1	1	4.2	4.2	4.2	30.761	263	263	3			8		0.0011422	2.8638
A0A136WG42	A0A136WG42	6	6	6	tr|A0A136WG42|A0A136WG42_9FIRM Valine--tRNA ligase OS=[Clostridium] neopropionicum GN=valS PE=3 SV=1	1	6	6	6	5	6	6	6	6	6	5	6	5	5	6	6	6	6	6	5	6	5	5	6	6	6	6	6	5	6	5	8.1	8.1	8.1	102.06	877	877	1.16	48	9			0	21.681
A0A136WG48	A0A136WG48	1	1	1	tr|A0A136WG48|A0A136WG48_9FIRM Prophage endopeptidase tail OS=[Clostridium] neopropionicum GN=CLNEO_07370 PE=4 SV=1	1	1	1	1	1	1	0	1	1	1	1	1	1	1	1	0	1	1	1	1	1	1	1	1	0	1	1	1	1	1	1	3.1	3.1	3.1	45.929	419	419	1.89	1	8			0.0011507	2.9226
A0A136WG49	A0A136WG49	2	2	2	tr|A0A136WG49|A0A136WG49_9FIRM Histidinol-phosphate aminotransferase OS=[Clostridium] neopropionicum GN=hisC PE=3 SV=1	1	2	2	2	0	1	1	1	2	1	0	1	1	0	1	1	1	2	1	0	1	1	0	1	1	1	2	1	0	1	1	9	9	9	39.821	354	354	1.33	6	3			0	4.3968
A0A136WG50	A0A136WG50	1	1	1	tr|A0A136WG50|A0A136WG50_9FIRM ATP phosphoribosyltransferase OS=[Clostridium] neopropionicum GN=hisG PE=3 SV=1	1	1	1	1	1	1	1	1	1	1	1	1	1	1	1	1	1	1	1	1	1	1	1	1	1	1	1	1	1	1	1	4.7	4.7	4.7	24.107	215	215	3			9		0.0083203	1.866
A0A136WG65	A0A136WG65	1	1	1	tr|A0A136WG65|A0A136WG65_9FIRM Uncharacterized protein OS=[Clostridium] neopropionicum GN=CLNEO_07210 PE=4 SV=1	1	1	1	1	1	1	0	1	1	1	1	1	1	1	1	0	1	1	1	1	1	1	1	1	0	1	1	1	1	1	1	3.1	3.1	3.1	51.019	449	449	2	4	1	4		1	-2
A0A136WG67	A0A136WG67	11	11	11	tr|A0A136WG67|A0A136WG67_9FIRM Pyruvate carboxylase OS=[Clostridium] neopropionicum GN=cfiB PE=4 SV=1	1	11	11	11	11	8	5	10	10	10	9	9	11	11	8	5	10	10	10	9	9	11	11	8	5	10	10	10	9	9	11	11.7	11.7	11.7	128.23	1153	1153	1	90				0	109.82
A0A136WG69	A0A136WG69	2	2	2	tr|A0A136WG69|A0A136WG69_9FIRM Uncharacterized protein OS=[Clostridium] neopropionicum GN=CLNEO_07300 PE=4 SV=1	1	2	2	2	1	1	0	1	2	2	2	0	1	1	1	0	1	2	2	2	0	1	1	1	0	1	2	2	2	0	1	22.6	22.6	22.6	14.47	124	124	3.67	1		1	10	0	13.425
A0A136WG70	A0A136WG70	1	1	1	tr|A0A136WG70|A0A136WG70_9FIRM Uncharacterized protein OS=[Clostridium] neopropionicum GN=CLNEO_07280 PE=4 SV=1	1	1	1	1	0	0	0	1	1	0	1	0	0	0	0	0	1	1	0	1	0	0	0	0	0	1	1	0	1	0	0	6.1	6.1	6.1	16.842	147	147	4				3	0.009684	1.7464
A0A136WG73	A0A136WG73	1	1	1	tr|A0A136WG73|A0A136WG73_9FIRM Succinyl-CoA:coenzyme A transferase OS=[Clostridium] neopropionicum GN=cat1 PE=4 SV=1	1	1	1	1	0	0	0	1	0	0	0	1	0	0	0	0	1	0	0	0	1	0	0	0	0	1	0	0	0	1	0	3.4	3.4	3.4	48.877	445	445	1	2				1	-2
A0A136WG74	A0A136WG74	1	1	1	tr|A0A136WG74|A0A136WG74_9FIRM Bacteriophage Gp15 protein OS=[Clostridium] neopropionicum GN=CLNEO_07310 PE=4 SV=1	1	1	1	1	0	0	0	1	0	0	0	0	0	0	0	0	1	0	0	0	0	0	0	0	0	1	0	0	0	0	0	6.6	6.6	6.6	23.483	198	198	3			1		0.008822	1.8437
A0A136WG75	A0A136WG75	2	2	2	tr|A0A136WG75|A0A136WG75_9FIRM Uncharacterized protein OS=[Clostridium] neopropionicum GN=CLNEO_07380 PE=4 SV=1	1	2	2	2	0	0	0	0	2	0	0	1	0	0	0	0	0	2	0	0	1	0	0	0	0	0	2	0	0	1	0	16.2	16.2	16.2	11.227	99	99	4				3	0	4.7873
A0A136WG77;A0A136WBV5	A0A136WG77;A0A136WBV5	2;2	2;2	2;2	tr|A0A136WG77|A0A136WG77_9FIRM Uncharacterized protein OS=[Clostridium] neopropionicum GN=CLNEO_07400 PE=4 SV=1;tr|A0A136WBV5|A0A136WBV5_9FIRM Uncharacterized protein OS=[Clostridium] neopropionicum GN=CLNEO_26960 PE=4 SV=1	2	2	2	2	1	1	0	1	1	1	1	2	1	1	1	0	1	1	1	1	2	1	1	1	0	1	1	1	1	2	1	15.4	15.4	15.4	13.397	117	117;117	4				10	0.0011416	2.8559
A0A136WG81	A0A136WG81	10	10	10	tr|A0A136WG81|A0A136WG81_9FIRM Tripartite tricarboxylate transporter family receptor OS=[Clostridium] neopropionicum GN=CLNEO_14210 PE=4 SV=1	1	10	10	10	8	9	7	10	10	10	10	10	8	8	9	7	10	10	10	10	10	8	8	9	7	10	10	10	10	10	8	41.2	41.2	41.2	34.981	337	337	2.34	12	102	71	2	0	323.31
A0A136WG84	A0A136WG84	3	3	3	tr|A0A136WG84|A0A136WG84_9FIRM Uncharacterized protein OS=[Clostridium] neopropionicum GN=CLNEO_07410 PE=4 SV=1	1	3	3	3	2	3	2	3	3	3	3	3	3	2	3	2	3	3	3	3	3	3	2	3	2	3	3	3	3	3	3	13.6	13.6	13.6	23.081	206	206	2.8	4	1	34	1	0	21.225
A0A136WG99	A0A136WG99	2	2	2	tr|A0A136WG99|A0A136WG99_9FIRM 1-(5-phosphoribosyl)-5-[(5-phosphoribosylamino)methylideneamino] imidazole-4-carboxamide isomerase OS=[Clostridium] neopropionicum GN=hisA PE=3 SV=1	1	2	2	2	1	2	1	1	1	1	1	1	1	1	2	1	1	1	1	1	1	1	1	2	1	1	1	1	1	1	1	12	12	12	25.952	241	241	2.91		1	10		0	8.3686
A0A136WGA1	A0A136WGA1	3	2	2	tr|A0A136WGA1|A0A136WGA1_9FIRM DAK2 domain protein OS=[Clostridium] neopropionicum GN=CLNEO_06960 PE=4 SV=1	1	3	2	2	3	2	1	2	2	2	2	2	2	2	1	1	1	1	1	1	1	1	2	1	1	1	1	1	1	1	1	8.6	7	7	60.229	560	560	1.91	1	10			0	6.23
A0A136WGA8	A0A136WGA8	18	18	18	tr|A0A136WGA8|A0A136WGA8_9FIRM Uncharacterized protein OS=[Clostridium] neopropionicum GN=CLNEO_07230 PE=4 SV=1	1	18	18	18	13	18	13	18	17	18	18	18	17	13	18	13	18	17	18	18	18	17	13	18	13	18	17	18	18	18	17	60.1	60.1	60.1	31.329	288	288	2.7	32	51	260	8	0	260.82
A0A136WGD2	A0A136WGD2	2	2	2	tr|A0A136WGD2|A0A136WGD2_9FIRM Cellulosome-anchoring protein OS=[Clostridium] neopropionicum GN=ancA_1 PE=4 SV=1	1	2	2	2	0	0	0	0	0	1	1	0	0	0	0	0	0	0	1	1	0	0	0	0	0	0	0	1	1	0	0	2.7	2.7	2.7	144.74	1318	1318	2	1		1		1	-2
A0A136WGF6	A0A136WGF6	2	2	2	tr|A0A136WGF6|A0A136WGF6_9FIRM RelB antitoxin OS=[Clostridium] neopropionicum GN=CLNEO_08720 PE=4 SV=1	1	2	2	2	2	2	2	2	2	2	2	2	2	2	2	2	2	2	2	2	2	2	2	2	2	2	2	2	2	2	2	17.2	17.2	17.2	13.783	122	122	2.35	5	7	14		0.0022422	2.6128
A0A136WGG6	A0A136WGG6	12	12	12	tr|A0A136WGG6|A0A136WGG6_9FIRM Uncharacterized protein OS=[Clostridium] neopropionicum GN=CLNEO_07560 PE=4 SV=1	1	12	12	12	9	11	9	10	11	12	11	8	5	9	11	9	10	11	12	11	8	5	9	11	9	10	11	12	11	8	5	76.8	76.8	76.8	15.8	138	138	3.64	7	9	18	125	0	75.528
A0A136WGG9	A0A136WGG9	1	1	1	tr|A0A136WGG9|A0A136WGG9_9FIRM Uncharacterized protein OS=[Clostridium] neopropionicum GN=CLNEO_08380 PE=4 SV=1	1	1	1	1	1	1	1	1	1	1	1	1	1	1	1	1	1	1	1	1	1	1	1	1	1	1	1	1	1	1	1	5.7	5.7	5.7	34.684	297	297	2.33	6	2	13		0	7.6057
A0A136WGH1	A0A136WGH1	2	2	2	tr|A0A136WGH1|A0A136WGH1_9FIRM Uncharacterized protein OS=[Clostridium] neopropionicum GN=CLNEO_07290 PE=4 SV=1	1	2	2	2	2	2	1	2	2	2	2	1	1	2	2	1	2	2	2	2	1	1	2	2	1	2	2	2	2	1	1	17.2	17.2	17.2	17.752	163	163	2.77	9			13	0	19.065
A0A136WGH9	A0A136WGH9	1	1	1	tr|A0A136WGH9|A0A136WGH9_9FIRM Recombinase OS=[Clostridium] neopropionicum GN=CLNEO_08480 PE=4 SV=1	1	1	1	1	0	1	1	1	1	1	1	1	0	0	1	1	1	1	1	1	1	0	0	1	1	1	1	1	1	1	0	4.9	4.9	4.9	36.452	306	306	4				7	1	-2
A0A136WGI6	A0A136WGI6	4	4	4	tr|A0A136WGI6|A0A136WGI6_9FIRM Uncharacterized protein OS=[Clostridium] neopropionicum GN=CLNEO_14300 PE=4 SV=1	1	4	4	4	2	4	4	3	3	3	3	1	3	2	4	4	3	3	3	3	1	3	2	4	4	3	3	3	3	1	3	29.7	29.7	29.7	15.732	138	138	4				26	0	7.867
A0A136WGI8	A0A136WGI8	1	1	1	tr|A0A136WGI8|A0A136WGI8_9FIRM Putative chromosome-partitioning protein ParB OS=[Clostridium] neopropionicum GN=parB_2 PE=3 SV=1	1	1	1	1	0	0	0	1	1	0	0	1	1	0	0	0	1	1	0	0	1	1	0	0	0	1	1	0	0	1	1	3.6	3.6	3.6	34.686	307	307	1	4				1	-2
A0A136WGI9	A0A136WGI9	1	1	1	tr|A0A136WGI9|A0A136WGI9_9FIRM Regulatory protein SoxS OS=[Clostridium] neopropionicum GN=soxS PE=4 SV=1	1	1	1	1	0	0	0	1	1	0	1	1	0	0	0	0	1	1	0	1	1	0	0	0	0	1	1	0	1	1	0	2.5	2.5	2.5	37.398	316	316	2.17	1	3	2		0.0011396	2.8267
A0A136WGJ2	A0A136WGJ2	1	1	1	tr|A0A136WGJ2|A0A136WGJ2_9FIRM Uncharacterized protein OS=[Clostridium] neopropionicum GN=CLNEO_07490 PE=4 SV=1	1	1	1	1	1	1	0	1	1	1	1	1	1	1	1	0	1	1	1	1	1	1	1	1	0	1	1	1	1	1	1	3.3	3.3	3.3	46.871	420	420	1.89	1	8			0.0011429	2.873
A0A136WGJ5	A0A136WGJ5	4	4	4	tr|A0A136WGJ5|A0A136WGJ5_9FIRM Alkaline shock protein 23 OS=[Clostridium] neopropionicum GN=CLNEO_06950 PE=4 SV=1	1	4	4	4	2	4	3	3	4	3	4	3	2	2	4	3	3	4	3	4	3	2	2	4	3	3	4	3	4	3	2	25.4	25.4	25.4	12.909	118	118	3.45	5	1	1	26	0	26.593
A0A136WGK0	A0A136WGK0	1	1	1	tr|A0A136WGK0|A0A136WGK0_9FIRM ECF RNA polymerase sigma factor SigW OS=[Clostridium] neopropionicum GN=sigW_2 PE=3 SV=1	1	1	1	1	1	1	0	1	1	1	1	1	1	1	1	0	1	1	1	1	1	1	1	1	0	1	1	1	1	1	1	8.4	8.4	8.4	24.922	215	215	2.89		1	8		0	3.6907
A0A136WGK8	A0A136WGK8	3	3	3	tr|A0A136WGK8|A0A136WGK8_9FIRM Peptide deformylase OS=[Clostridium] neopropionicum GN=def_1 PE=3 SV=1	1	3	3	3	1	0	0	2	3	2	2	1	1	1	0	0	2	3	2	2	1	1	1	0	0	2	3	2	2	1	1	13.7	13.7	13.7	18.659	161	161	2.76	5	1	4	7	0	27.596
A0A136WGM1	A0A136WGM1	4	4	4	tr|A0A136WGM1|A0A136WGM1_9FIRM Mobilization protein A OS=[Clostridium] neopropionicum GN=mobA_2 PE=4 SV=1	1	4	4	4	3	1	1	2	2	3	2	3	3	3	1	1	2	2	3	2	3	3	3	1	1	2	2	3	2	3	3	8.7	8.7	8.7	61.438	526	526	1.35	18	3	1	1	0	5.5295
A0A136WGM4	A0A136WGM4	2	2	2	tr|A0A136WGM4|A0A136WGM4_9FIRM Antitoxin HigA OS=[Clostridium] neopropionicum GN=higA PE=4 SV=1	1	2	2	2	0	0	1	0	0	1	0	0	0	0	0	1	0	0	1	0	0	0	0	0	1	0	0	1	0	0	0	23.2	23.2	23.2	11.517	99	99	4				2	1	-2
A0A136WGN6	A0A136WGN6	2	2	2	tr|A0A136WGN6|A0A136WGN6_9FIRM Uncharacterized protein OS=[Clostridium] neopropionicum GN=CLNEO_09520 PE=4 SV=1	1	2	2	2	1	1	2	2	2	2	1	2	2	1	1	2	2	2	2	1	2	2	1	1	2	2	2	2	1	2	2	21.2	21.2	21.2	11.821	104	104	3.88			5	36	0	47.807
A0A136WGP1	A0A136WGP1	1	1	1	tr|A0A136WGP1|A0A136WGP1_9FIRM Uncharacterized protein OS=[Clostridium] neopropionicum GN=CLNEO_09100 PE=4 SV=1	1	1	1	1	0	0	0	0	0	1	0	0	0	0	0	0	0	0	1	0	0	0	0	0	0	0	0	1	0	0	0	0.8	0.8	0.8	208.03	1840	1840	3			1		1	-2
A0A136WGP4;A0A136WEP1	A0A136WGP4	14;2	14;2	13;2	tr|A0A136WGP4|A0A136WGP4_9FIRM Hydroxylamine reductase OS=[Clostridium] neopropionicum GN=hcp_2 PE=3 SV=1	2	14	14	13	12	13	13	11	13	13	13	11	13	12	13	13	11	13	13	13	11	13	11	12	12	10	12	12	12	10	12	32	32	30.2	59.655	543	543;614	1.87	54	145	11	7	0	118.14
A0A136WGP9	A0A136WGP9	6	6	5	tr|A0A136WGP9|A0A136WGP9_9FIRM 3-aminobutyryl-CoA ammonia lyase OS=[Clostridium] neopropionicum GN=kal_1 PE=4 SV=1	1	6	6	5	5	6	4	6	6	5	5	3	2	5	6	4	6	6	5	5	3	2	4	5	4	5	5	5	5	3	2	38.2	38.2	30.6	15.975	144	144	3.31	12	11	16	69	0	64.698
A0A136WGQ7	A0A136WGQ7	2	2	2	tr|A0A136WGQ7|A0A136WGQ7_9FIRM Uncharacterized protein OS=[Clostridium] neopropionicum GN=CLNEO_09370 PE=4 SV=1	1	2	2	2	0	0	0	0	1	0	0	2	0	0	0	0	0	1	0	0	2	0	0	0	0	0	1	0	0	2	0	4	4	4	61.658	528	528	3	1			2	0.0042804	2.1098
A0A136WGR4	A0A136WGR4	7	7	7	tr|A0A136WGR4|A0A136WGR4_9FIRM Anaerobic nitric oxide reductase flavorubredoxin OS=[Clostridium] neopropionicum GN=norV PE=4 SV=1	1	7	7	7	2	2	2	7	6	6	5	6	6	2	2	2	7	6	6	5	6	6	2	2	2	7	6	6	5	6	6	29.9	29.9	29.9	26.177	234	234	2.62	10	7	51	1	0	68.398
A0A136WGT2	A0A136WGT2	1	1	1	tr|A0A136WGT2|A0A136WGT2_9FIRM Uncharacterized protein OS=[Clostridium] neopropionicum GN=CLNEO_08390 PE=4 SV=1	1	1	1	1	0	0	0	1	1	0	0	0	0	0	0	0	1	1	0	0	0	0	0	0	0	1	1	0	0	0	0	4.8	4.8	4.8	19.03	165	165	4				2	1	-2
A0A136WGT4	A0A136WGT4	1	1	1	tr|A0A136WGT4|A0A136WGT4_9FIRM Ammonia channel OS=[Clostridium] neopropionicum GN=amtB PE=3 SV=1	1	1	1	1	0	1	1	0	0	0	0	0	1	0	1	1	0	0	0	0	0	1	0	1	1	0	0	0	0	0	1	2.2	2.2	2.2	62.19	581	581	1	3				1	-2
A0A136WGU4	A0A136WGU4	4	4	4	tr|A0A136WGU4|A0A136WGU4_9FIRM Putative NAD(P)H nitroreductase OS=[Clostridium] neopropionicum GN=CLNEO_09770 PE=4 SV=1	1	4	4	4	3	2	3	3	4	3	3	3	3	3	2	3	3	4	3	3	3	3	3	2	3	3	4	3	3	3	3	15.1	15.1	15.1	23.323	205	205	2.33	9		18		0	6.0234
A0A136WGU5	A0A136WGU5	1	1	1	tr|A0A136WGU5|A0A136WGU5_9FIRM Uncharacterized protein OS=[Clostridium] neopropionicum GN=CLNEO_07850 PE=4 SV=1	1	1	1	1	1	0	0	0	0	0	0	0	0	1	0	0	0	0	0	0	0	0	1	0	0	0	0	0	0	0	0	8.2	8.2	8.2	14.263	122	122	4				1	1	-2
A0A136WGY7	A0A136WGY7	4	4	4	tr|A0A136WGY7|A0A136WGY7_9FIRM Albonoursin synthase OS=[Clostridium] neopropionicum GN=albA PE=4 SV=1	1	4	4	4	2	2	2	4	4	4	4	2	0	2	2	2	4	4	4	4	2	0	2	2	2	4	4	4	4	2	0	18.5	18.5	18.5	19.077	168	168	3.96			1	26	0	20.845
A0A136WGY8	A0A136WGY8	1	1	1	tr|A0A136WGY8|A0A136WGY8_9FIRM Putative septation protein SpoVG OS=[Clostridium] neopropionicum GN=spoVG PE=3 SV=1	1	1	1	1	1	0	1	1	1	0	1	1	0	1	0	1	1	1	0	1	1	0	1	0	1	1	1	0	1	1	0	10.7	10.7	10.7	12.557	112	112	4				7	1	-2
A0A136WGZ6	A0A136WGZ6	2	2	2	tr|A0A136WGZ6|A0A136WGZ6_9FIRM FMN reductase OS=[Clostridium] neopropionicum GN=nfrA2 PE=4 SV=1	1	2	2	2	2	1	1	1	2	1	2	2	1	2	1	1	1	2	1	2	2	1	2	1	1	1	2	1	2	2	1	10.9	10.9	10.9	20.775	184	184	3.5			9	9	0	18.055
A0A136WGZ7	A0A136WGZ7	1	1	1	tr|A0A136WGZ7|A0A136WGZ7_9FIRM Putative methyltransferase OS=[Clostridium] neopropionicum GN=CLNEO_09160 PE=4 SV=1	1	1	1	1	0	0	0	0	0	0	1	1	0	0	0	0	0	0	0	1	1	0	0	0	0	0	0	0	1	1	0	3.4	3.4	3.4	73.464	651	651	1	2				1	-2
REV__A0A136WH13	REV__A0A136WH13	1	1	1	tr|A0A136WH13|A0A136WH13_9FIRM Uncharacterized protein OS=[Clostridium] neopropionicum GN=CLNEO_10840 PE=4 SV=1	1	1	1	1	1	0	0	1	0	1	0	1	0	1	0	0	1	0	1	0	1	0	1	0	0	1	0	1	0	1	0	0	0	0	17.276	149	149	1	4				1	-2
A0A136WH15	A0A136WH15	4	4	4	tr|A0A136WH15|A0A136WH15_9FIRM Acid shock protein OS=[Clostridium] neopropionicum GN=CLNEO_09390 PE=3 SV=1	1	4	4	4	3	4	4	4	4	4	4	4	4	3	4	4	4	4	4	4	4	4	3	4	4	4	4	4	4	4	4	28.9	28.9	28.9	17.204	149	149	3.52			28	30	0	25.246
A0A136WH32	A0A136WH32	2	2	2	tr|A0A136WH32|A0A136WH32_9FIRM Uncharacterized protein OS=[Clostridium] neopropionicum GN=CLNEO_09590 PE=4 SV=1	1	2	2	2	0	1	1	2	2	2	2	2	1	0	1	1	2	2	2	2	2	1	0	1	1	2	2	2	2	2	1	9.1	9.1	9.1	29.795	263	263	3			13		0	10.453
A0A136WH38	A0A136WH38	1	1	1	tr|A0A136WH38|A0A136WH38_9FIRM Antirestriction protein (ArdA) OS=[Clostridium] neopropionicum GN=CLNEO_10130 PE=4 SV=1	1	1	1	1	0	0	1	0	0	0	0	0	0	0	0	1	0	0	0	0	0	0	0	0	1	0	0	0	0	0	0	2.5	2.5	2.5	64.149	552	552	2		1			1	-2
A0A136WH54	A0A136WH54	1	1	1	tr|A0A136WH54|A0A136WH54_9FIRM Uncharacterized protein OS=[Clostridium] neopropionicum GN=CLNEO_10300 PE=4 SV=1	1	1	1	1	1	1	1	1	1	1	1	1	1	1	1	1	1	1	1	1	1	1	1	1	1	1	1	1	1	1	1	3.6	3.6	3.6	35.228	309	309	3.17	1	1	14	7	0.0042735	2.1004
A0A136WH57	A0A136WH57	2	2	2	tr|A0A136WH57|A0A136WH57_9FIRM Uncharacterized protein OS=[Clostridium] neopropionicum GN=CLNEO_10910 PE=4 SV=1	1	2	2	2	2	2	1	2	1	1	2	1	1	2	2	1	2	1	1	2	1	1	2	2	1	2	1	1	2	1	1	5.5	5.5	5.5	20.001	181	181	3.17	3	1	4	10	1	-2
A0A136WH62	A0A136WH62	2	2	2	tr|A0A136WH62|A0A136WH62_9FIRM NADH oxidase OS=[Clostridium] neopropionicum GN=CLNEO_09760 PE=4 SV=1	1	2	2	2	1	0	0	2	1	1	0	1	1	1	0	0	2	1	1	0	1	1	1	0	0	2	1	1	0	1	1	6.7	6.7	6.7	35.56	330	330	2.14		6	1		0	18.351
A0A136WH72	A0A136WH72	4	4	4	tr|A0A136WH72|A0A136WH72_9FIRM 50S ribosomal protein L31 OS=[Clostridium] neopropionicum GN=rpmE PE=3 SV=1	1	4	4	4	3	3	2	4	4	4	3	0	0	3	3	2	4	4	4	3	0	0	3	3	2	4	4	4	3	0	0	50.7	50.7	50.7	7.6658	67	67	3.48	2	4	2	23	0	23.292
A0A136WH73	A0A136WH73	2	2	2	tr|A0A136WH73|A0A136WH73_9FIRM LysM domain/BON superfamily protein OS=[Clostridium] neopropionicum GN=CLNEO_00100 PE=4 SV=1	1	2	2	2	0	1	0	2	1	1	1	1	1	0	1	0	2	1	1	1	1	1	0	1	0	2	1	1	1	1	1	7.2	7.2	7.2	40.658	360	360	2		8			0	11.797
A0A136WH86	A0A136WH86	2	2	2	tr|A0A136WH86|A0A136WH86_9FIRM Uncharacterized protein OS=[Clostridium] neopropionicum GN=CLNEO_10630 PE=4 SV=1	1	2	2	2	2	2	0	2	2	2	2	2	2	2	2	0	2	2	2	2	2	2	2	2	0	2	2	2	2	2	2	6.4	6.4	6.4	44.889	388	388	1.84	3	16			0.0042941	2.1507
A0A136WH89	A0A136WH89	1	1	1	tr|A0A136WH89|A0A136WH89_9FIRM Anaerobic ribonucleoside-triphosphate reductase OS=[Clostridium] neopropionicum GN=nrdD_1 PE=4 SV=1	1	1	1	1	0	0	0	0	0	1	1	1	0	0	0	0	0	0	1	1	1	0	0	0	0	0	0	1	1	1	0	1.4	1.4	1.4	80.394	705	705	3			3		1	-2
A0A136WH91	A0A136WH91	2	2	2	tr|A0A136WH91|A0A136WH91_9FIRM Putative deoxyuridine 5-triphosphate nucleotidohydrolase YncF OS=[Clostridium] neopropionicum GN=yncF PE=4 SV=1	1	2	2	2	1	2	2	2	2	0	2	0	1	1	2	2	2	2	0	2	0	1	1	2	2	2	2	0	2	0	1	13.2	13.2	13.2	16.576	144	144	3.92			1	12	0	3.7197
A0A136WH95	A0A136WH95	2	2	2	tr|A0A136WH95|A0A136WH95_9FIRM Type III restriction enzyme, res subunit OS=[Clostridium] neopropionicum GN=CLNEO_11270 PE=4 SV=1	1	2	2	2	2	2	1	1	1	1	1	1	1	2	2	1	1	1	1	1	1	1	2	2	1	1	1	1	1	1	1	1.8	1.8	1.8	114.19	1001	1001	1.29	10	4			0.0047923	2.0639
A0A136WH98	A0A136WH98	1	1	1	tr|A0A136WH98|A0A136WH98_9FIRM Uncharacterized protein OS=[Clostridium] neopropionicum GN=CLNEO_09450 PE=4 SV=1	1	1	1	1	0	1	0	1	1	1	1	0	0	0	1	0	1	1	1	1	0	0	0	1	0	1	1	1	1	0	0	4.4	4.4	4.4	26.209	228	228	4				5	1	-2
A0A136WH99	A0A136WH99	1	1	1	tr|A0A136WH99|A0A136WH99_9FIRM Uncharacterized protein OS=[Clostridium] neopropionicum GN=CLNEO_00410 PE=4 SV=1	1	1	1	1	1	1	0	1	1	1	1	1	0	1	1	0	1	1	1	1	1	0	1	1	0	1	1	1	1	1	0	13.6	13.6	13.6	11.665	103	103	3.88			1	7	0	13.982
A0A136WHB2	A0A136WHB2	6	2	2	tr|A0A136WHB2|A0A136WHB2_9FIRM Putative K(+)-stimulated pyrophosphate-energized sodium pump OS=[Clostridium] neopropionicum GN=hppA1 PE=3 SV=1	1	6	2	2	6	5	3	5	4	4	5	4	5	2	2	0	2	1	1	2	2	2	2	2	0	2	1	1	2	2	2	11.5	4.4	4.4	67.405	659	659	1.2	12	3			0.0083551	1.8906
A0A136WHB8	A0A136WHB8	2	2	2	tr|A0A136WHB8|A0A136WHB8_9FIRM Phosphoglucomutase OS=[Clostridium] neopropionicum GN=pgcA PE=3 SV=1	1	2	2	2	1	2	0	2	2	2	2	2	2	1	2	0	2	2	2	2	2	2	1	2	0	2	2	2	2	2	2	4	4	4	63.9	575	575	1.39	14	9			0	19.803
A0A136WHC5	A0A136WHC5	6	6	6	tr|A0A136WHC5|A0A136WHC5_9FIRM Dihydroorotate dehydrogenase B (NAD(+)), electron transfer subunit OS=[Clostridium] neopropionicum GN=pyrK_1 PE=4 SV=1	1	6	6	6	2	4	4	6	5	4	4	5	2	2	4	4	6	5	4	4	5	2	2	4	4	6	5	4	4	5	2	35.6	35.6	35.6	31.036	284	284	2.36	13	4	30		0	24.811
A0A136WHC8	A0A136WHC8	4	4	4	tr|A0A136WHC8|A0A136WHC8_9FIRM High-affinity branched-chain amino acid transport ATP-binding protein LivF OS=[Clostridium] neopropionicum GN=livF_1 PE=4 SV=1	1	4	4	4	2	4	4	4	4	4	3	4	3	2	4	4	4	4	4	3	4	3	2	4	4	4	4	4	3	4	3	30.4	30.4	30.4	25.802	237	237	3			32		0	23.675
A0A136WHD0	A0A136WHD0	4	4	4	tr|A0A136WHD0|A0A136WHD0_9FIRM Putative NAD(P)H-dependent FMN-containing oxidoreductase YwqN OS=[Clostridium] neopropionicum GN=ywqN PE=4 SV=1	1	4	4	4	3	3	3	4	4	4	3	1	1	3	3	3	4	4	4	3	1	1	3	3	3	4	4	4	3	1	1	17.8	17.8	17.8	20.697	185	185	3.76	2		1	26	0	23.656
A0A136WHD5	A0A136WHD5	10	10	10	tr|A0A136WHD5|A0A136WHD5_9FIRM Methionine import ATP-binding protein MetN OS=[Clostridium] neopropionicum GN=metN_1 PE=3 SV=1	1	10	10	10	5	5	0	9	10	9	10	9	9	5	5	0	9	10	9	10	9	9	5	5	0	9	10	9	10	9	9	37.6	37.6	37.6	39.507	354	354	1.9	45	64	31		0	58.49
A0A136WHD8	A0A136WHD8	1	1	1	tr|A0A136WHD8|A0A136WHD8_9FIRM Uncharacterized protein OS=[Clostridium] neopropionicum GN=CLNEO_00840 PE=4 SV=1	1	1	1	1	1	1	1	1	1	1	1	0	0	1	1	1	1	1	1	1	0	0	1	1	1	1	1	1	1	0	0	8.1	8.1	8.1	14.153	124	124	4				7	0.0047872	2.0548
A0A136WHE0	A0A136WHE0	1	1	1	tr|A0A136WHE0|A0A136WHE0_9FIRM Uncharacterized protein OS=[Clostridium] neopropionicum GN=CLNEO_11230 PE=4 SV=1	1	1	1	1	1	1	0	1	0	1	1	1	1	1	1	0	1	0	1	1	1	1	1	1	0	1	0	1	1	1	1	3.5	3.5	3.5	33.371	283	283	2.25	4	2	5	1	0.0083333	1.876
A0A136WHE8	A0A136WHE8	7	7	7	tr|A0A136WHE8|A0A136WHE8_9FIRM Purine nucleoside phosphorylase DeoD-type OS=[Clostridium] neopropionicum GN=deoD PE=3 SV=1	1	7	7	7	5	6	5	7	7	7	7	7	7	5	6	5	7	7	7	7	7	7	5	6	5	7	7	7	7	7	7	40	40	40	26.109	240	240	2.99		1	87		0	35.217
REV__A0A136WHE9	REV__A0A136WHE9	1	1	1	tr|A0A136WHE9|A0A136WHE9_9FIRM Uncharacterized protein OS=[Clostridium] neopropionicum GN=CLNEO_00460 PE=4 SV=1	1	1	1	1	1	1	0	1	1	1	1	1	1	1	1	0	1	1	1	1	1	1	1	1	0	1	1	1	1	1	1	0	0	0	46.987	416	416	4				12	1	-2
A0A136WHE9	A0A136WHE9	11	8	8	tr|A0A136WHE9|A0A136WHE9_9FIRM Uncharacterized protein OS=[Clostridium] neopropionicum GN=CLNEO_00460 PE=4 SV=1	1	11	8	8	8	11	4	10	10	11	11	11	11	6	8	2	8	7	8	8	8	8	6	8	2	8	7	8	8	8	8	30.3	26.4	26.4	46.987	416	416	1.83	25	74	5	1	0	166.06
A0A136WHF2	A0A136WHF2	1	1	1	tr|A0A136WHF2|A0A136WHF2_9FIRM Chromosome segregation protein OS=[Clostridium] neopropionicum GN=CLNEO_11000 PE=4 SV=1	1	1	1	1	0	1	1	1	1	1	0	1	1	0	1	1	1	1	1	0	1	1	0	1	1	1	1	1	0	1	1	2.5	2.5	2.5	74.832	645	645	3			7		1	-2
A0A136WHF3	A0A136WHF3	4	4	4	tr|A0A136WHF3|A0A136WHF3_9FIRM Bacteriohemerythrin OS=[Clostridium] neopropionicum GN=CLNEO_00920 PE=4 SV=1	1	4	4	4	2	0	2	4	4	4	1	1	0	2	0	2	4	4	4	1	1	0	2	0	2	4	4	4	1	1	0	34.1	34.1	34.1	15.584	135	135	3.52	2	1	2	16	0	9.6648
REV__A0A136WHF4	REV__A0A136WHF4	1	1	1	tr|A0A136WHF4|A0A136WHF4_9FIRM Uncharacterized protein OS=[Clostridium] neopropionicum GN=CLNEO_00600 PE=4 SV=1	1	1	1	1	1	1	0	1	1	1	1	1	1	1	1	0	1	1	1	1	1	1	1	1	0	1	1	1	1	1	1	0	0	0	45.877	400	400	1.91	1	10			1	-2
A0A136WHG0	A0A136WHG0	1	1	1	tr|A0A136WHG0|A0A136WHG0_9FIRM Uncharacterized protein OS=[Clostridium] neopropionicum GN=CLNEO_10990 PE=4 SV=1	1	1	1	1	1	1	1	1	0	0	0	0	0	1	1	1	1	0	0	0	0	0	1	1	1	1	0	0	0	0	0	5.6	5.6	5.6	18.627	162	162	2.25		3	1		1	-2
A0A136WHG2	A0A136WHG2	3	3	3	tr|A0A136WHG2|A0A136WHG2_9FIRM Metal-dependent hydrolase OS=[Clostridium] neopropionicum GN=CLNEO_01020 PE=4 SV=1	1	3	3	3	2	3	1	3	3	2	3	2	2	2	3	1	3	3	2	3	2	2	2	3	1	3	3	2	3	2	2	14.1	14.1	14.1	26.83	227	227	2.81	5	1	14	6	0	6.0992
A0A136WHG5	A0A136WHG5	1	1	1	tr|A0A136WHG5|A0A136WHG5_9FIRM Dihydrofolate reductase OS=[Clostridium] neopropionicum GN=dfrA PE=3 SV=1	1	1	1	1	1	1	1	1	1	1	1	0	0	1	1	1	1	1	1	1	0	0	1	1	1	1	1	1	1	0	0	7.4	7.4	7.4	18.364	162	162	4				7	0.0017016	2.7659
A0A136WHH3	A0A136WHH3	4	2	2	tr|A0A136WHH3|A0A136WHH3_9FIRM RNA polymerase sigma factor SigA OS=[Clostridium] neopropionicum GN=sigA PE=3 SV=1	1	4	2	2	4	1	2	2	3	2	2	3	2	2	0	1	1	2	1	1	2	1	2	0	1	1	2	1	1	2	1	16	10.1	10.1	41.113	357	357	2		11			0	6.7111
A0A136WHI1	A0A136WHI1	7	7	7	tr|A0A136WHI1|A0A136WHI1_9FIRM Thiamine-phosphate synthase OS=[Clostridium] neopropionicum GN=thiE PE=3 SV=1	1	7	7	7	2	2	0	6	7	5	4	5	4	2	2	0	6	7	5	4	5	4	2	2	0	6	7	5	4	5	4	35.8	35.8	35.8	22.773	212	212	2.48	14	12	42	3	0	68.033
A0A136WHI3	A0A136WHI3	1	1	1	tr|A0A136WHI3|A0A136WHI3_9FIRM Uncharacterized protein OS=[Clostridium] neopropionicum GN=CLNEO_00880 PE=4 SV=1	1	1	1	1	1	1	1	1	1	1	1	1	1	1	1	1	1	1	1	1	1	1	1	1	1	1	1	1	1	1	1	6.8	6.8	6.8	21.388	190	190	2.31	6	1	7	2	0	7.6547
A0A136WHI4	A0A136WHI4	18	18	18	tr|A0A136WHI4|A0A136WHI4_9FIRM 2,3-diketo-L-gulonate-binding periplasmic protein YiaO OS=[Clostridium] neopropionicum GN=yiaO_1 PE=4 SV=1	1	18	18	18	15	10	10	15	14	15	14	17	16	15	10	10	15	14	15	14	17	16	15	10	10	15	14	15	14	17	16	52.4	52.4	52.4	42.101	378	378	1.91	126	175	76	7	0	323.31
A0A136WHI6	A0A136WHI6	1	1	1	tr|A0A136WHI6|A0A136WHI6_9FIRM Transposon gamma-delta resolvase OS=[Clostridium] neopropionicum GN=tnpR_4 PE=4 SV=1	1	1	1	1	0	0	0	0	0	0	0	1	0	0	0	0	0	0	0	0	1	0	0	0	0	0	0	0	0	1	0	3.9	3.9	3.9	53.068	458	458	2		1			1	-2
A0A136WHJ8	A0A136WHJ8	1	1	1	tr|A0A136WHJ8|A0A136WHJ8_9FIRM Inner membrane protein YjiY OS=[Clostridium] neopropionicum GN=yjiY PE=4 SV=1	1	1	1	1	1	1	1	1	1	1	1	1	1	1	1	1	1	1	1	1	1	1	1	1	1	1	1	1	1	1	1	1.7	1.7	1.7	51.166	477	477	1.94	7	5	6		0.0042758	2.1093
A0A136WHK5	A0A136WHK5	1	1	1	tr|A0A136WHK5|A0A136WHK5_9FIRM Serine/threonine-protein kinase PknB OS=[Clostridium] neopropionicum GN=pknB PE=4 SV=1	1	1	1	1	0	1	0	0	0	0	0	1	1	0	1	0	0	0	0	0	1	1	0	1	0	0	0	0	0	1	1	5	5	5	28.505	238	238	1.33	2	1			1	-2
A0A136WHK9	A0A136WHK9	4	4	4	tr|A0A136WHK9|A0A136WHK9_9FIRM Methylglyoxal synthase OS=[Clostridium] neopropionicum GN=mgsA PE=4 SV=1	1	4	4	4	4	3	1	4	4	4	4	0	0	4	3	1	4	4	4	4	0	0	4	3	1	4	4	4	4	0	0	26.7	26.7	26.7	14.764	131	131	3.56	4		2	26	0	28.618
A0A136WHL1	A0A136WHL1	1	1	1	tr|A0A136WHL1|A0A136WHL1_9FIRM Putative metallo-hydrolase OS=[Clostridium] neopropionicum GN=CLNEO_00290 PE=4 SV=1	1	1	1	1	0	1	0	0	0	0	1	1	0	0	1	0	0	0	0	1	1	0	0	1	0	0	0	0	1	1	0	6.4	6.4	6.4	21.846	202	202	3.33			2	1	0	5.2961
A0A136WHL2	A0A136WHL2	3	3	3	tr|A0A136WHL2|A0A136WHL2_9FIRM Sialic acid TRAP transporter permease protein SiaT OS=[Clostridium] neopropionicum GN=siaT_2 PE=4 SV=1	1	3	3	3	2	1	2	2	2	2	2	3	3	2	1	2	2	2	2	2	3	3	2	1	2	2	2	2	2	3	3	11.7	11.7	11.7	18.992	162	162	2.84	5	4	20	8	0	24.962
A0A136WHL3	A0A136WHL3	11	11	11	tr|A0A136WHL3|A0A136WHL3_9FIRM Glutamate synthase [NADPH] small chain OS=[Clostridium] neopropionicum GN=gltD PE=4 SV=1	1	11	11	11	7	5	5	8	8	8	9	10	6	7	5	5	8	8	8	9	10	6	7	5	5	8	8	8	9	10	6	23.1	23.1	23.1	49.715	463	463	1.62	40	46	5		0	100.97
A0A136WHL6	A0A136WHL6	5	5	5	tr|A0A136WHL6|A0A136WHL6_9FIRM Lipopolysaccharide export system ATP-binding protein LptB OS=[Clostridium] neopropionicum GN=lptB_1 PE=4 SV=1	1	5	5	5	5	4	2	5	5	5	5	4	5	5	4	2	5	5	5	5	4	5	5	4	2	5	5	5	5	4	5	16.8	16.8	16.8	31.563	280	280	2.85	3	5	67		0	83.436
A0A136WHL9	A0A136WHL9	3	3	3	tr|A0A136WHL9|A0A136WHL9_9FIRM Putative oxidoreductase OS=[Clostridium] neopropionicum GN=CLNEO_01620 PE=3 SV=1	1	3	3	3	1	1	0	3	2	0	3	2	2	1	1	0	3	2	0	3	2	2	1	1	0	3	2	0	3	2	2	11.6	11.6	11.6	27.605	250	250	2.5	3	2	11		0	7.4659
A0A136WHM0	A0A136WHM0	4	4	4	tr|A0A136WHM0|A0A136WHM0_9FIRM Alanine--tRNA ligase OS=[Clostridium] neopropionicum GN=alaS_1 PE=3 SV=1	1	4	4	4	4	4	2	2	3	2	2	3	2	4	4	2	2	3	2	2	3	2	4	4	2	2	3	2	2	3	2	8.2	8.2	8.2	96.622	880	880	1.38	45	2	8	1	0	51.545
A0A136WHM1	A0A136WHM1	2	2	2	tr|A0A136WHM1|A0A136WHM1_9FIRM Transposon gamma-delta resolvase OS=[Clostridium] neopropionicum GN=tnpR_3 PE=4 SV=1	1	2	2	2	1	1	0	0	2	1	1	1	1	1	1	0	0	2	1	1	1	1	1	1	0	0	2	1	1	1	1	5.3	5.3	5.3	62.088	529	529	2.5	4	1	1	4	1	-2
A0A136WHM2	A0A136WHM2	11	11	11	tr|A0A136WHM2|A0A136WHM2_9FIRM Hydroxymethylpyrimidine/phosphomethylpyrimidine kinase OS=[Clostridium] neopropionicum GN=thiD PE=4 SV=1	1	11	11	11	8	8	3	10	11	11	11	9	10	8	8	3	10	11	11	11	9	10	8	8	3	10	11	11	11	9	10	43.2	43.2	43.2	28.961	271	271	2.2	64	43	106		0	153.27
A0A136WHM9	A0A136WHM9	9	9	9	tr|A0A136WHM9|A0A136WHM9_9FIRM Alcohol dehydrogenase 2 OS=[Clostridium] neopropionicum GN=adhB PE=4 SV=1	1	9	9	9	6	7	2	8	7	9	7	8	6	6	7	2	8	7	9	7	8	6	6	7	2	8	7	9	7	8	6	24.7	24.7	24.7	42.539	389	389	1.6	38	29	1	4	0	64.682
A0A136WHN2	A0A136WHN2	3	3	3	tr|A0A136WHN2|A0A136WHN2_9FIRM Probable septum site-determining protein MinC OS=[Clostridium] neopropionicum GN=minC PE=3 SV=1	1	3	3	3	2	2	1	3	3	3	2	2	2	2	2	1	3	3	3	2	2	2	2	2	1	3	3	3	2	2	2	18.6	18.6	18.6	23.479	210	210	2.46	9	3	27		0	43.514
A0A136WHN6	A0A136WHN6	3	3	3	tr|A0A136WHN6|A0A136WHN6_9FIRM Electron transport complex subunit G OS=[Clostridium] neopropionicum GN=rsxG PE=3 SV=1	1	3	3	3	0	0	0	1	2	2	2	1	0	0	0	0	1	2	2	2	1	0	0	0	0	1	2	2	2	1	0	20.7	20.7	20.7	18.256	179	179	3.78			2	7	0	4.4921
A0A136WHP0	A0A136WHP0	3	3	3	tr|A0A136WHP0|A0A136WHP0_9FIRM Sporulation protein YtfJ OS=[Clostridium] neopropionicum GN=CLNEO_00590 PE=4 SV=1	1	3	3	3	3	2	2	3	3	2	3	2	0	3	2	2	3	3	2	3	2	0	3	2	2	3	3	2	3	2	0	24.1	24.1	24.1	14.505	137	137	3.91			2	21	0	16.517
A0A136WHP2	A0A136WHP2	1	1	1	tr|A0A136WHP2|A0A136WHP2_9FIRM Glutamate racemase OS=[Clostridium] neopropionicum GN=murI PE=3 SV=1	1	1	1	1	0	1	1	1	1	0	1	1	1	0	1	1	1	1	0	1	1	1	0	1	1	1	1	0	1	1	1	4.9	4.9	4.9	29.596	267	267	3			7		0	4.203
A0A136WHP3	A0A136WHP3	11	11	11	tr|A0A136WHP3|A0A136WHP3_9FIRM Outer membrane efflux protein OS=[Clostridium] neopropionicum GN=CLNEO_01580 PE=4 SV=1	1	11	11	11	5	6	2	10	10	8	9	9	8	5	6	2	10	10	8	9	9	8	5	6	2	10	10	8	9	9	8	37.4	37.4	37.4	44.142	393	393	1.91	13	67	5		0	123.05
A0A136WHP4	A0A136WHP4	3	3	3	tr|A0A136WHP4|A0A136WHP4_9FIRM Thioredoxin OS=[Clostridium] neopropionicum GN=trxA PE=3 SV=1	1	3	3	3	2	2	1	2	3	2	2	1	2	2	2	1	2	3	2	2	1	2	2	2	1	2	3	2	2	1	2	40	40	40	11.661	105	105	3.65	2		2	19	0	22.211
A0A136WHP5	A0A136WHP5	2	2	2	tr|A0A136WHP5|A0A136WHP5_9FIRM Uncharacterized protein OS=[Clostridium] neopropionicum GN=CLNEO_11260 PE=4 SV=1	1	2	2	2	0	0	0	1	1	1	2	2	1	0	0	0	1	1	1	2	2	1	0	0	0	1	1	1	2	2	1	7.3	7.3	7.3	36.599	314	314	2.33		6	3		0	15.878
A0A136WHP6	A0A136WHP6	8	8	8	tr|A0A136WHP6|A0A136WHP6_9FIRM Leucine-, isoleucine-, valine-, threonine-, and alanine-binding protein OS=[Clostridium] neopropionicum GN=braC_1 PE=4 SV=1	1	8	8	8	7	7	4	7	7	7	7	8	7	7	7	4	7	7	7	7	8	7	7	7	4	7	7	7	7	8	7	28.7	28.7	28.7	42.766	414	414	1.92	15	112	2	1	0	283.26
A0A136WHP9	A0A136WHP9	1	1	1	tr|A0A136WHP9|A0A136WHP9_9FIRM Thymidylate synthase OS=[Clostridium] neopropionicum GN=thyA1 PE=3 SV=1	1	1	1	1	0	0	0	0	1	0	0	0	0	0	0	0	0	1	0	0	0	0	0	0	0	0	1	0	0	0	0	4.7	4.7	4.7	31.702	276	276	3			1		0.0033463	2.5637
A0A136WHQ9	A0A136WHQ9	8	8	8	tr|A0A136WHQ9|A0A136WHQ9_9FIRM Redox-sensing transcriptional repressor Rex OS=[Clostridium] neopropionicum GN=rex PE=3 SV=1	1	8	8	8	4	6	6	8	8	8	7	8	8	4	6	6	8	8	8	7	8	8	4	6	6	8	8	8	7	8	8	38.6	38.6	38.6	26.528	233	233	3		1	81	1	0	64.959
A0A136WHR1	A0A136WHR1	10	10	10	tr|A0A136WHR1|A0A136WHR1_9FIRM Inosine-5-monophosphate dehydrogenase OS=[Clostridium] neopropionicum GN=guaB PE=4 SV=1	1	10	10	10	6	7	8	10	8	10	10	10	10	6	7	8	10	8	10	10	10	10	6	7	8	10	8	10	10	10	10	21.2	21.2	21.2	55.401	501	501	1.46	77	43	6	1	0	32.768
A0A136WHR5	A0A136WHR5	2	2	2	tr|A0A136WHR5|A0A136WHR5_9FIRM Adapter protein MecA 2 OS=[Clostridium] neopropionicum GN=mecB PE=4 SV=1	1	2	2	2	0	1	0	2	1	1	0	1	1	0	1	0	2	1	1	0	1	1	0	1	0	2	1	1	0	1	1	11.6	11.6	11.6	24.602	215	215	3			7		0.0043173	2.1885
A0A136WHS1	A0A136WHS1	2	2	2	tr|A0A136WHS1|A0A136WHS1_9FIRM 30S ribosomal protein S18 OS=[Clostridium] neopropionicum GN=rpsR PE=3 SV=1	1	2	2	2	1	1	0	1	2	1	1	1	0	1	1	0	1	2	1	1	1	0	1	1	0	1	2	1	1	1	0	19.7	19.7	19.7	9.0327	76	76	3.36	2		1	8	0.0097586	1.7878
A0A136WHS4	A0A136WHS4	1	1	1	tr|A0A136WHS4|A0A136WHS4_9FIRM Transcriptional regulator PadR-like family protein OS=[Clostridium] neopropionicum GN=CLNEO_02130 PE=4 SV=1	1	1	1	1	0	1	0	0	0	0	0	0	0	0	1	0	0	0	0	0	0	0	0	1	0	0	0	0	0	0	0	5.3	5.3	5.3	21.28	187	187	2		1			1	-2
A0A136WHS5	A0A136WHS5	4	4	4	tr|A0A136WHS5|A0A136WHS5_9FIRM DNA-binding protein HU OS=[Clostridium] neopropionicum GN=hup PE=3 SV=1	1	4	4	4	4	4	4	4	3	4	4	4	3	4	4	4	4	3	4	4	4	3	4	4	4	4	3	4	4	4	3	46.2	46.2	46.2	9.719	91	91	3.27	11	6	20	52	0	44.762
A0A136WHS8	A0A136WHS8	2	2	2	tr|A0A136WHS8|A0A136WHS8_9FIRM Alpha-1,4 glucan phosphorylase OS=[Clostridium] neopropionicum GN=glgP PE=3 SV=1	1	2	2	2	0	2	1	0	0	0	0	1	2	0	2	1	0	0	0	0	1	2	0	2	1	0	0	0	0	1	2	3.7	3.7	3.7	93.653	817	817	1	6				0	5.103
A0A136WHS9	A0A136WHS9	3	3	3	tr|A0A136WHS9|A0A136WHS9_9FIRM Sensor histidine kinase YpdA OS=[Clostridium] neopropionicum GN=ypdA PE=4 SV=1	1	3	3	3	1	1	1	2	2	2	2	3	2	1	1	1	2	2	2	2	3	2	1	1	1	2	2	2	2	3	2	7.9	7.9	7.9	63.755	572	572	1.58	8	11			0.0011481	2.9053
A0A136WHT1	A0A136WHT1	6	6	6	tr|A0A136WHT1|A0A136WHT1_9FIRM AAA domain (Dynein-related subfamily) OS=[Clostridium] neopropionicum GN=CLNEO_01770 PE=4 SV=1	1	6	6	6	5	5	5	6	6	6	6	6	6	5	5	5	6	6	6	6	6	6	5	5	5	6	6	6	6	6	6	23	23	23	31.068	270	270	2.9	2	3	63		0	29.763
A0A136WHT4	A0A136WHT4	19	19	19	tr|A0A136WHT4|A0A136WHT4_9FIRM Flavo-diiron protein FprA1 OS=[Clostridium] neopropionicum GN=fprA1 PE=3 SV=1	1	19	19	19	16	13	10	16	17	17	17	17	18	16	13	10	16	17	17	17	17	18	16	13	10	16	17	17	17	17	18	32.4	32.4	32.4	92.63	842	842	1.14	209	24	5		0	250.88
A0A136WHT5	A0A136WHT5	9	9	9	tr|A0A136WHT5|A0A136WHT5_9FIRM Lipoprotein OS=[Clostridium] neopropionicum GN=CLNEO_00350 PE=3 SV=1	1	9	9	9	8	8	7	8	9	8	9	8	9	8	8	7	8	9	8	9	8	9	8	8	7	8	9	8	9	8	9	30.5	30.5	30.5	29.825	285	285	2.64	28	31	136	13	0	296.05
A0A136WHT8	A0A136WHT8	2	2	2	tr|A0A136WHT8|A0A136WHT8_9FIRM Uridine kinase OS=[Clostridium] neopropionicum GN=udk_1 PE=4 SV=1	1	2	2	2	0	0	0	1	0	1	1	2	1	0	0	0	1	0	1	1	2	1	0	0	0	1	0	1	1	2	1	4.9	4.9	4.9	63.207	553	553	1.17	5	1			0.0027996	2.5984
A0A136WHT9	A0A136WHT9	6	6	6	tr|A0A136WHT9|A0A136WHT9_9FIRM (R)-stereoselective amidase OS=[Clostridium] neopropionicum GN=ramA PE=4 SV=1	1	6	6	6	3	3	4	3	6	5	6	5	5	3	3	4	3	6	5	6	5	5	3	3	4	3	6	5	6	5	5	18.6	18.6	18.6	31.4	274	274	2.94		3	49		0	14.817
A0A136WHU0	A0A136WHU0	1	1	1	tr|A0A136WHU0|A0A136WHU0_9FIRM Uncharacterized protein OS=[Clostridium] neopropionicum GN=CLNEO_00110 PE=4 SV=1	1	1	1	1	0	1	0	1	1	1	1	1	0	0	1	0	1	1	1	1	1	0	0	1	0	1	1	1	1	1	0	2.1	2.1	2.1	60.378	535	535	1.86	1	6			0.0096889	1.747
A0A136WHU2	A0A136WHU2	1	1	1	tr|A0A136WHU2|A0A136WHU2_9FIRM Putative chromosome-partitioning protein ParB OS=[Clostridium] neopropionicum GN=parB_1 PE=3 SV=1	1	1	1	1	1	0	1	0	1	1	1	1	0	1	0	1	0	1	1	1	1	0	1	0	1	0	1	1	1	1	0	3.4	3.4	3.4	34.174	298	298	3.17			5	1	1	-2
A0A136WHU5	A0A136WHU5	8	8	8	tr|A0A136WHU5|A0A136WHU5_9FIRM Hydroxypyruvate reductase OS=[Clostridium] neopropionicum GN=CLNEO_00450 PE=3 SV=1	1	8	8	8	4	3	2	4	6	6	5	5	6	4	3	2	4	6	6	5	5	6	4	3	2	4	6	6	5	5	6	23.7	23.7	23.7	42.191	389	389	1.61	32	35	4		0	77.557
A0A136WHU7	A0A136WHU7	1	1	1	tr|A0A136WHU7|A0A136WHU7_9FIRM Sialic acid TRAP transporter permease protein SiaT OS=[Clostridium] neopropionicum GN=siaT_1 PE=4 SV=1	1	1	1	1	0	1	1	1	1	0	0	1	1	0	1	1	1	1	0	0	1	1	0	1	1	1	1	0	0	1	1	2.6	2.6	2.6	45.425	429	429	2.44	2	1	6		0	10.554
A0A136WHU8	A0A136WHU8	1	1	1	tr|A0A136WHU8|A0A136WHU8_9FIRM Ribosome-associated heat shock protein Hsp15 OS=[Clostridium] neopropionicum GN=CLNEO_00240 PE=4 SV=1	1	1	1	1	1	0	0	1	1	1	1	0	0	1	0	0	1	1	1	1	0	0	1	0	0	1	1	1	1	0	0	13.9	13.9	13.9	8.8043	79	79	4				5	0.0011403	2.8285
A0A136WHV6	A0A136WHV6	6	6	6	tr|A0A136WHV6|A0A136WHV6_9FIRM Rubrerythrin-1 OS=[Clostridium] neopropionicum GN=rbr1 PE=4 SV=1	1	6	6	6	5	5	2	4	5	5	5	6	6	5	5	2	4	5	5	5	6	6	5	5	2	4	5	5	5	6	6	26.3	26.3	26.3	20.704	179	179	2.88	10	6	42	17	0	99.881
A0A136WHV8	A0A136WHV8	1	1	1	tr|A0A136WHV8|A0A136WHV8_9FIRM Vancomycin B-type resistance protein VanW OS=[Clostridium] neopropionicum GN=vanW_1 PE=4 SV=1	1	1	1	1	1	1	1	1	1	1	1	1	1	1	1	1	1	1	1	1	1	1	1	1	1	1	1	1	1	1	1	4.8	4.8	4.8	31.766	272	272	1	9				1	-2
A0A136WHV9	A0A136WHV9	1	1	1	tr|A0A136WHV9|A0A136WHV9_9FIRM 26 kDa periplasmic immunogenic protein OS=[Clostridium] neopropionicum GN=CLNEO_02290 PE=4 SV=1	1	1	1	1	0	0	0	0	1	0	0	1	1	0	0	0	0	1	0	0	1	1	0	0	0	0	1	0	0	1	1	5.3	5.3	5.3	25.345	243	243	3			3		0	11.689
A0A136WHW1	A0A136WHW1	11	11	11	tr|A0A136WHW1|A0A136WHW1_9FIRM Putative thiamine biosynthesis protein OS=[Clostridium] neopropionicum GN=CLNEO_01630 PE=4 SV=1	1	11	11	11	4	6	1	11	11	11	10	11	11	4	6	1	11	11	11	10	11	11	4	6	1	11	11	11	10	11	11	28.2	28.2	28.2	37.762	344	344	2.42	30	66	98	9	0	181.03
A0A136WHW6	A0A136WHW6	6	6	6	tr|A0A136WHW6|A0A136WHW6_9FIRM Serine--tRNA ligase OS=[Clostridium] neopropionicum GN=serS PE=4 SV=1	1	6	6	6	4	4	2	4	5	5	4	6	4	4	4	2	4	5	5	4	6	4	4	4	2	4	5	5	4	6	4	17.9	17.9	17.9	48.884	429	429	1.56	30	23	3	1	0	23.537
A0A136WHW7	A0A136WHW7	2	2	2	tr|A0A136WHW7|A0A136WHW7_9FIRM Electron transport complex subunit RsxB OS=[Clostridium] neopropionicum GN=rsxB_1 PE=4 SV=1	1	2	2	2	1	1	1	1	2	2	1	1	1	1	1	1	1	2	2	1	1	1	1	1	1	1	2	2	1	1	1	10.8	10.8	10.8	29.186	288	288	2.87	1	1	12	1	0.0043549	2.2455
A0A136WHW8	A0A136WHW8	6	6	6	tr|A0A136WHW8|A0A136WHW8_9FIRM Acetylornithine aminotransferase OS=[Clostridium] neopropionicum GN=argD PE=3 SV=1	1	6	6	6	3	3	3	4	6	5	6	4	4	3	3	3	4	6	5	6	4	4	3	3	3	4	6	5	6	4	4	18.5	18.5	18.5	42.556	390	390	1.83	17	28	8		0	28.99
A0A136WHW9	A0A136WHW9	12	12	12	tr|A0A136WHW9|A0A136WHW9_9FIRM Phosphoserine aminotransferase OS=[Clostridium] neopropionicum GN=serC PE=3 SV=1	1	12	12	12	11	6	5	11	10	11	11	11	11	11	6	5	11	10	11	11	11	11	11	6	5	11	10	11	11	11	11	42.9	42.9	42.9	40.26	361	361	1.94	23	162	9	1	0	145.75
A0A136WHX1	A0A136WHX1	2	2	2	tr|A0A136WHX1|A0A136WHX1_9FIRM Putative L-lactate dehydrogenase operon regulatory protein OS=[Clostridium] neopropionicum GN=lldR_1 PE=4 SV=1	1	2	2	2	1	2	0	1	2	1	0	2	1	1	2	0	1	2	1	0	2	1	1	2	0	1	2	1	0	2	1	9.1	9.1	9.1	27.259	242	242	3			10		0.0016882	2.6406
A0A136WHX6	A0A136WHX6	1	1	1	tr|A0A136WHX6|A0A136WHX6_9FIRM Cell division topological specificity factor OS=[Clostridium] neopropionicum GN=minE PE=3 SV=1	1	1	1	1	1	1	1	1	1	1	1	1	0	1	1	1	1	1	1	1	1	0	1	1	1	1	1	1	1	1	0	12.8	12.8	12.8	10.781	94	94	4				8	0	7.0875
A0A136WHX9	A0A136WHX9	9	9	9	tr|A0A136WHX9|A0A136WHX9_9FIRM Site-determining protein OS=[Clostridium] neopropionicum GN=minD PE=3 SV=1	1	9	9	9	6	9	7	7	8	7	8	8	8	6	9	7	7	8	7	8	8	8	6	9	7	7	8	7	8	8	8	44.2	44.2	44.2	28.832	265	265	2.74	11	4	79	1	0	52.436
A0A136WHY6	A0A136WHY6	6	3	3	tr|A0A136WHY6|A0A136WHY6_9FIRM Uncharacterized protein OS=[Clostridium] neopropionicum GN=CLNEO_01600 PE=4 SV=1	1	6	3	3	5	5	5	5	4	4	6	4	3	2	2	2	2	1	2	3	2	1	2	2	2	2	1	2	3	2	1	9	5.2	5.2	78.814	743	743	1.06	16	1			0	23.475
A0A136WHY7	A0A136WHY7	2	2	2	tr|A0A136WHY7|A0A136WHY7_9FIRM Membrane protein insertase YidC OS=[Clostridium] neopropionicum GN=yidC PE=3 SV=1	1	2	2	2	1	1	0	1	1	1	2	2	2	1	1	0	1	1	1	2	2	2	1	1	0	1	1	1	2	2	2	5.6	5.6	5.6	39.365	354	354	2.32	5	9	14		0	5.728
A0A136WHZ1	A0A136WHZ1	2	2	2	tr|A0A136WHZ1|A0A136WHZ1_9FIRM Glutamate--tRNA ligase OS=[Clostridium] neopropionicum GN=gltX PE=3 SV=1	1	2	2	2	1	2	1	2	2	2	2	2	2	1	2	1	2	2	2	2	2	2	1	2	1	2	2	2	2	2	2	4.8	4.8	4.8	54.536	482	482	1.88	2	15			0	11.188
A0A136WHZ4	A0A136WHZ4	48	48	45	tr|A0A136WHZ4|A0A136WHZ4_9FIRM Uncharacterized protein OS=[Clostridium] neopropionicum GN=CLNEO_01590 PE=4 SV=1	1	48	48	45	47	42	32	46	46	45	47	45	45	47	42	32	46	46	45	47	45	45	44	39	29	43	43	43	44	43	43	61.8	61.8	58.4	86.091	802	802	1.69	883	350	151	133	0	323.31
A0A136WHZ6	A0A136WHZ6	6	6	6	tr|A0A136WHZ6|A0A136WHZ6_9FIRM Nucleoid-associated protein CLNEO_01700 OS=[Clostridium] neopropionicum GN=CLNEO_01700 PE=3 SV=1	1	6	6	6	3	4	4	5	3	4	6	4	0	3	4	4	5	3	4	6	4	0	3	4	4	5	3	4	6	4	0	56.8	56.8	56.8	12.262	111	111	3.96			2	50	0	15.37
A0A136WI01	A0A136WI01	2	2	2	tr|A0A136WI01|A0A136WI01_9FIRM Cupin domain protein OS=[Clostridium] neopropionicum GN=CLNEO_02990 PE=4 SV=1	1	2	2	2	1	0	1	2	2	2	1	0	0	1	0	1	2	2	2	1	0	0	1	0	1	2	2	2	1	0	0	9.9	9.9	9.9	20.53	181	181	2.73		3	8		0	5.5298
A0A136WI11	A0A136WI11	10	10	9	tr|A0A136WI11|A0A136WI11_9FIRM Lysine--tRNA ligase OS=[Clostridium] neopropionicum GN=lysS_1 PE=3 SV=1	1	10	10	9	9	9	7	10	9	9	10	10	10	9	9	7	10	9	9	10	10	10	8	8	6	9	8	8	9	9	9	25.1	25.1	23.3	57.637	502	502	1.95	5	89			0	96.761
A0A136WI13	A0A136WI13	1	1	1	tr|A0A136WI13|A0A136WI13_9FIRM YbbR-like protein OS=[Clostridium] neopropionicum GN=CLNEO_03090 PE=4 SV=1	1	1	1	1	0	1	0	0	0	1	1	1	0	0	1	0	0	0	1	1	1	0	0	1	0	0	0	1	1	1	0	3.1	3.1	3.1	45.128	423	423	1	4				0	5.3683
A0A136WI16	A0A136WI16	6	6	6	tr|A0A136WI16|A0A136WI16_9FIRM L-lactate dehydrogenase OS=[Clostridium] neopropionicum GN=ldhB PE=3 SV=1	1	6	6	6	5	4	5	6	6	6	6	5	6	5	4	5	6	6	6	6	5	6	5	4	5	6	6	6	6	5	6	20.4	20.4	20.4	34.147	313	313	2.29	22	25	46	2	0	30.021
A0A136WI17	A0A136WI17	3	3	3	tr|A0A136WI17|A0A136WI17_9FIRM 30S ribosomal protein S6 OS=[Clostridium] neopropionicum GN=rpsF PE=3 SV=1	1	3	3	3	2	1	2	2	3	2	2	1	1	2	1	2	2	3	2	2	1	1	2	1	2	2	3	2	2	1	1	24.2	24.2	24.2	11.013	95	95	4				19	0	5.4196
A0A136WI22	A0A136WI22	5	5	5	tr|A0A136WI22|A0A136WI22_9FIRM Desulfoferrodoxin OS=[Clostridium] neopropionicum GN=dfx_1 PE=4 SV=1	1	5	5	5	4	5	4	4	4	5	5	5	5	4	5	4	4	4	5	5	5	5	4	5	4	4	4	5	5	5	5	44.4	44.4	44.4	14.045	126	126	3.03	21	17	36	63	0	39.816
A0A136WI26	A0A136WI26	4	4	4	tr|A0A136WI26|A0A136WI26_9FIRM Single-stranded DNA-binding protein OS=[Clostridium] neopropionicum GN=ssbA_1 PE=3 SV=1	1	4	4	4	3	4	3	4	4	4	4	4	3	3	4	3	4	4	4	4	4	3	3	4	3	4	4	4	4	4	3	30.1	30.1	30.1	16.318	143	143	2.56	14	3	34	6	0	25.227
A0A136WI32	A0A136WI32	1	1	1	tr|A0A136WI32|A0A136WI32_9FIRM Electron transport complex subunit D OS=[Clostridium] neopropionicum GN=rsxD PE=3 SV=1	1	1	1	1	1	1	0	1	1	1	1	1	1	1	1	0	1	1	1	1	1	1	1	1	0	1	1	1	1	1	1	3.8	3.8	3.8	33.869	320	320	2.13	9	2	12		0	4.3393
A0A136WI37	A0A136WI37	2	2	2	tr|A0A136WI37|A0A136WI37_9FIRM Transcription elongation factor GreA OS=[Clostridium] neopropionicum GN=greA_1 PE=3 SV=1	1	2	2	2	2	2	2	2	2	2	2	2	2	2	2	2	2	2	2	2	2	2	2	2	2	2	2	2	2	2	2	20.9	20.9	20.9	17.644	158	158	3			18		0	17.449
A0A136WI38	A0A136WI38	6	6	6	tr|A0A136WI38|A0A136WI38_9FIRM Asparagine--tRNA ligase OS=[Clostridium] neopropionicum GN=asnS PE=3 SV=1	1	6	6	6	3	3	0	4	5	5	5	6	4	3	3	0	4	5	5	5	6	4	3	3	0	4	5	5	5	6	4	14.7	14.7	14.7	53.298	464	464	1.82	10	40	1		0	17.746
REV__A0A136WI44	REV__A0A136WI44	2	2	2	tr|A0A136WI44|A0A136WI44_9FIRM DNA gyrase subunit B OS=[Clostridium] neopropionicum GN=gyrB_1 PE=3 SV=1	1	2	2	2	0	1	2	1	0	1	1	0	1	0	1	2	1	0	1	1	0	1	0	1	2	1	0	1	1	0	1	0	0	0	70.758	633	633	2.33	3		6		0.00060168	3.5027
A0A136WI45	A0A136WI45	3	3	3	tr|A0A136WI45|A0A136WI45_9FIRM Carbamoyl-phosphate synthase large chain OS=[Clostridium] neopropionicum GN=carB PE=3 SV=1	1	3	3	3	2	2	1	3	3	3	3	3	3	2	2	1	3	3	3	3	3	3	2	2	1	3	3	3	3	3	3	3	3	3	147.85	1345	1345	1	29				0	24.36
A0A136WI48	A0A136WI48	15	15	15	tr|A0A136WI48|A0A136WI48_9FIRM Hydroxyethylthiazole kinase OS=[Clostridium] neopropionicum GN=thiM PE=3 SV=1	1	15	15	15	7	10	8	11	15	14	14	14	12	7	10	8	11	15	14	14	14	12	7	10	8	11	15	14	14	14	12	44.4	44.4	44.4	29.093	275	275	2.84	8	21	185	2	0	228.47
A0A136WI50	A0A136WI50	1	1	1	tr|A0A136WI50|A0A136WI50_9FIRM Uncharacterized protein OS=[Clostridium] neopropionicum GN=CLNEO_03480 PE=4 SV=1	1	1	1	1	0	1	1	1	1	1	1	1	1	0	1	1	1	1	1	1	1	1	0	1	1	1	1	1	1	1	1	15.2	15.2	15.2	13.099	112	112	4				8	0	7.294
A0A136WI60	A0A136WI60	2	2	2	tr|A0A136WI60|A0A136WI60_9FIRM Uncharacterized protein OS=[Clostridium] neopropionicum GN=CLNEO_03580 PE=4 SV=1	1	2	2	2	0	0	1	0	1	1	1	0	2	0	0	1	0	1	1	1	0	2	0	0	1	0	1	1	1	0	2	6.1	6.1	6.1	53.99	458	458	2		6			0	20.716
A0A136WI61	A0A136WI61	11	11	11	tr|A0A136WI61|A0A136WI61_9FIRM Aminopyrimidine aminohydrolase OS=[Clostridium] neopropionicum GN=tenA PE=3 SV=1	1	11	11	11	2	4	4	11	11	10	11	11	9	2	4	4	11	11	10	11	11	9	2	4	4	11	11	10	11	11	9	48.4	48.4	48.4	25.624	221	221	2.63	26	16	111	8	0	60.395
A0A136WI64	A0A136WI64	1	1	1	tr|A0A136WI64|A0A136WI64_9FIRM Uncharacterized protein OS=[Clostridium] neopropionicum GN=CLNEO_02420 PE=4 SV=1	1	1	1	1	0	0	1	0	0	0	0	0	0	0	0	1	0	0	0	0	0	0	0	0	1	0	0	0	0	0	0	17.7	17.7	17.7	10.987	96	96	3			1		1	-2
A0A136WI68	A0A136WI68	2	2	2	tr|A0A136WI68|A0A136WI68_9FIRM Cell shape-determining protein MreC OS=[Clostridium] neopropionicum GN=mreC PE=3 SV=1	1	2	2	2	0	2	0	1	1	1	1	1	1	0	2	0	1	1	1	1	1	1	0	2	0	1	1	1	1	1	1	8.5	8.5	8.5	30.291	281	281	2.1	3	3	4		0	3.718
A0A136WI72	A0A136WI72	3	3	3	tr|A0A136WI72|A0A136WI72_9FIRM Transition state regulatory protein AbrB OS=[Clostridium] neopropionicum GN=abrB PE=4 SV=1	1	3	3	3	1	2	1	1	0	1	1	3	0	1	2	1	1	0	1	1	3	0	1	2	1	1	0	1	1	3	0	25.6	25.6	25.6	9.7314	86	86	4				10	0	3.5517
A0A136WI88	A0A136WI88	8	8	8	tr|A0A136WI88|A0A136WI88_9FIRM Aliphatic sulfonates import ATP-binding protein SsuB OS=[Clostridium] neopropionicum GN=ssuB_1 PE=4 SV=1	1	8	8	8	2	3	0	7	8	7	7	7	6	2	3	0	7	8	7	7	7	6	2	3	0	7	8	7	7	7	6	32.7	32.7	32.7	28.502	251	251	2.73	7	3	54		0	23.121
A0A136WI91	A0A136WI91	1	1	1	tr|A0A136WI91|A0A136WI91_9FIRM Calcium-transporting ATPase 1 OS=[Clostridium] neopropionicum GN=yoaB PE=4 SV=1	1	1	1	1	1	1	1	1	1	1	1	1	1	1	1	1	1	1	1	1	1	1	1	1	1	1	1	1	1	1	1	1.5	1.5	1.5	93.321	864	864	1.86	4	8	2		1	-2
A0A136WI92	A0A136WI92	7	7	7	tr|A0A136WI92|A0A136WI92_9FIRM 2-aminoadipate transaminase OS=[Clostridium] neopropionicum GN=lysN_3 PE=4 SV=1	1	7	7	7	5	6	6	6	6	6	6	5	5	5	6	6	6	6	6	6	5	5	5	6	6	6	6	6	6	5	5	34.3	34.3	34.3	44.612	394	394	1.82	13	58			0	30.551
A0A136WI96	A0A136WI96	1	1	1	tr|A0A136WI96|A0A136WI96_9FIRM HTH-type transcriptional regulator MalT OS=[Clostridium] neopropionicum GN=malT_1 PE=4 SV=1	1	1	1	1	1	0	1	0	0	0	1	0	0	1	0	1	0	0	0	1	0	0	1	0	1	0	0	0	1	0	0	1.1	1.1	1.1	95.631	834	834	1	3				0.0087719	1.8159
A0A136WI97	A0A136WI97	8	8	8	tr|A0A136WI97|A0A136WI97_9FIRM UDP-N-acetylglucosamine 2-epimerase OS=[Clostridium] neopropionicum GN=mnaA_1 PE=3 SV=1	1	8	8	8	5	5	1	6	6	5	7	6	7	5	5	1	6	6	5	7	6	7	5	5	1	6	6	5	7	6	7	14.5	14.5	14.5	68.785	615	615	2.05	22	19	25		0	15.554
A0A136WIA1	A0A136WIA1	1	1	1	tr|A0A136WIA1|A0A136WIA1_9FIRM UPF0597 protein CLNEO_02070 OS=[Clostridium] neopropionicum GN=CLNEO_02070 PE=3 SV=1	1	1	1	1	0	1	0	1	1	1	1	0	1	0	1	0	1	1	1	1	0	1	0	1	0	1	1	1	1	0	1	2.6	2.6	2.6	44.124	418	418	1.83	1	5			0.0087449	1.8037
A0A136WIA9	A0A136WIA9	2	2	2	tr|A0A136WIA9|A0A136WIA9_9FIRM Acetylglutamate kinase OS=[Clostridium] neopropionicum GN=argB PE=3 SV=1	1	2	2	2	1	1	2	2	2	2	2	2	2	1	1	2	2	2	2	2	2	2	1	1	2	2	2	2	2	2	2	8.4	8.4	8.4	30.235	285	285	2.89		2	16		0	4.8806
A0A136WIB0	A0A136WIB0	1	1	1	tr|A0A136WIB0|A0A136WIB0_9FIRM D-alanine--D-alanine ligase OS=[Clostridium] neopropionicum GN=ddl PE=3 SV=1	1	1	1	1	0	0	0	1	0	0	1	0	0	0	0	0	1	0	0	1	0	0	0	0	0	1	0	0	1	0	0	3.4	3.4	3.4	39.452	357	357	1	2				0.0068421	1.9527
A0A136WIB7	A0A136WIB7	1	1	1	tr|A0A136WIB7|A0A136WIB7_9FIRM Swarming motility protein SwrC OS=[Clostridium] neopropionicum GN=swrC_2 PE=3 SV=1	1	1	1	1	1	1	0	0	1	0	1	0	1	1	1	0	0	1	0	1	0	1	1	1	0	0	1	0	1	0	1	1.3	1.3	1.3	112.9	1039	1039	1	5				1	-2
A0A136WIC4	A0A136WIC4	6	6	6	tr|A0A136WIC4|A0A136WIC4_9FIRM Ureidoglycolate lyase OS=[Clostridium] neopropionicum GN=CLNEO_03730 PE=4 SV=1	1	6	6	6	5	5	2	5	6	6	6	6	4	5	5	2	5	6	6	6	6	4	5	5	2	5	6	6	6	6	4	25	25	25	32.356	292	292	2.47	10	9	36		0	115.76
A0A136WIC8	A0A136WIC8	1	1	1	tr|A0A136WIC8|A0A136WIC8_9FIRM Diacylglycerol kinase OS=[Clostridium] neopropionicum GN=dagK PE=4 SV=1	1	1	1	1	0	1	1	1	1	1	0	0	1	0	1	1	1	1	1	0	0	1	0	1	1	1	1	1	0	0	1	3.6	3.6	3.6	33.949	303	303	3			6		0.0005988	3.4345
A0A136WID1	A0A136WID1	7	7	7	tr|A0A136WID1|A0A136WID1_9FIRM R3H domain protein OS=[Clostridium] neopropionicum GN=CLNEO_02540 PE=4 SV=1	1	7	7	7	5	6	7	6	6	6	5	6	5	5	6	7	6	6	6	5	6	5	5	6	7	6	6	6	5	6	5	32.7	32.7	32.7	23.218	205	205	2.98	1		62	1	0	40.351
A0A136WID2	A0A136WID2	1	1	1	tr|A0A136WID2|A0A136WID2_9FIRM Putative redox-active protein OS=[Clostridium] neopropionicum GN=CLNEO_02810 PE=4 SV=1	1	1	1	1	1	1	0	1	1	1	1	1	1	1	1	0	1	1	1	1	1	1	1	1	0	1	1	1	1	1	1	7	7	7	19.052	172	172	3.42			7	5	0.00059453	3.3267
A0A136WID6	A0A136WID6	8	7	7	tr|A0A136WID6|A0A136WID6_9FIRM Pyruvate-flavodoxin oxidoreductase OS=[Clostridium] neopropionicum GN=nifJ_1 PE=3 SV=1	1	8	7	7	8	7	6	8	7	7	8	8	8	7	6	5	7	6	6	7	7	7	7	6	5	7	6	6	7	7	7	10.5	9.3	9.3	129.51	1177	1177	1.03	65	2			0	43.325
A0A136WID8	A0A136WID8	24	24	24	tr|A0A136WID8|A0A136WID8_9FIRM Endo-1,4-beta-xylanase A OS=[Clostridium] neopropionicum GN=xynA1_1 PE=4 SV=1	1	24	24	24	18	14	11	24	22	24	24	24	21	18	14	11	24	22	24	24	24	21	18	14	11	24	22	24	24	24	21	19.3	19.3	19.3	158.98	1515	1515	2.33	183	47	47	136	0	323.31
A0A136WID9	A0A136WID9	8	8	8	tr|A0A136WID9|A0A136WID9_9FIRM DNA polymerase III subunit beta OS=[Clostridium] neopropionicum GN=dnaN PE=4 SV=1	1	8	8	8	7	7	3	8	8	8	7	8	6	7	7	3	8	8	8	7	8	6	7	7	3	8	8	8	7	8	6	23.7	23.7	23.7	41.582	367	367	1.69	30	64	1		0	29.336
A0A136WIE1	A0A136WIE1	5	5	5	tr|A0A136WIE1|A0A136WIE1_9FIRM Arginine biosynthesis bifunctional protein ArgJ OS=[Clostridium] neopropionicum GN=argJ PE=3 SV=1	1	5	5	5	1	2	0	3	3	5	3	5	1	1	2	0	3	3	5	3	5	1	1	2	0	3	3	5	3	5	1	16.8	16.8	16.8	41.838	404	404	3.45	3	1	7	22	0	34.506
A0A136WIE2	A0A136WIE2	3	3	3	tr|A0A136WIE2|A0A136WIE2_9FIRM 2,3,4,5-tetrahydropyridine-2,6-dicarboxylate N-acetyltransferase OS=[Clostridium] neopropionicum GN=dapH_2 PE=3 SV=1	1	3	3	3	3	3	2	3	3	3	3	3	3	3	3	2	3	3	3	3	3	3	3	3	2	3	3	3	3	3	3	15.3	15.3	15.3	24.906	236	236	2.56	11	3	40	1	0	15.028
A0A136WIF2	A0A136WIF2	5	5	5	tr|A0A136WIF2|A0A136WIF2_9FIRM HTH-type transcriptional regulator LutR OS=[Clostridium] neopropionicum GN=lutR_2 PE=4 SV=1	1	5	5	5	1	4	3	4	5	4	5	4	4	1	4	3	4	5	4	5	4	4	1	4	3	4	5	4	5	4	4	21.8	21.8	21.8	27.14	239	239	2.87		5	34		0	20.346
A0A136WIF4	A0A136WIF4	2	2	2	tr|A0A136WIF4|A0A136WIF4_9FIRM Stage III sporulation protein D OS=[Clostridium] neopropionicum GN=spoIIID PE=4 SV=1	1	2	2	2	2	2	2	2	2	2	2	0	0	2	2	2	2	2	2	2	0	0	2	2	2	2	2	2	2	0	0	17.6	17.6	17.6	9.8703	85	85	3.93			1	14	0.0043243	2.1987
A0A136WIF5	A0A136WIF5	6	6	6	tr|A0A136WIF5|A0A136WIF5_9FIRM Pyrroline-5-carboxylate reductase OS=[Clostridium] neopropionicum GN=proC_2 PE=3 SV=1	1	6	6	6	6	5	4	6	6	6	5	6	6	6	5	4	6	6	6	5	6	6	6	5	4	6	6	6	5	6	6	29.6	29.6	29.6	28.15	270	270	2.55	15	4	57		0	70.149
A0A136WIH4	A0A136WIH4	1	1	1	tr|A0A136WIH4|A0A136WIH4_9FIRM Uncharacterized protein OS=[Clostridium] neopropionicum GN=CLNEO_02470 PE=4 SV=1	1	1	1	1	0	0	0	0	0	0	1	1	0	0	0	0	0	0	0	1	1	0	0	0	0	0	0	0	1	1	0	16.4	16.4	16.4	8.0492	73	73	4				3	1	-2
A0A136WIH8	A0A136WIH8	6	6	6	tr|A0A136WIH8|A0A136WIH8_9FIRM Endo-1,4-beta-xylanase A OS=[Clostridium] neopropionicum GN=xynA1_5 PE=4 SV=1	1	6	6	6	4	6	5	6	6	6	6	6	6	4	6	5	6	6	6	6	6	6	4	6	5	6	6	6	6	6	6	5.4	5.4	5.4	152.16	1487	1487	2.68	11	2	42	5	0	71.004
A0A136WIH9	A0A136WIH9	9	9	9	tr|A0A136WIH9|A0A136WIH9_9FIRM 2-aminoadipate transaminase OS=[Clostridium] neopropionicum GN=lysN_2 PE=4 SV=1	1	9	9	9	6	5	2	9	8	6	9	7	7	6	5	2	9	8	6	9	7	7	6	5	2	9	8	6	9	7	7	37.6	37.6	37.6	44.147	394	394	1.66	24	46			0	19.2
A0A136WIJ7	A0A136WIJ7	8	8	6	tr|A0A136WIJ7|A0A136WIJ7_9FIRM Putative aldolase LsrF OS=[Clostridium] neopropionicum GN=lsrF_1 PE=4 SV=1	1	8	8	6	5	8	6	6	6	5	5	6	5	5	8	6	6	6	5	5	6	5	3	6	4	4	5	4	3	4	3	36.4	36.4	28.6	32.112	294	294	2.87	2	4	54		0	33.132
A0A136WIL7	A0A136WIL7	1	1	1	tr|A0A136WIL7|A0A136WIL7_9FIRM Ribosome-binding ATPase YchF OS=[Clostridium] neopropionicum GN=ychF_1 PE=3 SV=1	1	1	1	1	1	1	1	1	1	1	1	1	1	1	1	1	1	1	1	1	1	1	1	1	1	1	1	1	1	1	1	3	3	3	39.838	365	365	1.82	2	9			0.00058411	3.1221
A0A136WIL8	A0A136WIL8	6	6	6	tr|A0A136WIL8|A0A136WIL8_9FIRM Argininosuccinate synthase OS=[Clostridium] neopropionicum GN=argG_2 PE=3 SV=1	1	6	6	6	3	4	2	5	6	6	5	5	5	3	4	2	5	6	6	5	5	5	3	4	2	5	6	6	5	5	5	17	17	17	44.765	405	405	1.59	36	34	5		0	36.398
A0A136WIN1	A0A136WIN1	5	5	5	tr|A0A136WIN1|A0A136WIN1_9FIRM Oxygen-independent coproporphyrinogen-III oxidase-like protein YqeR OS=[Clostridium] neopropionicum GN=hemN_2 PE=4 SV=1	1	5	5	5	3	4	3	5	5	5	4	5	5	3	4	3	5	5	5	4	5	5	3	4	3	5	5	5	4	5	5	24.1	24.1	24.1	32.686	290	290	2.71		15	36		0	27.412
A0A136WIP5	A0A136WIP5	3	3	3	tr|A0A136WIP5|A0A136WIP5_9FIRM Ktr system potassium uptake protein A OS=[Clostridium] neopropionicum GN=ktrA PE=4 SV=1	1	3	3	3	2	2	2	1	3	3	3	3	3	2	2	2	1	3	3	3	3	3	2	2	2	1	3	3	3	3	3	14.5	14.5	14.5	24.525	214	214	2.8	2	1	22		0	4.6332
A0A136WIQ2	A0A136WIQ2	22	22	22	tr|A0A136WIQ2|A0A136WIQ2_9FIRM Endo-1,4-beta-xylanase A OS=[Clostridium] neopropionicum GN=xynA1_6 PE=4 SV=1	1	22	22	22	19	18	16	21	21	20	22	20	20	19	18	16	21	21	20	22	20	20	19	18	16	21	21	20	22	20	20	32.2	32.2	32.2	99.887	918	918	1.25	203	35	14		0	323.31
REV__A0A136WIR0	REV__A0A136WIR0	1	1	1	tr|A0A136WIR0|A0A136WIR0_9FIRM Potassium transporter peripheral membrane component OS=[Clostridium] neopropionicum GN=CLNEO_03410 PE=4 SV=1	1	1	1	1	1	1	1	1	1	1	1	1	1	1	1	1	1	1	1	1	1	1	1	1	1	1	1	1	1	1	1	0	0	0	24.59	216	216	3			12		1	-2
A0A136WIR5	A0A136WIR5	13	13	13	tr|A0A136WIR5|A0A136WIR5_9FIRM Ribosome hibernation promoting factor OS=[Clostridium] neopropionicum GN=yvyD PE=3 SV=1	1	13	13	13	8	10	9	10	11	13	12	10	9	8	10	9	10	11	13	12	10	9	8	10	9	10	11	13	12	10	9	59.7	59.7	59.7	21.118	181	181	3.29	7	10	134	94	0	118.69
A0A136WIS0	A0A136WIS0	7	7	7	tr|A0A136WIS0|A0A136WIS0_9FIRM Autoinducer 2-binding protein LsrB OS=[Clostridium] neopropionicum GN=lsrB_2 PE=4 SV=1	1	7	7	7	7	6	2	3	6	4	5	5	5	7	6	2	3	6	4	5	5	5	7	6	2	3	6	4	5	5	5	37.3	37.3	37.3	38.938	365	365	1.79	21	55	4		0	151.63
A0A136WIS4	A0A136WIS4	1	1	1	tr|A0A136WIS4|A0A136WIS4_9FIRM Uncharacterized protein OS=[Clostridium] neopropionicum GN=CLNEO_02760 PE=4 SV=1	1	1	1	1	0	0	0	1	0	1	1	1	1	0	0	0	1	0	1	1	1	1	0	0	0	1	0	1	1	1	1	7.4	7.4	7.4	13.424	121	121	3			5		1	-2
A0A136WIT0	A0A136WIT0	1	1	1	tr|A0A136WIT0|A0A136WIT0_9FIRM Spermidine/putrescine import ATP-binding protein PotA OS=[Clostridium] neopropionicum GN=potA_2 PE=3 SV=1	1	1	1	1	1	1	1	1	1	1	1	1	1	1	1	1	1	1	1	1	1	1	1	1	1	1	1	1	1	1	1	4	4	4	59.093	522	522	1.7	6	14			0	16.919
A0A136WIT1	A0A136WIT1	5	5	5	tr|A0A136WIT1|A0A136WIT1_9FIRM ABC transporter substrate binding protein OS=[Clostridium] neopropionicum GN=CLNEO_05840 PE=4 SV=1	1	5	5	5	3	4	1	4	3	3	4	3	4	3	4	1	4	3	3	4	3	4	3	4	1	4	3	3	4	3	4	21.3	21.3	21.3	34.478	333	333	2.34	12	13	31		0	25.55
A0A136WIT2	A0A136WIT2	1	1	1	tr|A0A136WIT2|A0A136WIT2_9FIRM 30S ribosomal protein S21 OS=[Clostridium] neopropionicum GN=rpsU PE=3 SV=1	1	1	1	1	1	1	0	1	1	1	1	0	0	1	1	0	1	1	1	1	0	0	1	1	0	1	1	1	1	0	0	20.7	20.7	20.7	6.924	58	58	3.2	1	2	1	6	0	6.3779
A0A136WIT3	A0A136WIT3	5	5	5	tr|A0A136WIT3|A0A136WIT3_9FIRM Aminopeptidase 2 OS=[Clostridium] neopropionicum GN=CLNEO_05580 PE=4 SV=1	1	5	5	5	4	3	2	4	5	5	5	5	5	4	3	2	4	5	5	5	5	5	4	3	2	4	5	5	5	5	5	18.1	18.1	18.1	41.929	371	371	1.72	18	37	2		0	56.193
A0A136WIT4	A0A136WIT4	2	2	2	tr|A0A136WIT4|A0A136WIT4_9FIRM Autoinducer 2 import ATP-binding protein LsrA OS=[Clostridium] neopropionicum GN=lsrA_2 PE=4 SV=1	1	2	2	2	1	1	1	1	1	1	1	1	1	1	1	1	1	1	1	1	1	1	1	1	1	1	1	1	1	1	1	6.3	6.3	6.3	55.772	507	507	1.7	3	7			0	25.838
A0A136WIT5	A0A136WIT5	1	1	1	tr|A0A136WIT5|A0A136WIT5_9FIRM MarR family protein OS=[Clostridium] neopropionicum GN=CLNEO_02860 PE=4 SV=1	1	1	1	1	1	1	1	1	0	1	0	1	1	1	1	1	1	0	1	0	1	1	1	1	1	1	0	1	0	1	1	10.7	10.7	10.7	17.794	159	159	3			7		1	-2
A0A136WIT6	A0A136WIT6	7	7	7	tr|A0A136WIT6|A0A136WIT6_9FIRM O-acetyl-ADP-ribose deacetylase OS=[Clostridium] neopropionicum GN=ymdB PE=4 SV=1	1	7	7	7	5	6	3	6	6	7	6	3	3	5	6	3	6	6	7	6	3	3	5	6	3	6	6	7	6	3	3	42.9	42.9	42.9	19.173	175	175	2.81	21	8	14	35	0	55.006
A0A136WIT9	A0A136WIT9	10	10	10	tr|A0A136WIT9|A0A136WIT9_9FIRM Uncharacterized protein OS=[Clostridium] neopropionicum GN=CLNEO_05940 PE=4 SV=1	1	10	10	10	6	9	6	9	9	10	10	6	4	6	9	6	9	9	10	10	6	4	6	9	6	9	9	10	10	6	4	60.3	60.3	60.3	17.727	151	151	3.57	10	5	13	95	0	113.3
A0A136WIU2	A0A136WIU2	1	1	1	tr|A0A136WIU2|A0A136WIU2_9FIRM Cytidine deaminase OS=[Clostridium] neopropionicum GN=cdd PE=3 SV=1	1	1	1	1	1	1	1	1	1	1	1	0	1	1	1	1	1	1	1	1	0	1	1	1	1	1	1	1	1	0	1	7.7	7.7	7.7	15.599	142	142	4				16	0	16.202
A0A136WIU4	A0A136WIU4	3	3	3	tr|A0A136WIU4|A0A136WIU4_9FIRM Glucose-1-phosphate thymidylyltransferase OS=[Clostridium] neopropionicum GN=rmlA PE=4 SV=1	1	3	3	3	2	3	1	3	3	3	3	3	3	2	3	1	3	3	3	3	3	3	2	3	1	3	3	3	3	3	3	18	18	18	27.874	244	244	2.35	10	2	22		0	9.7895
A0A136WIU5	A0A136WIU5	4	4	4	tr|A0A136WIU5|A0A136WIU5_9FIRM Spermidine/putrescine-binding periplasmic protein OS=[Clostridium] neopropionicum GN=potD_2 PE=4 SV=1	1	4	4	4	3	1	2	3	3	3	3	3	3	3	1	2	3	3	3	3	3	3	3	1	2	3	3	3	3	3	3	16.5	16.5	16.5	40.003	357	357	2.03	3	24	4		0	23.468
A0A136WIV1	A0A136WIV1	16	16	16	tr|A0A136WIV1|A0A136WIV1_9FIRM Methionine--tRNA ligase OS=[Clostridium] neopropionicum GN=metG PE=3 SV=1	1	16	16	16	14	13	9	14	14	15	15	15	14	14	13	9	14	14	15	15	15	14	14	13	9	14	14	15	15	15	14	31	31	31	75.8	664	664	1.34	152	56	6	2	0	217.81
A0A136WIW4	A0A136WIW4	1	1	1	tr|A0A136WIW4|A0A136WIW4_9FIRM Probable tRNA sulfurtransferase OS=[Clostridium] neopropionicum GN=thiI PE=3 SV=1	1	1	1	1	0	0	0	0	0	0	1	0	1	0	0	0	0	0	0	1	0	1	0	0	0	0	0	0	1	0	1	3.8	3.8	3.8	44.185	391	391	2		2			0	8.8189
A0A136WIW8	A0A136WIW8	6	6	6	tr|A0A136WIW8|A0A136WIW8_9FIRM Transcriptional regulatory protein SrrA OS=[Clostridium] neopropionicum GN=srrA_1 PE=4 SV=1	1	6	6	6	2	3	3	3	3	4	5	5	5	2	3	3	3	3	4	5	5	5	2	3	3	3	3	4	5	5	5	21.1	21.1	21.1	26.024	232	232	2.98		1	39		0	14.535
A0A136WIX2	A0A136WIX2	4	4	3	tr|A0A136WIX2|A0A136WIX2_9FIRM Glycine--tRNA ligase OS=[Clostridium] neopropionicum GN=glyQS PE=3 SV=1	1	4	4	3	4	1	2	2	3	3	3	3	2	4	1	2	2	3	3	3	3	2	3	1	2	2	3	3	3	3	2	10.2	10.2	8.7	53.58	462	462	1.22	28	8			0	20.867
A0A136WIX4	A0A136WIX4	2	1	1	tr|A0A136WIX4|A0A136WIX4_9FIRM Elongation factor P OS=[Clostridium] neopropionicum GN=efp PE=3 SV=1	1	2	1	1	2	1	1	1	1	1	1	1	1	1	1	1	1	1	1	1	1	1	1	1	1	1	1	1	1	1	1	9.1	4.8	4.8	20.986	187	187	3			9		0.001693	2.665
A0A136WIY4	A0A136WIY4	8	7	7	tr|A0A136WIY4|A0A136WIY4_9FIRM Protein translocase subunit SecA OS=[Clostridium] neopropionicum GN=secA PE=3 SV=1	1	8	7	7	7	7	5	5	8	4	7	6	7	6	7	5	5	7	4	6	5	6	6	7	5	5	7	4	6	5	6	12.3	11.4	11.4	98.363	857	857	1	51				0	31.396
A0A136WIY6	A0A136WIY6	2	2	2	tr|A0A136WIY6|A0A136WIY6_9FIRM dITP/XTP pyrophosphatase OS=[Clostridium] neopropionicum GN=CLNEO_06430 PE=3 SV=1	1	2	2	2	1	2	2	2	2	2	1	2	2	1	2	2	2	2	2	1	2	2	1	2	2	2	2	2	1	2	2	8.5	8.5	8.5	22.272	199	199	3			16		1	-2
A0A136WIZ0	A0A136WIZ0	3	3	3	tr|A0A136WIZ0|A0A136WIZ0_9FIRM Flavodoxin OS=[Clostridium] neopropionicum GN=CLNEO_02950 PE=4 SV=1	1	3	3	3	2	1	1	3	3	3	2	3	2	2	1	1	3	3	3	2	3	2	2	1	1	3	3	3	2	3	2	19.3	19.3	19.3	20.04	176	176	2.58	5	2	18	1	0	29.531
A0A136WIZ1	A0A136WIZ1	16	16	16	tr|A0A136WIZ1|A0A136WIZ1_9FIRM Methyl-accepting chemotaxis protein 4 OS=[Clostridium] neopropionicum GN=mcp4_1 PE=4 SV=1	1	16	16	16	12	9	5	11	11	13	11	14	12	12	9	5	11	11	13	11	14	12	12	9	5	11	11	13	11	14	12	57	57	57	37.683	344	344	1.98	63	109	56	1	0	201.43
A0A136WIZ3	A0A136WIZ3	3	3	3	tr|A0A136WIZ3|A0A136WIZ3_9FIRM Chemotaxis protein CheY OS=[Clostridium] neopropionicum GN=cheY_1 PE=4 SV=1	1	3	3	3	1	1	1	2	2	2	2	1	0	1	1	1	2	2	2	2	1	0	1	1	1	2	2	2	2	1	0	31.7	31.7	31.7	12.989	120	120	3.83			2	10	0	49.805
A0A136WJ02	A0A136WJ02	4	4	4	tr|A0A136WJ02|A0A136WJ02_9FIRM Tryptophan synthase beta chain OS=[Clostridium] neopropionicum GN=trpB_1 PE=3 SV=1	1	4	4	4	3	4	2	4	4	4	3	4	4	3	4	2	4	4	4	3	4	4	3	4	2	4	4	4	3	4	4	15	15	15	50.562	460	460	1.43	25	19			0	25.961
A0A136WJ03	A0A136WJ03	9	9	9	tr|A0A136WJ03|A0A136WJ03_9FIRM Chemotaxis protein CheV OS=[Clostridium] neopropionicum GN=cheV PE=4 SV=1	1	9	9	9	6	8	6	7	7	7	8	7	7	6	8	6	7	7	7	8	7	7	6	8	6	7	7	7	8	7	7	33	33	33	35.204	315	315	2.5	15	24	69		0	57.02
A0A136WJ14	A0A136WJ14	2	2	2	tr|A0A136WJ14|A0A136WJ14_9FIRM Mitochondrial PGP phosphatase OS=[Clostridium] neopropionicum GN=CLNEO_05600 PE=4 SV=1	1	2	2	2	1	1	1	2	1	1	1	0	0	1	1	1	2	1	1	1	0	0	1	1	1	2	1	1	1	0	0	12.6	12.6	12.6	20.208	175	175	3.45		2	2	7	0.0017075	2.7963
A0A136WJ16	A0A136WJ16	3	3	3	tr|A0A136WJ16|A0A136WJ16_9FIRM Transcriptional repressor NrdR OS=[Clostridium] neopropionicum GN=nrdR PE=3 SV=1	1	3	3	3	2	3	2	3	3	3	3	3	2	2	3	2	3	3	3	3	3	2	2	3	2	3	3	3	3	3	2	25.5	25.5	25.5	17.676	153	153	3.11	2	5	18	13	0	22.828
A0A136WJ18	A0A136WJ18	1	1	1	tr|A0A136WJ18|A0A136WJ18_9FIRM Flagellar basal-body rod protein FlgC OS=[Clostridium] neopropionicum GN=flgC PE=3 SV=1	1	1	1	1	0	0	0	0	1	0	0	0	0	0	0	0	0	1	0	0	0	0	0	0	0	0	1	0	0	0	0	13.6	13.6	13.6	16.163	147	147	1	1				1	-2
A0A136WJ20	A0A136WJ20	5	5	5	tr|A0A136WJ20|A0A136WJ20_9FIRM Yqey-like protein OS=[Clostridium] neopropionicum GN=CLNEO_05830 PE=4 SV=1	1	5	5	5	1	3	3	4	4	5	3	2	3	1	3	3	4	4	5	3	2	3	1	3	3	4	4	5	3	2	3	26.7	26.7	26.7	16.805	150	150	3.83			6	29	0	7.4927
A0A136WJ31	A0A136WJ31	1	1	1	tr|A0A136WJ31|A0A136WJ31_9FIRM Putative methyltransferase YcgJ OS=[Clostridium] neopropionicum GN=ycgJ_2 PE=4 SV=1	1	1	1	1	0	0	0	0	1	1	0	1	1	0	0	0	0	1	1	0	1	1	0	0	0	0	1	1	0	1	1	9.3	9.3	9.3	25.416	226	226	2.8		1	4		0.0083464	1.8858
A0A136WJ33	A0A136WJ33	3	3	3	tr|A0A136WJ33|A0A136WJ33_9FIRM Ribonuclease OS=[Clostridium] neopropionicum GN=CLNEO_05800 PE=4 SV=1	1	3	3	3	2	1	1	2	2	2	2	3	2	2	1	1	2	2	2	2	3	2	2	1	1	2	2	2	2	3	2	5.4	5.4	5.4	60.595	541	541	1.11	17	2			0	7.0306
A0A136WJ40	A0A136WJ40	3	3	3	tr|A0A136WJ40|A0A136WJ40_9FIRM Sporulation initiation inhibitor protein Soj OS=[Clostridium] neopropionicum GN=soj_2 PE=4 SV=1	1	3	3	3	2	2	2	2	2	2	3	1	2	2	2	2	2	2	2	3	1	2	2	2	2	2	2	2	3	1	2	13.7	13.7	13.7	28.807	262	262	2.05	15	9	17		0	43.946
A0A136WJ41	A0A136WJ41	4	4	4	tr|A0A136WJ41|A0A136WJ41_9FIRM N-acyltransferase YncA OS=[Clostridium] neopropionicum GN=yncA_2 PE=4 SV=1	1	4	4	4	3	3	1	4	4	4	4	2	1	3	3	1	4	4	4	4	2	1	3	3	1	4	4	4	4	2	1	19.5	19.5	19.5	18.225	164	164	3.94			2	34	0	12.246
A0A136WJ43	A0A136WJ43	1	1	1	tr|A0A136WJ43|A0A136WJ43_9FIRM Ribonuclease Y OS=[Clostridium] neopropionicum GN=rny_1 PE=4 SV=1	1	1	1	1	0	0	0	1	1	1	1	0	1	0	0	0	1	1	1	1	0	1	0	0	0	1	1	1	1	0	1	2.3	2.3	2.3	77.739	706	706	1	5				0.0011409	2.8353
A0A136WJ53	A0A136WJ53	12	12	12	tr|A0A136WJ53|A0A136WJ53_9FIRM Purine-binding protein OS=[Clostridium] neopropionicum GN=CLNEO_05690 PE=4 SV=1	1	12	12	12	10	9	9	12	12	12	11	12	10	10	9	9	12	12	12	11	12	10	10	9	9	12	12	12	11	12	10	52.9	52.9	52.9	40.033	376	376	2.17	22	112	52	1	0	180.59
A0A136WJ55	A0A136WJ55	1	1	1	tr|A0A136WJ55|A0A136WJ55_9FIRM Late competence development protein ComFB OS=[Clostridium] neopropionicum GN=CLNEO_06720 PE=4 SV=1	1	1	1	1	0	0	0	1	0	0	0	0	0	0	0	0	1	0	0	0	0	0	0	0	0	1	0	0	0	0	0	7.1	7.1	7.1	27.236	240	240	4				1	1	-2
A0A136WJ78	A0A136WJ78	39	38	38	tr|A0A136WJ78|A0A136WJ78_9FIRM Pyruvate, phosphate dikinase OS=[Clostridium] neopropionicum GN=ppdK PE=3 SV=1	1	39	38	38	36	32	24	37	38	37	39	37	36	35	31	23	36	37	36	38	36	35	35	31	23	36	37	36	38	36	35	51.5	50.2	50.2	97.029	881	881	1.1	538	45	8		0	323.31
A0A136WJ87	A0A136WJ87	6	6	6	tr|A0A136WJ87|A0A136WJ87_9FIRM NMT1/THI5 like protein OS=[Clostridium] neopropionicum GN=CLNEO_06100 PE=4 SV=1	1	6	6	6	4	4	4	4	4	5	4	5	4	4	4	4	4	4	5	4	5	4	4	4	4	4	4	5	4	5	4	27.5	27.5	27.5	34.719	334	334	2.48	8	24	45		0	120.99
A0A136WJA5	A0A136WJA5	1	1	1	tr|A0A136WJA5|A0A136WJA5_9FIRM Flagellar motor switch protein FliN OS=[Clostridium] neopropionicum GN=fliN PE=4 SV=1	1	1	1	1	0	0	0	1	1	0	1	0	0	0	0	0	1	1	0	1	0	0	0	0	0	1	1	0	1	0	0	4.8	4.8	4.8	45.975	416	416	4				3	1	-2
A0A136WJB9	A0A136WJB9	1	1	1	tr|A0A136WJB9|A0A136WJB9_9FIRM Peptide chain release factor 2 OS=[Clostridium] neopropionicum GN=prfB PE=3 SV=1	1	1	1	1	0	0	0	0	0	0	0	1	0	0	0	0	0	0	0	0	1	0	0	0	0	0	0	0	0	1	0	3.8	3.8	3.8	36.027	318	318	2		1			1	-2
A0A136WJC9	A0A136WJC9	2	2	2	tr|A0A136WJC9|A0A136WJC9_9FIRM Cell wall-binding protein YocH OS=[Clostridium] neopropionicum GN=yocH PE=4 SV=1	1	2	2	2	0	1	1	2	2	2	2	2	1	0	1	1	2	2	2	2	2	1	0	1	1	2	2	2	2	2	1	8.2	8.2	8.2	30.051	281	281	2.33	5	3	9	1	0	19.37
A0A136WJE1	A0A136WJE1	2	2	2	tr|A0A136WJE1|A0A136WJE1_9FIRM Flagellar hook-associated protein 2 OS=[Clostridium] neopropionicum GN=fliD PE=3 SV=1	1	2	2	2	0	1	0	0	0	0	0	1	0	0	1	0	0	0	0	0	1	0	0	1	0	0	0	0	0	1	0	3	3	3	86.723	809	809	1.33	2	1			0	8.7934
A0A136WJL7	A0A136WJL7	2	2	2	tr|A0A136WJL7|A0A136WJL7_9FIRM Flagellar basal body rod modification protein OS=[Clostridium] neopropionicum GN=CLNEO_06500 PE=4 SV=1	1	2	2	2	1	1	1	1	2	2	2	1	0	1	1	1	1	2	2	2	1	0	1	1	1	1	2	2	2	1	0	14	14	14	18.26	171	171	4				12	0	18.019
TYC82192.1	TYC82192.1	1	1	1	TYC82192.1 DegT/DnrJ/EryC1/StrS family aminotransferase [Acetobacterium wieringae]	1	1	1	1	1	1	0	1	1	0	0	1	1	1	1	0	1	1	0	0	1	1	1	1	0	1	1	0	0	1	1	5.8	5.8	5.8	41.316	365	365	2		6			0	6.0447
TYC82193.1	TYC82193.1	2	2	2	TYC82193.1 GNAT family N-acetyltransferase [Acetobacterium wieringae]	1	2	2	2	2	2	2	1	0	0	0	0	0	2	2	2	1	0	0	0	0	0	2	2	2	1	0	0	0	0	0	11.7	11.7	11.7	19.076	162	162	4				7	0	4.5893
TYC82194.1	TYC82194.1	3	3	3	TYC82194.1 WxcM-like domain-containing protein [Acetobacterium wieringae]	1	3	3	3	3	3	2	2	2	2	2	0	0	3	3	2	2	2	2	2	0	0	3	3	2	2	2	2	2	0	0	18.8	18.8	18.8	16.843	144	144	3.94			1	16	0	6.7776
TYC82202.1	TYC82202.1	11	11	11	TYC82202.1 NAD-dependent epimerase/dehydratase family protein [Acetobacterium wieringae]	1	11	11	11	9	7	8	7	5	6	5	6	4	9	7	8	7	5	6	5	6	4	9	7	8	7	5	6	5	6	4	34.7	34.7	34.7	38.153	340	340	1.85	36	38	7	8	0	109.06
TYC82203.1	TYC82203.1	1	1	1	TYC82203.1 glycosyltransferase family 4 protein [Acetobacterium wieringae]	1	1	1	1	1	1	1	1	1	0	0	1	0	1	1	1	1	1	0	0	1	0	1	1	1	1	1	0	0	1	0	2.3	2.3	2.3	44.78	385	385	2.12	1	5	2		0.0043502	2.2379
TYC82210.1	TYC82210.1	3	3	3	TYC82210.1 hypothetical protein FXB42_16110 [Acetobacterium wieringae]	1	3	3	3	3	3	3	3	2	3	3	3	3	3	3	3	3	2	3	3	3	3	3	3	3	3	2	3	3	3	3	15.4	15.4	15.4	33.534	292	292	3			26		0	22.359
TYC82211.1	TYC82211.1	1	1	1	TYC82211.1 class D sortase [Acetobacterium wieringae]	1	1	1	1	1	1	1	0	0	0	0	0	0	1	1	1	0	0	0	0	0	0	1	1	1	0	0	0	0	0	0	8.3	8.3	8.3	24.248	218	218	2.67		1	2		0	12.836
TYC82213.1	TYC82213.1	3	3	3	TYC82213.1 CpsD/CapB family tyrosine-protein kinase [Acetobacterium wieringae]	1	3	3	3	3	1	2	0	0	0	1	0	0	3	1	2	0	0	0	1	0	0	3	1	2	0	0	0	1	0	0	13.8	13.8	13.8	29.826	269	269	2.88		1	7		0	15.661
TYC82214.1	TYC82214.1	2	2	2	TYC82214.1 hypothetical protein FXB42_16130 [Acetobacterium wieringae]	1	2	2	2	2	2	2	1	1	0	0	0	0	2	2	2	1	1	0	0	0	0	2	2	2	1	1	0	0	0	0	13.4	13.4	13.4	25.01	232	232	3			8		0	9.1037
TYC82215.1	TYC82215.1	7	7	7	TYC82215.1 biosynthetic-type acetolactate synthase large subunit [Acetobacterium wieringae]	1	7	7	7	7	3	4	1	3	3	2	2	1	7	3	4	1	3	3	2	2	1	7	3	4	1	3	3	2	2	1	14.1	14.1	14.1	60.707	553	553	1.63	10	17			0	20.69
TYC82216.1	TYC82216.1	11	11	11	TYC82216.1 dihydroxy-acid dehydratase [Acetobacterium wieringae]	1	11	11	11	10	9	9	9	9	9	9	10	9	10	9	9	9	9	9	9	10	9	10	9	9	9	9	9	9	10	9	32.9	32.9	32.9	58.178	554	554	1.85	25	115	3		0	155
TYC82217.1	TYC82217.1	7	7	7	TYC82217.1 3-isopropylmalate dehydrogenase [Acetobacterium wieringae]	1	7	7	7	6	4	5	4	5	4	5	5	3	6	4	5	4	5	4	5	5	3	6	4	5	4	5	4	5	5	3	29.7	29.7	29.7	38.155	353	353	1.79	26	42	10		0	36.495
TYC82218.1	TYC82218.1	8	8	8	TYC82218.1 citramalate synthase [Acetobacterium wieringae]	1	8	8	8	6	4	6	4	4	3	4	3	6	6	4	6	4	4	3	4	3	6	6	4	6	4	4	3	4	3	6	16.5	16.5	16.5	57.648	527	527	1.66	21	36	1		0	50.147
TYC82219.1	TYC82219.1	6	6	6	TYC82219.1 2-isopropylmalate synthase [Acetobacterium wieringae]	1	6	6	6	6	6	6	6	6	6	6	6	5	6	6	6	6	6	6	6	6	5	6	6	6	6	6	6	6	6	5	11.8	11.8	11.8	56.418	517	517	1.4	78	49	1		0	65.29
TYC82220.1	TYC82220.1	17	17	17	TYC82220.1 ketol-acid reductoisomerase [Acetobacterium wieringae]	1	17	17	17	17	14	13	11	12	15	14	13	11	17	14	13	11	12	15	14	13	11	17	14	13	11	12	15	14	13	11	61.8	61.8	61.8	35.786	330	330	2.21	78	38	117	5	0	211.17
TYC82221.1	TYC82221.1	4	4	4	TYC82221.1 DUF362 domain-containing protein [Acetobacterium wieringae]	1	4	4	4	3	3	3	3	3	3	3	2	3	3	3	3	3	3	3	3	2	3	3	3	3	3	3	3	3	2	3	9.3	9.3	9.3	41.449	378	378	1.92	13	30	9		0	35.083
TYC82224.1	TYC82224.1	4	4	4	TYC82224.1 bifunctional phosphopantothenoylcysteine decarboxylase/phosphopantothenate--cysteine ligase CoaBC [Acetobacterium wieringae]	1	4	4	4	4	2	2	2	2	3	2	2	2	4	2	2	2	2	3	2	2	2	4	2	2	2	2	3	2	2	2	17.5	17.5	17.5	43.337	399	399	1.26	17	6			0	20.428
TYC82233.1	TYC82233.1	1	1	1	TYC82233.1 hypothetical protein FXB42_16235 [Acetobacterium wieringae]	1	1	1	1	0	1	0	0	1	1	0	0	1	0	1	0	0	1	1	0	0	1	0	1	0	0	1	1	0	0	1	1.9	1.9	1.9	60.465	532	532	3			4		1	-2
TYC82234.1	TYC82234.1	5	5	5	TYC82234.1 SufD family Fe-S cluster assembly protein [Acetobacterium wieringae]	1	5	5	5	2	4	4	3	3	2	2	3	3	2	4	4	3	3	2	2	3	3	2	4	4	3	3	2	2	3	3	20.3	20.3	20.3	33.326	306	306	2.62		13	21		0	8.5206
TYC82235.1	TYC82235.1	5	5	5	TYC82235.1 ATP-binding cassette domain-containing protein [Acetobacterium wieringae]	1	5	5	5	5	4	5	4	4	5	5	3	3	5	4	5	4	4	5	5	3	3	5	4	5	4	4	5	5	3	3	26	26	26	26.832	242	242	2.8	4	6	31	5	0	13.077
TYC82237.1	TYC82237.1	55	55	53	TYC82237.1 pyruvate, phosphate dikinase [Acetobacterium wieringae]	1	55	55	53	52	48	46	44	43	44	43	44	41	52	48	46	44	43	44	43	44	41	51	47	45	43	42	43	42	43	40	57.3	57.3	54.3	97.055	881	881	1.08	662	27	6	5	0	323.31
TYC82238.1	TYC82238.1	4	4	4	TYC82238.1 kinase/pyrophosphorylase [Acetobacterium wieringae]	1	4	4	4	4	4	4	3	3	2	3	3	3	4	4	4	3	3	2	3	3	3	4	4	4	3	3	2	3	3	3	17.9	17.9	17.9	30.196	268	268	3			29		0	7.2352
TYC82239.1	TYC82239.1	4	4	4	TYC82239.1 helix-turn-helix transcriptional regulator [Acetobacterium wieringae]	1	4	4	4	4	4	4	4	4	3	3	4	4	4	4	4	4	4	3	3	4	4	4	4	4	4	4	3	3	4	4	26.3	26.3	26.3	24.311	213	213	3			48		0	57.775
TYC82241.1	TYC82241.1	1	1	1	TYC82241.1 histidinol-phosphatase HisJ [Acetobacterium wieringae]	1	1	1	1	1	1	1	1	1	1	0	0	0	1	1	1	1	1	1	0	0	0	1	1	1	1	1	1	0	0	0	3.4	3.4	3.4	33.532	291	291	3			6		0	6.3086
TYC82242.1	TYC82242.1	3	3	3	TYC82242.1 amino acid ABC transporter permease [Acetobacterium wieringae]	1	3	3	3	2	3	2	2	2	2	2	2	1	2	3	2	2	2	2	2	2	1	2	3	2	2	2	2	2	2	1	17.3	17.3	17.3	24.502	220	220	2.46	7	1	14	2	0	31.024
TYC82243.1	TYC82243.1	11	11	11	TYC82243.1 transporter substrate-binding domain-containing protein [Acetobacterium wieringae]	1	11	11	11	9	8	9	7	7	6	6	7	7	9	8	9	7	7	6	6	7	7	9	8	9	7	7	6	6	7	7	40.9	40.9	40.9	29.887	276	276	2.95		8	97	3	0	117.39
TYC82246.1	TYC82246.1	6	6	6	TYC82246.1 LacI family transcriptional regulator [Acetobacterium wieringae]	1	6	6	6	6	5	5	6	6	5	6	6	6	6	5	5	6	6	5	6	6	6	6	5	5	6	6	5	6	6	6	20.2	20.2	20.2	37.821	336	336	2.01	17	47	16	1	0	79.195
TYC82247.1	TYC82247.1	17	17	17	TYC82247.1 aminotransferase class I/II-fold pyridoxal phosphate-dependent enzyme [Acetobacterium wieringae]	1	17	17	17	14	12	12	13	15	13	13	13	13	14	12	12	13	15	13	13	13	13	14	12	12	13	15	13	13	13	13	43.5	43.5	43.5	46.198	418	418	1.9	23	135	6		0	102.83
TYC82248.1	TYC82248.1	2	2	2	TYC82248.1 Fe-S-containing hydro-lyase [Acetobacterium wieringae]	1	2	2	2	2	2	2	1	1	2	2	2	2	2	2	2	1	1	2	2	2	2	2	2	2	1	1	2	2	2	2	11.8	11.8	11.8	20.537	187	187	2.83	2		15	1	0	4.3676
TYC82249.1	TYC82249.1	2	2	2	TYC82249.1 fumarate hydratase [Acetobacterium wieringae]	1	2	2	2	1	1	2	1	0	1	1	1	1	1	1	2	1	0	1	1	1	1	1	1	2	1	0	1	1	1	1	8.2	8.2	8.2	30.044	280	280	1.9	6	10	4		0	5.1924
TYC82251.1	TYC82251.1	2	2	2	TYC82251.1 tRNA (uridine(34)/cytosine(34)/5-carboxymethylaminomethyluridine(34)-2-O)-methyltransferase TrmL [Acetobacterium wieringae]	1	2	2	2	2	2	1	1	2	2	2	0	0	2	2	1	1	2	2	2	0	0	2	2	1	1	2	2	2	0	0	9.7	9.7	9.7	17.832	154	154	4				12	0.0083682	1.9003
TYC82253.1	TYC82253.1	10	10	10	TYC82253.1 response regulator transcription factor [Acetobacterium wieringae]	1	10	10	10	9	8	7	7	7	7	7	7	7	9	8	7	7	7	7	7	7	7	9	8	7	7	7	7	7	7	7	29.7	29.7	29.7	25.356	222	222	2.77	13	3	83	5	0	123.85
TYC82256.1	TYC82256.1	10	10	10	TYC82256.1 acetylornithine transaminase [Acetobacterium wieringae]	1	10	10	10	10	6	4	9	7	8	9	10	6	10	6	4	9	7	8	9	10	6	10	6	4	9	7	8	9	10	6	41	41	41	42.134	390	390	1.86	26	78	10		0	106.03
TYC82257.1	TYC82257.1	11	11	11	TYC82257.1 acetylglutamate kinase [Acetobacterium wieringae]	1	11	11	11	8	10	10	11	11	11	10	11	10	8	10	10	11	11	11	10	11	10	8	10	10	11	11	11	10	11	10	45.7	45.7	45.7	32.039	289	289	2.99	1		128	1	0	93.012
TYC82258.1	TYC82258.1	10	10	10	TYC82258.1 bifunctional glutamate N-acetyltransferase/amino-acid acetyltransferase ArgJ [Acetobacterium wieringae]	1	10	10	10	8	8	7	10	9	9	9	9	5	8	8	7	10	9	9	9	9	5	8	8	7	10	9	9	9	9	5	32.9	32.9	32.9	43.105	407	407	2.71	42	22	81	50	0	169.75
TYC82259.1	TYC82259.1	10	10	10	TYC82259.1 N-acetyl-gamma-glutamyl-phosphate reductase [Acetobacterium wieringae]	1	10	10	10	8	6	2	8	10	9	7	9	7	8	6	2	8	10	9	7	9	7	8	6	2	8	10	9	7	9	7	42.2	42.2	42.2	38.355	346	346	2.14	30	48	48		0	147.12
TYC82260.1	TYC82260.1	11	11	11	TYC82260.1 argininosuccinate synthase [Acetobacterium wieringae]	1	11	11	11	10	7	7	9	10	9	10	9	7	10	7	7	9	10	9	10	9	7	10	7	7	9	10	9	10	9	7	39.3	39.3	39.3	45.341	405	405	1.63	80	69	16	1	0	110.53
TYC82261.1	TYC82261.1	3	3	3	TYC82261.1 argininosuccinate lyase [Acetobacterium wieringae]	1	3	3	3	1	1	1	1	1	1	3	1	2	1	1	1	1	1	1	3	1	2	1	1	1	1	1	1	3	1	2	10.5	10.5	10.5	51.433	459	459	1.86	2	12			0	17.356
TYC82262.1	TYC82262.1	1	1	1	TYC82262.1 TetR/AcrR family transcriptional regulator [Acetobacterium wieringae]	1	1	1	1	1	1	1	1	1	1	1	0	1	1	1	1	1	1	1	1	0	1	1	1	1	1	1	1	1	0	1	5	5	5	25.02	220	220	2.18	4	1	6		0	16.868
TYC82265.1	TYC82265.1	2	2	2	TYC82265.1 YifB family Mg chelatase-like AAA ATPase [Acetobacterium wieringae]	1	2	2	2	2	2	1	2	1	1	1	1	2	2	2	1	2	1	1	1	1	2	2	2	1	2	1	1	1	1	2	5.3	5.3	5.3	55.773	508	508	1	13				0.0068457	1.9633
TYC82267.1	TYC82267.1	8	8	8	TYC82267.1 phosphate propanoyltransferase [Acetobacterium wieringae]	1	8	8	8	6	6	8	4	5	4	5	4	2	6	6	8	4	5	4	5	4	2	6	6	8	4	5	4	5	4	2	45.5	45.5	45.5	20.067	189	189	2.9	9	4	34	16	0	58.17
TYC82268.1	TYC82268.1	3	3	3	TYC82268.1 DNA repair protein RecN [Acetobacterium wieringae]	1	3	3	3	2	2	2	0	0	0	0	2	1	2	2	2	0	0	0	0	2	1	2	2	2	0	0	0	0	2	1	5.9	5.9	5.9	65.25	579	579	1.4	6	4			0.0011574	3.0153
TYC82269.1	TYC82269.1	3	3	3	TYC82269.1 arginine repressor [Acetobacterium wieringae]	1	3	3	3	3	2	3	3	2	2	3	2	1	3	2	3	3	2	2	3	2	1	3	2	3	3	2	2	3	2	1	16.1	16.1	16.1	16.63	149	149	4				25	0	9.5231
TYC82276.1	TYC82276.1	2	2	2	TYC82276.1 transcription antitermination factor NusB [Acetobacterium wieringae]	1	2	2	2	2	2	2	2	2	2	2	0	1	2	2	2	2	2	2	2	0	1	2	2	2	2	2	2	2	0	1	12.3	12.3	12.3	16.061	138	138	3.72		2	1	15	0	4.8624
TYC82277.1	TYC82277.1	2	2	2	TYC82277.1 Asp23/Gls24 family envelope stress response protein [Acetobacterium wieringae]	1	2	2	2	2	2	1	2	1	2	1	1	0	2	2	1	2	1	2	1	1	0	2	2	1	2	1	2	1	1	0	31.6	31.6	31.6	12.294	114	114	4				19	0	13.285
TYC82278.1	TYC82278.1	1	1	1	TYC82278.1 transcriptional regulator [Acetobacterium wieringae]	1	1	1	1	1	1	1	1	1	1	1	1	1	1	1	1	1	1	1	1	1	1	1	1	1	1	1	1	1	1	1	11.2	11.2	11.2	16.228	143	143	3.18			9	2	0	59.237
TYC82279.1	TYC82279.1	7	7	6	TYC82279.1 elongation factor P [Acetobacterium wieringae]	1	7	7	6	7	6	6	6	6	6	6	5	5	7	6	6	6	6	6	6	5	5	6	6	6	6	6	6	6	5	5	45.9	45.9	41.6	20.637	185	185	3.02	3		73	8	0	22.335
TYC82281.1	TYC82281.1	2	2	2	TYC82281.1 50S ribosomal protein L31 [Acetobacterium wieringae]	1	2	2	2	2	2	2	1	2	2	1	0	0	2	2	2	1	2	2	1	0	0	2	2	2	1	2	2	1	0	0	36.6	36.6	36.6	7.835	71	71	4				12	0	6.0703
TYC82282.1	TYC82282.1	3	3	3	TYC82282.1 transcription termination factor Rho [Acetobacterium wieringae]	1	3	3	3	3	3	3	3	3	3	3	2	2	3	3	3	3	3	3	3	2	2	3	3	3	3	3	3	3	2	2	6.7	6.7	6.7	65.88	582	582	2		32			0.0042849	2.1259
TYC82283.1	TYC82283.1	3	3	3	TYC82283.1 thioether cross-link-forming SCIFF peptide maturase [Acetobacterium wieringae]	1	3	3	3	3	3	2	2	1	2	1	0	2	3	3	2	2	1	2	1	0	2	3	3	2	2	1	2	1	0	2	9.8	9.8	9.8	50.572	449	449	1.82	3	14			0	19.51
TYC82287.1	TYC82287.1	3	3	3	TYC82287.1 Holliday junction branch migration DNA helicase RuvB [Acetobacterium wieringae]	1	3	3	3	2	0	2	2	1	1	1	1	2	2	0	2	2	1	1	1	1	2	2	0	2	2	1	1	1	1	2	12.4	12.4	12.4	39.525	354	354	2		12			0	7.3235
TYC82292.1	TYC82292.1	4	4	4	TYC82292.1 GTPase HflX [Acetobacterium wieringae]	1	4	4	4	3	3	2	3	3	2	3	3	2	3	3	2	3	3	2	3	3	2	3	3	2	3	3	2	3	3	2	8.3	8.3	8.3	67.992	604	604	1.11	24	3			0	6.651
TYC82293.1	TYC82293.1	5	5	5	TYC82293.1 tRNA 4-thiouridine(8) synthase ThiI [Acetobacterium wieringae]	1	5	5	5	5	5	2	5	5	5	3	5	4	5	5	2	5	5	5	3	5	4	5	5	2	5	5	5	3	5	4	16.8	16.8	16.8	42.992	386	386	1.79	10	32	1		0	14.022
TYC82296.1	TYC82296.1	7	7	7	TYC82296.1 endonuclease MutS2 [Acetobacterium wieringae]	1	7	7	7	7	4	5	7	6	6	5	6	4	7	4	5	7	6	6	5	6	4	7	4	5	7	6	6	5	6	4	10.3	10.3	10.3	88.941	789	789	1.21	51	9	2		0	15.805
TYC82298.1	TYC82298.1	2	2	2	TYC82298.1 glycosyltransferase family 1 protein [Acetobacterium wieringae]	1	2	2	2	2	1	1	1	0	1	0	2	0	2	1	1	1	0	1	0	2	0	2	1	1	1	0	1	0	2	0	7	7	7	47.208	426	426	1.25	6	2			0.00058824	3.205
TYC82303.1	TYC82303.1	1	1	1	TYC82303.1 2-hydroxy-3-oxopropionate reductase [Acetobacterium wieringae]	1	1	1	1	1	0	0	0	1	1	1	1	1	1	0	0	0	1	1	1	1	1	1	0	0	0	1	1	1	1	1	6.4	6.4	6.4	31.271	298	298	3			6		0	4.1391
TYC82305.1	TYC82305.1	6	6	6	TYC82305.1 C_GCAxxG_C_C family protein [Acetobacterium wieringae]	1	6	6	6	5	5	6	4	1	3	3	0	0	5	5	6	4	1	3	3	0	0	5	5	6	4	1	3	3	0	0	37.5	37.5	37.5	16.197	144	144	4				27	0	10.505
TYC82306.1	TYC82306.1	8	7	7	TYC82306.1 methionine adenosyltransferase [Acetobacterium wieringae]	1	8	7	7	6	4	5	4	4	6	6	6	6	6	4	5	3	3	5	5	5	5	6	4	5	3	3	5	5	5	5	26.3	22.7	22.7	42.681	392	392	1.76	25	37	8		0	103.87
TYC82310.1	TYC82310.1	9	9	9	TYC82310.1 response regulator transcription factor [Acetobacterium wieringae]	1	9	9	9	5	4	6	5	5	6	4	5	5	5	4	6	5	5	6	4	5	5	5	4	6	5	5	6	4	5	5	38.2	38.2	38.2	26.148	228	228	2.21	30	15	48	1	0	47.484
TYC82313.1	TYC82313.1	25	25	25	TYC82313.1 pyruvate kinase [Acetobacterium wieringae]	1	25	25	25	22	20	19	18	18	19	19	19	20	22	20	19	18	18	19	19	19	20	22	20	19	18	18	19	19	19	20	56.4	56.4	56.4	62.516	580	580	1.4	174	96	3	3	0	211.46
TYC82314.1	TYC82314.1	4	4	4	TYC82314.1 6-phosphofructokinase [Acetobacterium wieringae]	1	4	4	4	4	3	2	2	3	3	2	3	3	4	3	2	2	3	3	2	3	3	4	3	2	2	3	3	2	3	3	11.9	11.9	11.9	34.082	318	318	2.59	5	1	21		0	21.426
TYC82316.1	TYC82316.1	32	32	32	TYC82316.1 glycerol kinase GlpK [Acetobacterium wieringae]	1	32	32	32	31	28	26	28	28	30	26	30	26	31	28	26	28	28	30	26	30	26	31	28	26	28	28	30	26	30	26	65.9	65.9	65.9	54.159	496	496	1.78	328	343	81	38	0	323.31
TYC82317.1	TYC82317.1	6	6	6	TYC82317.1 glycerol-3-phosphate responsive antiterminator [Acetobacterium wieringae]	1	6	6	6	4	3	2	2	4	3	2	3	2	4	3	2	2	4	3	2	3	2	4	3	2	2	4	3	2	3	2	37.9	37.9	37.9	22.987	203	203	2.61	5	1	22		0	11.411
TYC82318.1	TYC82318.1	4	4	4	TYC82318.1 NAD(P)/FAD-dependent oxidoreductase [Acetobacterium wieringae]	1	4	4	4	3	3	3	3	2	3	3	3	3	3	3	3	3	2	3	3	3	3	3	3	3	3	2	3	3	3	3	8.4	8.4	8.4	53.889	490	490	1.93	4	25		1	0	8.3757
TYC82319.1	TYC82319.1	7	7	7	TYC82319.1 FAD-binding protein [Acetobacterium wieringae]	1	7	7	7	6	5	4	5	5	5	4	3	5	6	5	4	5	5	5	4	3	5	6	5	4	5	5	5	4	3	5	20.6	20.6	20.6	46.275	423	423	1.47	33	29			0	13.604
TYC82320.1	TYC82320.1	4	4	4	TYC82320.1 DUF1667 domain-containing protein [Acetobacterium wieringae]	1	4	4	4	4	4	3	4	3	4	3	1	1	4	4	3	4	3	4	3	1	1	4	4	3	4	3	4	3	1	1	37.5	37.5	37.5	13.02	120	120	3.28	10	1	4	35	0	82.929
TYC82325.1	TYC82325.1	4	4	4	TYC82325.1 GntR family transcriptional regulator [Acetobacterium wieringae]	1	4	4	4	3	2	3	3	3	3	3	3	3	3	2	3	3	3	3	3	3	3	3	2	3	3	3	3	3	3	3	26.9	26.9	26.9	28.856	249	249	2.52	6	1	20		0	11.735
TYC82326.1	TYC82326.1	6	6	6	TYC82326.1 hypothetical protein FXB42_16720 [Acetobacterium wieringae]	1	6	6	6	3	4	5	3	4	4	3	5	4	3	4	5	3	4	4	3	5	4	3	4	5	3	4	4	3	5	4	15.2	15.2	15.2	56.002	513	513	1.43	30	23			0	12.444
TYC82327.1	TYC82327.1	6	6	6	TYC82327.1 deoxyribose-phosphate aldolase [Acetobacterium wieringae]	1	6	6	6	4	5	6	5	5	5	4	5	5	4	5	6	5	5	5	4	5	5	4	5	6	5	5	5	4	5	5	29.3	29.3	29.3	25.965	239	239	2.37	35	16	82	1	0	55.162
TYC82329.1	TYC82329.1	2	2	2	TYC82329.1 PHP domain-containing protein [Acetobacterium wieringae]	1	2	2	2	1	1	2	1	0	0	0	0	0	1	1	2	1	0	0	0	0	0	1	1	2	1	0	0	0	0	0	7.3	7.3	7.3	35.405	313	313	2.83		1	5		0	7.6982
TYC82330.1	TYC82330.1	3	3	3	TYC82330.1 class II fructose-bisphosphate aldolase [Acetobacterium wieringae]	1	3	3	3	3	3	3	2	3	2	3	3	3	3	3	3	2	3	2	3	3	3	3	3	3	2	3	2	3	3	3	15.6	15.6	15.6	31.007	282	282	2.63	5	1	24		0	12.483
TYC82334.1	TYC82334.1	1	1	1	TYC82334.1 recombinase family protein [Acetobacterium wieringae]	1	1	1	1	0	0	0	0	0	1	0	0	1	0	0	0	0	0	1	0	0	1	0	0	0	0	0	1	0	0	1	6.8	6.8	6.8	30.232	263	263	1	2				1	-2
TYC82336.1	TYC82336.1	6	6	4	TYC82336.1 amino acid ABC transporter ATP-binding protein [Acetobacterium wieringae]	1	6	6	4	4	5	5	4	3	5	4	3	5	4	5	5	4	3	5	4	3	5	2	3	3	2	1	3	2	2	3	28	28	24	27.764	250	250	2.62	8	3	35	1	0	29.771
TYC82338.1;TYC85210.1	TYC82338.1;TYC85210.1	1;1	1;1	1;1	TYC82338.1 transposase, partial [Acetobacterium wieringae];TYC85210.1 transposase, partial [Acetobacterium wieringae]	2	1	1	1	0	1	0	0	0	0	0	0	0	0	1	0	0	0	0	0	0	0	0	1	0	0	0	0	0	0	0	7.1	7.1	7.1	14.423	126	126;129	1	1				1	-2
TYC83596.1	TYC83596.1	1	1	1	TYC83596.1 HlyD family efflux transporter periplasmic adaptor subunit [Acetobacterium wieringae]	1	1	1	1	0	0	0	0	0	1	0	0	0	0	0	0	0	0	1	0	0	0	0	0	0	0	0	1	0	0	0	3.3	3.3	3.3	29.525	274	274	1	1				1	-2
TYC83600.1	TYC83600.1	2	1	1	TYC83600.1 Nif11-like leader peptide family natural product precursor [Acetobacterium wieringae]	1	2	1	1	1	0	1	2	2	2	2	1	1	0	0	0	1	1	1	1	0	0	0	0	0	1	1	1	1	0	0	22.2	12.2	12.2	9.3725	90	90	4				4	0	4.2095
TYC83601.1	TYC83601.1	2	2	1	TYC83601.1 Nif11-like leader peptide family natural product precursor [Acetobacterium wieringae]	1	2	2	1	1	0	1	1	2	1	1	2	1	1	0	1	1	2	1	1	2	1	0	0	0	0	1	0	0	1	0	22.2	22.2	12.2	9.2862	90	90	2.5	6	4	4	6	0	26.916
TYC83603.1	TYC83603.1	1	1	1	TYC83603.1 radical SAM protein [Acetobacterium wieringae]	1	1	1	1	1	0	0	1	1	1	1	1	1	1	0	0	1	1	1	1	1	1	1	0	0	1	1	1	1	1	1	1.3	1.3	1.3	135.22	1196	1196	1	14				0.0006006	3.4739
TYC83605.1	TYC83605.1	6	6	6	TYC83605.1 glyoxalase [Acetobacterium wieringae]	1	6	6	6	5	5	3	3	6	5	4	4	5	5	5	3	3	6	5	4	4	5	5	5	3	3	6	5	4	4	5	26.5	26.5	26.5	18.403	155	155	3.37	5	18	18	69	0	66.828
TYC83610.1	TYC83610.1	1	1	1	TYC83610.1 TIGR00730 family Rossman fold protein [Acetobacterium wieringae]	1	1	1	1	1	1	1	1	1	1	1	1	1	1	1	1	1	1	1	1	1	1	1	1	1	1	1	1	1	1	1	9.1	9.1	9.1	21.852	197	197	3			9		0.004329	2.2022
TYC83611.1	TYC83611.1	6	6	6	TYC83611.1 nitroreductase family protein [Acetobacterium wieringae]	1	6	6	6	5	5	4	5	5	6	6	4	4	5	5	4	5	5	6	6	4	4	5	5	4	5	5	6	6	4	4	32.5	32.5	32.5	18.17	163	163	3.27	16	12	33	83	0	61.231
TYC83616.1	TYC83616.1	2	2	2	TYC83616.1 hypothetical protein FXB42_15280 [Acetobacterium wieringae]	1	2	2	2	1	0	0	1	1	1	1	0	1	1	0	0	1	1	1	1	0	1	1	0	0	1	1	1	1	0	1	1.6	1.6	1.6	156.32	1362	1362	1	6				0.0058232	2.0069
TYC83622.1	TYC83622.1	3	3	3	TYC83622.1 SpoIIE family protein phosphatase [Acetobacterium wieringae]	1	3	3	3	3	2	1	2	2	2	2	2	2	3	2	1	2	2	2	2	2	2	3	2	1	2	2	2	2	2	2	7	7	7	60.715	540	540	1.16	16	3			0	31.226
TYC83627.1	TYC83627.1	1	1	1	TYC83627.1 MBL fold metallo-hydrolase [Acetobacterium wieringae]	1	1	1	1	1	1	1	0	0	1	1	0	1	1	1	1	0	0	1	1	0	1	1	1	1	0	0	1	1	0	1	5.6	5.6	5.6	21.598	197	197	3.44			5	4	0	4.0089
TYC83641.1	TYC83641.1	8	8	8	TYC83641.1 flavodoxin [Acetobacterium wieringae]	1	8	8	8	8	7	5	8	7	7	7	7	6	8	7	5	8	7	7	7	7	6	8	7	5	8	7	7	7	7	6	42.8	42.8	42.8	15.63	145	145	2.69	68	59	106	94	0	182.2
TYC83644.1	TYC83644.1	2	2	2	TYC83644.1 alkylphosphonate utilization protein [Acetobacterium wieringae]	1	2	2	2	2	2	2	2	2	2	1	0	0	2	2	2	2	2	2	1	0	0	2	2	2	2	2	2	1	0	0	18.2	18.2	18.2	12.128	110	110	3.68			7	15	0	5.8959
TYC83652.1	TYC83652.1	2	2	2	TYC83652.1 SDR family oxidoreductase [Acetobacterium wieringae]	1	2	2	2	2	2	2	1	1	1	1	2	1	2	2	2	1	1	1	1	2	1	2	2	2	1	1	1	1	2	1	10.2	10.2	10.2	26.905	245	245	3			13		0	7.2195
TYC83654.1	TYC83654.1	3	3	3	TYC83654.1 flavodoxin [Acetobacterium wieringae]	1	3	3	3	2	2	2	3	3	3	3	1	2	2	2	2	3	3	3	3	1	2	2	2	2	3	3	3	3	1	2	24.8	24.8	24.8	17.763	161	161	4				32	0	8.5844
TYC83656.1	TYC83656.1	1	1	1	TYC83656.1 cupin domain-containing protein [Acetobacterium wieringae]	1	1	1	1	1	1	1	0	1	1	1	1	0	1	1	1	0	1	1	1	1	0	1	1	1	0	1	1	1	1	0	10.9	10.9	10.9	15.392	138	138	3.88			1	7	0	8.8916
TYC83674.1	TYC83674.1	4	4	4	TYC83674.1 P-II family nitrogen regulator [Acetobacterium wieringae]	1	4	4	4	4	2	3	3	3	3	3	3	2	4	2	3	3	3	3	3	3	2	4	2	3	3	3	3	3	3	2	25.4	25.4	25.4	24.972	228	228	2.61	7	3	19	4	0	25.507
TYC83679.1	TYC83679.1	2	2	2	TYC83679.1 acetyltransferase [Acetobacterium wieringae]	1	2	2	2	2	2	2	2	2	1	2	0	0	2	2	2	2	2	1	2	0	0	2	2	2	2	2	1	2	0	0	12.7	12.7	12.7	18.559	158	158	4				13	0.00060096	3.4739
TYC83684.1	TYC83684.1	5	5	5	TYC83684.1 flavodoxin [Acetobacterium wieringae]	1	5	5	5	5	4	4	5	5	5	5	4	2	5	4	4	5	5	5	5	4	2	5	4	4	5	5	5	5	4	2	35.6	35.6	35.6	17.782	160	160	3.18	7	8		30	0	33.502
TYC83685.1	TYC83685.1	1	1	1	TYC83685.1 bifunctional diguanylate cyclase/phosphodiesterase [Acetobacterium wieringae]	1	1	1	1	1	0	1	1	1	0	0	0	1	1	0	1	1	1	0	0	0	1	1	0	1	1	1	0	0	0	1	1.9	1.9	1.9	112.68	986	986	1	5				0.0038976	2.5392
TYC83686.1	TYC83686.1	7	7	7	TYC83686.1 extracellular solute-binding protein [Acetobacterium wieringae]	1	7	7	7	3	3	4	6	6	5	6	6	5	3	3	4	6	6	5	6	6	5	3	3	4	6	6	5	6	6	5	18.7	18.7	18.7	52.878	486	486	1.91	4	43			0	69.309
TYC83688.1	TYC83688.1	2	2	2	TYC83688.1 hypothetical protein FXB42_15670 [Acetobacterium wieringae]	1	2	2	2	2	2	2	2	2	2	1	0	0	2	2	2	2	2	2	1	0	0	2	2	2	2	2	2	1	0	0	15.6	15.6	15.6	20.351	179	179	3.93			1	13	0	19.32
TYC83690.1	TYC83690.1	4	4	4	TYC83690.1 GNAT family N-acetyltransferase [Acetobacterium wieringae]	1	4	4	4	3	2	4	4	2	2	2	1	0	3	2	4	4	2	2	2	1	0	3	2	4	4	2	2	2	1	0	28	28	28	19.205	168	168	3.74	1	1	2	23	0	23.382
TYC83692.1	TYC83692.1	18	18	18	TYC83692.1 fructose bisphosphate aldolase [Acetobacterium wieringae]	1	18	18	18	18	17	16	15	14	13	15	15	15	18	17	16	15	14	13	15	15	15	18	17	16	15	14	13	15	15	15	65.1	65.1	65.1	32.877	295	295	2.18	95	145	151	7	0	228.27
TYC83693.1	TYC83693.1	1	1	1	TYC83693.1 AAA family ATPase [Acetobacterium wieringae]	1	1	1	1	0	0	0	0	1	0	1	1	1	0	0	0	0	1	0	1	1	1	0	0	0	0	1	0	1	1	1	1.4	1.4	1.4	79.519	695	695	3			4		1	-2
TYC83694.1	TYC83694.1	1	1	1	TYC83694.1 nitroreductase [Acetobacterium wieringae]	1	1	1	1	1	1	1	1	1	1	0	1	1	1	1	1	1	1	1	0	1	1	1	1	1	1	1	1	0	1	1	5.4	5.4	5.4	31.557	280	280	3			8		0.00058207	3.0926
TYC83697.1	TYC83697.1	1	1	1	TYC83697.1 pentapeptide repeat-containing protein [Acetobacterium wieringae]	1	1	1	1	0	0	0	1	0	1	0	1	1	0	0	0	1	0	1	0	1	1	0	0	0	1	0	1	0	1	1	6.6	6.6	6.6	30.706	274	274	2.4	1	1	3		0.0043384	2.2071
TYC83709.1	TYC83709.1	1	1	1	TYC83709.1 GGDEF domain-containing protein [Acetobacterium wieringae]	1	1	1	1	1	1	0	0	0	1	0	0	0	1	1	0	0	0	1	0	0	0	1	1	0	0	0	1	0	0	0	8.2	8.2	8.2	10.806	97	97	1	3				0.0083595	1.8916
TYC83712.1	TYC83712.1	5	5	5	TYC83712.1 hypothetical protein FXB42_15820 [Acetobacterium wieringae]	1	5	5	5	4	5	2	3	5	4	4	3	4	4	5	2	3	5	4	4	3	4	4	5	2	3	5	4	4	3	4	24.7	24.7	24.7	37.96	352	352	2.44		24	16	1	0	18.661
TYC83715.1	TYC83715.1	1	1	1	TYC83715.1 PadR family transcriptional regulator [Acetobacterium wieringae]	1	1	1	1	0	0	1	0	0	1	0	0	0	0	0	1	0	0	1	0	0	0	0	0	1	0	0	1	0	0	0	9.5	9.5	9.5	20.193	179	179	4				2	0.0043127	2.1858
TYC83717.1	TYC83717.1	3	3	3	TYC83717.1 DUF1810 domain-containing protein [Acetobacterium wieringae]	1	3	3	3	3	3	3	2	3	3	3	1	2	3	3	3	2	3	3	3	1	2	3	3	3	2	3	3	3	1	2	22.6	22.6	22.6	15.641	137	137	4				27	0	16.573
TYC83736.1	TYC83736.1	1	1	1	TYC83736.1 N-acetyltransferase [Acetobacterium wieringae]	1	1	1	1	1	1	1	1	1	1	1	1	1	1	1	1	1	1	1	1	1	1	1	1	1	1	1	1	1	1	1	5.1	5.1	5.1	25.159	214	214	3			9		0.0017007	2.7616
TYC83738.1	TYC83738.1	4	4	4	TYC83738.1 class I SAM-dependent methyltransferase [Acetobacterium wieringae]	1	4	4	4	4	4	2	4	4	4	4	3	4	4	4	2	4	4	4	4	3	4	4	4	2	4	4	4	4	3	4	18.1	18.1	18.1	22.455	199	199	2.77	6	1	33	3	0	7.6802
TYC83739.1	TYC83739.1	1	1	1	TYC83739.1 glyoxalase [Acetobacterium wieringae]	1	1	1	1	0	1	1	0	0	1	1	1	0	0	1	1	0	0	1	1	1	0	0	1	1	0	0	1	1	1	0	6.8	6.8	6.8	14.908	132	132	4				5	1	-2
TYC83748.1	TYC83748.1	3	3	3	TYC83748.1 aldo/keto reductase [Acetobacterium wieringae]	1	3	3	3	1	2	2	3	3	2	1	3	2	1	2	2	3	3	2	1	3	2	1	2	2	3	3	2	1	3	2	10.2	10.2	10.2	43.051	383	383	2		19			0.0011567	3.0011
TYC83750.1	TYC83750.1	1	1	1	TYC83750.1 helix-turn-helix domain-containing protein [Acetobacterium wieringae]	1	1	1	1	0	0	0	1	1	1	1	0	0	0	0	0	1	1	1	1	0	0	0	0	0	1	1	1	1	0	0	6.6	6.6	6.6	16.718	152	152	3			4		1	-2
TYC83753.1	TYC83753.1	4	4	4	TYC83753.1 DUF2089 domain-containing protein [Acetobacterium wieringae]	1	4	4	4	4	4	4	4	4	4	4	2	1	4	4	4	4	4	4	4	2	1	4	4	4	4	4	4	4	2	1	27.1	27.1	27.1	16.118	144	144	4				34	0	12.299
TYC83754.1	TYC83754.1	1	1	1	TYC83754.1 prolyl-tRNA synthetase associated domain-containing protein [Acetobacterium wieringae]	1	1	1	1	1	1	1	1	1	0	1	0	0	1	1	1	1	1	0	1	0	0	1	1	1	1	1	0	1	0	0	6.1	6.1	6.1	18.63	163	163	4				6	0	4.3209
TYC83825.1	TYC83825.1	12	12	12	TYC83825.1 tetrahydromethanopterin S-methyltransferase subunit H [Acetobacterium wieringae]	1	12	12	12	12	11	10	10	10	11	10	10	10	12	11	10	10	10	11	10	10	10	12	11	10	10	10	11	10	10	10	50.7	50.7	50.7	33.454	306	306	2.12	71	69	98	1	0	203.28
TYC83827.1	TYC83827.1	16	16	16	TYC83827.1 glycine betaine--corrinoid protein methyltransferase [Acetobacterium wieringae]	1	16	16	16	16	13	13	15	13	13	13	13	10	16	13	13	15	13	13	13	13	10	16	13	13	15	13	13	13	13	10	35.5	35.5	35.5	52.169	476	476	1.57	110	121	7		0	220.63
TYC83828.1	TYC83828.1	16	16	16	TYC83828.1 dimethylamine corrinoid protein 3 [Acetobacterium wieringae]	1	16	16	16	11	13	12	15	16	16	16	15	15	11	13	12	15	16	16	16	15	15	11	13	12	15	16	16	16	15	15	94.9	94.9	94.9	22.749	215	215	2.42	89	76	238	13	0	323.31
TYC83830.1	TYC83830.1	17	17	17	TYC83830.1 SHOCT domain-containing protein [Acetobacterium wieringae]	1	17	17	17	14	13	8	13	13	12	15	12	11	14	13	8	13	13	12	15	12	11	14	13	8	13	13	12	15	12	11	33.4	33.4	33.4	45.046	404	404	1.9	43	116	22	1	0	208.1
TYC83831.1	TYC83831.1	20	20	20	TYC83831.1 FMN-binding glutamate synthase family protein [Acetobacterium wieringae]	1	20	20	20	20	17	13	16	16	16	17	15	17	20	17	13	16	16	16	17	15	17	20	17	13	16	16	16	17	15	17	43.8	43.8	43.8	58.067	530	530	1.79	68	178	11	1	0	215.25
TYC83834.1	TYC83834.1	2	2	2	TYC83834.1 response regulator transcription factor [Acetobacterium wieringae]	1	2	2	2	1	1	2	1	1	1	0	1	1	1	1	2	1	1	1	0	1	1	1	1	2	1	1	1	0	1	1	10.8	10.8	10.8	25.804	223	223	2.78		2	7		0	12.13
TYC83837.1	TYC83837.1	13	13	13	TYC83837.1 TrpB-like pyridoxal phosphate-dependent enzyme [Acetobacterium wieringae]	1	13	13	13	12	11	8	12	11	11	12	12	11	12	11	8	12	11	11	12	12	11	12	11	8	12	11	11	12	12	11	38.9	38.9	38.9	50.212	457	457	1.5	115	69	12	2	0	76.516
TYC83838.1	TYC83838.1	10	10	10	TYC83838.1 DUF348 domain-containing protein [Acetobacterium wieringae]	1	10	10	10	2	3	4	6	8	8	7	8	6	2	3	4	6	8	8	7	8	6	2	3	4	6	8	8	7	8	6	29.5	29.5	29.5	39.96	373	373	2.59	16	24	38	17	0	77.824
TYC83840.1	TYC83840.1	1	1	1	TYC83840.1 tRNA1(Val) (adenine(37)-N6)-methyltransferase [Acetobacterium wieringae]	1	1	1	1	0	0	1	1	1	1	1	1	1	0	0	1	1	1	1	1	1	1	0	0	1	1	1	1	1	1	1	7.6	7.6	7.6	28.553	251	251	1	7				1	-2
TYC83843.1	TYC83843.1	1	1	1	TYC83843.1 DnaD domain protein [Acetobacterium wieringae]	1	1	1	1	0	1	1	1	1	1	1	1	1	0	1	1	1	1	1	1	1	1	0	1	1	1	1	1	1	1	1	4.7	4.7	4.7	40.344	342	342	2		8			0	8.1579
TYC83844.1	TYC83844.1	9	9	9	TYC83844.1 UDP-N-acetylglucosamine 1-carboxyvinyltransferase [Acetobacterium wieringae]	1	9	9	9	7	4	4	4	4	4	3	4	3	7	4	4	4	4	4	3	4	3	7	4	4	4	4	4	3	4	3	21.6	21.6	21.6	45.763	425	425	1.07	39	3			0	14.821
TYC83846.1	TYC83846.1	5	5	5	TYC83846.1 PDZ domain-containing protein [Acetobacterium wieringae]	1	5	5	5	5	3	4	5	5	5	5	5	5	5	3	4	5	5	5	5	5	5	5	3	4	5	5	5	5	5	5	21.8	21.8	21.8	38.134	367	367	2.47		31	28		0	18.367
TYC83852.1	TYC83852.1	2	2	2	TYC83852.1 HPr family phosphocarrier protein [Acetobacterium wieringae]	1	2	2	2	1	1	1	1	1	1	1	1	1	1	1	1	1	1	1	1	1	1	1	1	1	1	1	1	1	1	1	23.1	23.1	23.1	9.5879	91	91	3.21	3	2	2	12	0	7.874
REV__TYC83861.1	REV__TYC83861.1	1	1	1	TYC83861.1 P-II family nitrogen regulator [Acetobacterium wieringae]	1	1	1	1	1	1	0	1	1	0	1	0	1	1	1	0	1	1	0	1	0	1	1	1	0	1	1	0	1	0	1	0	0	0	11.809	108	108	2.22		7	2		1	-2
TYC83869.1	TYC83869.1	1	1	1	TYC83869.1 pyridoxal phosphate-dependent aminotransferase [Acetobacterium wieringae]	1	1	1	1	1	0	0	0	0	0	0	0	0	1	0	0	0	0	0	0	0	0	1	0	0	0	0	0	0	0	0	5.5	5.5	5.5	45.067	402	402	1.5	1	1			0	3.5101
TYC83872.1	TYC83872.1	1	1	1	TYC83872.1 formate/nitrite transporter family protein [Acetobacterium wieringae]	1	1	1	1	1	1	0	1	1	1	1	1	1	1	1	0	1	1	1	1	1	1	1	1	0	1	1	1	1	1	1	5.8	5.8	5.8	27.374	257	257	1	9				0.004336	2.2065
TYC83873.1	TYC83873.1	9	9	9	TYC83873.1 fructose-1,6-bisphosphatase [Acetobacterium wieringae]	1	9	9	9	8	6	3	7	7	6	7	6	6	8	6	3	7	7	6	7	6	6	8	6	3	7	7	6	7	6	6	18.8	18.8	18.8	76.205	664	664	1.26	57	18	1		0	26.691
TYC83874.1	TYC83874.1	3	3	3	TYC83874.1 cobalamin-binding protein [Acetobacterium wieringae]	1	3	3	3	3	3	3	3	3	3	2	2	2	3	3	3	3	3	3	2	2	2	3	3	3	3	3	3	2	2	2	19.1	19.1	19.1	22.733	209	209	3			24		0	8.1499
TYC83875.1	TYC83875.1	1	1	1	TYC83875.1 GntR family transcriptional regulator [Acetobacterium wieringae]	1	1	1	1	1	0	1	1	1	1	1	1	1	1	0	1	1	1	1	1	1	1	1	0	1	1	1	1	1	1	1	4.7	4.7	4.7	27.049	234	234	3			8		0.0043455	2.2324
TYC83879.1	TYC83879.1	2	2	2	TYC83879.1 hypothetical protein FXB42_14625 [Acetobacterium wieringae]	1	2	2	2	0	1	1	2	2	2	2	1	2	0	1	1	2	2	2	2	1	2	0	1	1	2	2	2	2	1	2	10.3	10.3	10.3	27.712	253	253	2.67		7	10	1	0	16.141
TYC83882.1	TYC83882.1	1	1	1	TYC83882.1 hypothetical protein FXB42_14640 [Acetobacterium wieringae]	1	1	1	1	0	1	0	1	0	1	1	0	0	0	1	0	1	0	1	1	0	0	0	1	0	1	0	1	1	0	0	14.9	14.9	14.9	10.841	94	94	4				4	1	-2
TYC83888.1	TYC83888.1	2	2	2	TYC83888.1 cobalamin-binding protein [Acetobacterium wieringae]	1	2	2	2	2	1	2	2	2	2	2	2	2	2	1	2	2	2	2	2	2	2	2	1	2	2	2	2	2	2	2	14.4	14.4	14.4	21.779	209	209	2.08	8	8	10		0	76.606
TYC83890.1	TYC83890.1	3	3	3	TYC83890.1 cobalamin-binding protein [Acetobacterium wieringae]	1	3	3	3	2	3	1	1	2	2	2	2	2	2	3	1	1	2	2	2	2	2	2	3	1	1	2	2	2	2	2	14.7	14.7	14.7	24.511	217	217	2.95	1		17	1	0	6.6083
TYC83893.1	TYC83893.1	3	3	3	TYC83893.1 UDP-N-acetylmuramoyl-L-alanyl-D-glutamate--2,6-diaminopimelate ligase [Acetobacterium wieringae]	1	3	3	3	3	1	2	3	3	3	2	3	3	3	1	2	3	3	3	2	3	3	3	1	2	3	3	3	2	3	3	5.9	5.9	5.9	54.37	495	495	1.38	16	10			0	6.4986
TYC83894.1	TYC83894.1	4	4	4	TYC83894.1 ABC-F family ATP-binding cassette domain-containing protein [Acetobacterium wieringae]	1	4	4	4	3	4	3	4	4	4	4	4	4	3	4	3	4	4	4	4	4	4	3	4	3	4	4	4	4	4	4	7.4	7.4	7.4	71.595	632	632	1.35	25	11	1		0	9.1125
TYC83895.1	TYC83895.1	5	5	5	TYC83895.1 gamma carbonic anhydrase family protein [Acetobacterium wieringae]	1	5	5	5	5	5	5	5	5	5	5	4	3	5	5	5	5	5	5	5	4	3	5	5	5	5	5	5	5	4	3	40.8	40.8	40.8	16.478	157	157	3.68	1	2	17	55	0	98.222
TYC83897.1	TYC83897.1	1	1	1	TYC83897.1 hypothetical protein FXB42_14715 [Acetobacterium wieringae]	1	1	1	1	1	1	1	1	1	1	1	1	1	1	1	1	1	1	1	1	1	1	1	1	1	1	1	1	1	1	1	8.2	8.2	8.2	21.093	196	196	2.31	12	14	22	3	0	26.47
TYC83898.1	TYC83898.1	15	15	15	TYC83898.1 isoleucine--tRNA ligase [Acetobacterium wieringae]	1	15	15	15	15	14	10	11	10	10	10	9	10	15	14	10	11	10	10	10	9	10	15	14	10	11	10	10	10	9	10	18.7	18.7	18.7	118.6	1032	1032	1	112				0	105.87
TYC83900.1	TYC83900.1	4	4	4	TYC83900.1 lactate utilization protein [Acetobacterium wieringae]	1	4	4	4	4	4	3	3	3	3	4	4	3	4	4	3	3	3	3	4	4	3	4	4	3	3	3	3	4	4	3	19.9	19.9	19.9	22.961	211	211	2.49	13	2	25	5	0	28.082
TYC83901.1	TYC83901.1	3	3	3	TYC83901.1 HAD family hydrolase [Acetobacterium wieringae]	1	3	3	3	3	3	3	3	3	3	3	2	2	3	3	3	3	3	3	3	2	2	3	3	3	3	3	3	3	2	2	17.6	17.6	17.6	28.056	244	244	2.65	5	1	25		0	8.4879
TYC83907.1	TYC83907.1	2	2	2	TYC83907.1 electron transfer flavoprotein subunit alpha/FixB family protein [Acetobacterium wieringae]	1	2	2	2	1	1	1	1	1	1	1	1	2	1	1	1	1	1	1	1	1	2	1	1	1	1	1	1	1	1	2	6	6	6	45.46	418	418	1.56	7	9			0	5.3459
TYC83908.1	TYC83908.1	1	1	1	TYC83908.1 FAD-binding oxidoreductase [Acetobacterium wieringae]	1	1	1	1	1	1	0	1	1	1	1	1	1	1	1	0	1	1	1	1	1	1	1	1	0	1	1	1	1	1	1	4.5	4.5	4.5	51.496	466	466	1.22	7	2			0.00058962	3.2549
TYC83910.1	TYC83910.1	6	6	6	TYC83910.1 nickel-dependent lactate racemase [Acetobacterium wieringae]	1	6	6	6	5	6	4	6	6	5	5	6	4	5	6	4	6	6	5	5	6	4	5	6	4	6	6	5	5	6	4	20.6	20.6	20.6	45.571	423	423	1.48	44	33	1	1	0	26.565
TYC83913.1	TYC83913.1	3	3	3	TYC83913.1 pyridoxamine 5-phosphate oxidase family protein [Acetobacterium wieringae]	1	3	3	3	2	2	2	2	2	2	2	2	0	2	2	2	2	2	2	2	2	0	2	2	2	2	2	2	2	2	0	24.7	24.7	24.7	15.907	146	146	4				16	0	6.7808
TYC83915.1	TYC83915.1	3	3	3	TYC83915.1 hypothetical protein FXB42_14810 [Acetobacterium wieringae]	1	3	3	3	3	2	2	2	2	2	2	2	2	3	2	2	2	2	2	2	2	2	3	2	2	2	2	2	2	2	2	16.1	16.1	16.1	21.979	205	205	3.23			20	6	0	37.885
TYC83916.1;TYC86475.1	TYC83916.1	3;1	3;1	3;1	TYC83916.1 DEAD/DEAH box helicase [Acetobacterium wieringae]	2	3	3	3	3	3	1	2	3	2	2	2	2	3	3	1	2	3	2	2	2	2	3	3	1	2	3	2	2	2	2	5.6	5.6	5.6	89.92	789	789;789	1	20				0	6.1673
TYC83917.1	TYC83917.1	2	2	2	TYC83917.1 SAM-dependent DNA methyltransferase [Acetobacterium wieringae]	1	2	2	2	2	0	0	1	0	0	0	1	0	2	0	0	1	0	0	0	1	0	2	0	0	1	0	0	0	1	0	9.6	9.6	9.6	56.092	489	489	1.25	3	1			0	15.011
TYC83920.1	TYC83920.1	3	3	3	TYC83920.1 ADP-ribosylglycohydrolase family protein [Acetobacterium wieringae]	1	3	3	3	3	3	2	3	3	3	3	3	1	3	3	2	3	3	3	3	3	1	3	3	2	3	3	3	3	3	1	9.4	9.4	9.4	62.134	554	554	1.6	26	11	3	3	0	50.113
TYC83921.1	TYC83921.1	1	1	1	TYC83921.1 hypothetical protein FXB42_14845 [Acetobacterium wieringae]	1	1	1	1	1	1	1	1	0	0	1	0	1	1	1	1	1	0	0	1	0	1	1	1	1	1	0	0	1	0	1	3.4	3.4	3.4	36.188	319	319	3.17			5	1	0	11.1
TYC83926.1	TYC83926.1	1	1	1	TYC83926.1 VOC family protein [Acetobacterium wieringae]	1	1	1	1	1	1	1	1	1	1	1	0	0	1	1	1	1	1	1	1	0	0	1	1	1	1	1	1	1	0	0	7.9	7.9	7.9	17.041	151	151	3.88			1	7	0.0038674	2.4197
TYC83929.1	TYC83929.1	1	1	1	TYC83929.1 GNAT family N-acetyltransferase [Acetobacterium wieringae]	1	1	1	1	0	0	0	1	0	0	0	0	0	0	0	0	1	0	0	0	0	0	0	0	0	1	0	0	0	0	0	4.9	4.9	4.9	23.154	205	205	4				1	1	-2
TYC83932.1	TYC83932.1	4	4	4	TYC83932.1 triose-phosphate isomerase [Acetobacterium wieringae]	1	4	4	4	2	3	3	2	1	2	2	2	2	2	3	3	2	1	2	2	2	2	2	3	3	2	1	2	2	2	2	15.6	15.6	15.6	28.893	257	257	2.61	4	1	18		0	60.899
TYC83933.1	TYC83933.1	5	5	5	TYC83933.1 RpiB/LacA/LacB family sugar-phosphate isomerase [Acetobacterium wieringae]	1	5	5	5	5	4	3	3	4	4	4	3	4	5	4	3	3	4	4	4	3	4	5	4	3	3	4	4	4	3	4	32.9	32.9	32.9	16.398	149	149	3.61	6	1		44	0	73.735
TYC83935.1	TYC83935.1	1	1	1	TYC83935.1 PTS-dependent dihydroxyacetone kinase phosphotransferase subunit DhaM [Acetobacterium wieringae]	1	1	1	1	1	1	0	0	1	1	1	1	1	1	1	0	0	1	1	1	1	1	1	1	0	0	1	1	1	1	1	9.2	9.2	9.2	13.657	131	131	3.29			5	2	0	10.631
TYC83936.1	TYC83936.1	14	14	14	TYC83936.1 dihydroxyacetone kinase subunit DhaK [Acetobacterium wieringae]	1	14	14	14	12	12	12	12	12	12	12	12	12	12	12	12	12	12	12	12	12	12	12	12	12	12	12	12	12	12	12	52.5	52.5	52.5	35.915	335	335	1.98	105	202	85	6	0	209.38
TYC83937.1	TYC83937.1	8	8	8	TYC83937.1 dihydroxyacetone kinase subunit L [Acetobacterium wieringae]	1	8	8	8	6	7	6	7	6	6	6	7	8	6	7	6	7	6	6	6	7	8	6	7	6	7	6	6	6	7	8	38	38	38	23.241	213	213	2.91	6	2	105	3	0	92.997
TYC83939.1	TYC83939.1	7	7	7	TYC83939.1 SGNH/GDSL hydrolase family protein [Acetobacterium wieringae]	1	7	7	7	5	6	5	5	5	4	6	6	5	5	6	5	5	5	4	6	6	5	5	6	5	5	5	4	6	6	5	45.6	45.6	45.6	23.245	215	215	2.87	4	1	56	1	0	64.452
TYC83941.1	TYC83941.1	8	8	8	TYC83941.1 amino acid ABC transporter substrate-binding protein [Acetobacterium wieringae]	1	8	8	8	8	8	8	8	8	8	8	8	7	8	8	8	8	8	8	8	8	7	8	8	8	8	8	8	8	8	7	40.3	40.3	40.3	29.056	268	268	2.94		12	96	5	0	179.77
TYC83943.1	TYC83943.1	42	42	36	TYC83943.1 DNA-directed RNA polymerase subunit beta [Acetobacterium wieringae]	1	42	42	36	39	35	30	37	37	36	35	31	34	39	35	30	37	37	36	35	31	34	34	31	25	32	32	31	29	28	29	40	40	34.7	137.45	1224	1224	1.1	409	28	6	1	0	290.08
REV__TYC83943.1	REV__TYC83943.1	2	2	1	TYC83943.1 DNA-directed RNA polymerase subunit beta [Acetobacterium wieringae]	1	2	2	1	1	1	1	1	1	1	1	2	1	1	1	1	1	1	1	1	2	1	0	0	0	0	0	0	0	1	0	0	0	0	137.45	1224	1224	3	1	1	14	3	0.0048026	2.0876
TYC83945.1	TYC83945.1	3	3	3	TYC83945.1 30S ribosomal protein S12 [Acetobacterium wieringae]	1	3	3	3	3	3	2	3	3	3	3	2	2	3	3	2	3	3	3	3	2	2	3	3	2	3	3	3	3	2	2	16.1	16.1	16.1	13.591	124	124	2.75	15	13	13	26	0	20.123
TYC83946.1	TYC83946.1	10	10	10	TYC83946.1 30S ribosomal protein S7 [Acetobacterium wieringae]	1	10	10	10	10	9	10	9	9	8	9	7	8	10	9	10	9	9	8	9	7	8	10	9	10	9	9	8	9	7	8	46.2	46.2	46.2	17.482	156	156	3.71	3	3	58	191	0	204.31
TYC83947.1	TYC83947.1	38	38	35	TYC83947.1 elongation factor G [Acetobacterium wieringae]	1	38	38	35	35	27	24	30	26	25	30	33	26	35	27	24	30	26	25	30	33	26	32	25	23	27	24	23	28	30	24	64.1	64.1	59.8	76.775	691	691	1.34	353	106	20	7	0	323.31
TYC83949.1	TYC83949.1	1	1	1	TYC83949.1 hypothetical protein FXB42_15010 [Acetobacterium wieringae]	1	1	1	1	1	0	0	0	0	0	0	0	0	1	0	0	0	0	0	0	0	0	1	0	0	0	0	0	0	0	0	21.2	21.2	21.2	9.5387	85	85	4				1	0	3.5176
TYC83953.1	TYC83953.1	3	1	1	TYC83953.1 cobalamin-binding protein [Acetobacterium wieringae]	1	3	1	1	2	2	2	1	1	1	1	1	1	0	1	1	0	0	0	0	0	0	0	1	1	0	0	0	0	0	0	26	14.9	14.9	21.394	208	208	3			2		1	-2
TYC83955.1	TYC83955.1	3	3	3	TYC83955.1 uroporphyrinogen decarboxylase [Acetobacterium wieringae]	1	3	3	3	0	0	2	1	0	0	1	0	1	0	0	2	1	0	0	1	0	1	0	0	2	1	0	0	1	0	1	13.8	13.8	13.8	37.069	326	326	2.17		5	1		0	7.5918
TYC83956.1	TYC83956.1	9	9	9	TYC83956.1 NAD(P)/FAD-dependent oxidoreductase [Acetobacterium wieringae]	1	9	9	9	9	6	4	4	5	6	6	7	5	9	6	4	4	5	6	6	7	5	9	6	4	4	5	6	6	7	5	29.6	29.6	29.6	53.019	486	486	1.55	36	38	2		0	61.848
TYC83958.1	TYC83958.1	5	5	5	TYC83958.1 DUF4445 domain-containing protein [Acetobacterium wieringae]	1	5	5	5	5	4	2	2	4	3	4	4	3	5	4	2	2	4	3	4	4	3	5	4	2	2	4	3	4	4	3	12.4	12.4	12.4	65.311	598	598	1.25	27	9			0	14.82
TYC83959.1	TYC83959.1	26	26	24	TYC83959.1 cyclodeaminase/cyclohydrolase family protein [Acetobacterium wieringae]	1	26	26	24	25	21	19	20	21	21	21	23	22	25	21	19	20	21	21	21	23	22	23	21	18	20	20	20	20	22	21	91.8	91.8	87.7	23.587	219	219	2.31	142	121	258	27	0	298.42
TYC83960.1	TYC83960.1	24	24	24	TYC83960.1 bifunctional 5,10-methylenetetrahydrofolate dehydrogenase/5,10-methenyltetrahydrofolate cyclohydrolase [Acetobacterium wieringae]	1	24	24	24	24	23	20	16	18	16	19	20	18	24	23	20	16	18	16	19	20	18	24	23	20	16	18	16	19	20	18	70.8	70.8	70.8	32.734	301	301	2.23	185	105	262	28	0	323.31
TYC83961.1	TYC83961.1	29	29	29	TYC83961.1 electron transport complex subunit RsxC [Acetobacterium wieringae]	1	29	29	29	28	25	25	21	23	21	23	24	24	28	25	25	21	23	21	23	24	24	28	25	25	21	23	21	23	24	24	55.4	55.4	55.4	70.791	654	654	1.69	203	303	28	4	0	323.31
TYC83962.1	TYC83962.1	11	11	11	TYC83962.1 5,10-methylene tetrahydromethanopterin reductase [Acetobacterium wieringae]	1	11	11	11	11	11	10	10	10	9	10	9	10	11	11	10	10	10	9	10	9	10	11	11	10	10	10	9	10	9	10	50.7	50.7	50.7	22.516	205	205	2.99	17	12	134	44	0	181.07
TYC83963.1	TYC83963.1	25	25	25	TYC83963.1 5,10-methylenetetrahydrofolate reductase [Acetobacterium wieringae]	1	25	25	25	24	24	22	19	18	18	18	22	18	24	24	22	19	18	18	18	22	18	24	24	22	19	18	18	18	22	18	73.7	73.7	73.7	32.826	300	300	2.26	137	154	261	11	0	303.73
TYC83965.1	TYC83965.1	1	1	1	TYC83965.1 cobalamin B12-binding domain-containing protein [Acetobacterium wieringae]	1	1	1	1	1	1	1	1	1	0	1	1	1	1	1	1	1	1	0	1	1	1	1	1	1	1	1	0	1	1	1	6.2	6.2	6.2	27.457	243	243	2.25	4	1	7		0.0044126	2.3794
TYC83967.1	TYC83967.1	6	6	6	TYC83967.1 ABC transporter ATP-binding protein [Acetobacterium wieringae]	1	6	6	6	6	6	5	6	6	5	6	5	6	6	6	5	6	6	5	6	5	6	6	6	5	6	6	5	6	5	6	29.7	29.7	29.7	25.347	229	229	3		1	60	1	0	87.37
TYC83968.1	TYC83968.1	2	2	2	TYC83968.1 M15 family metallopeptidase [Acetobacterium wieringae]	1	2	2	2	1	1	1	1	1	1	1	1	1	1	1	1	1	1	1	1	1	1	1	1	1	1	1	1	1	1	1	11.4	11.4	11.4	24.416	210	210	3			9		0	19.757
TYC83969.1	TYC83969.1	5	5	5	TYC83969.1 UPF0182 family protein [Acetobacterium wieringae]	1	5	5	5	5	4	5	5	4	3	5	4	5	5	4	5	5	4	3	5	4	5	5	4	5	5	4	3	5	4	5	8.1	8.1	8.1	102.91	913	913	1	40				0	23.464
TYC83970.1	TYC83970.1	10	10	10	TYC83970.1 serine--tRNA ligase [Acetobacterium wieringae]	1	10	10	10	10	8	10	6	6	8	8	6	6	10	8	10	6	6	8	8	6	6	10	8	10	6	6	8	8	6	6	25.1	25.1	25.1	48.938	423	423	1.76	27	61	5		0	81.949
TYC83971.1	TYC83971.1	9	9	9	TYC83971.1 transcription elongation factor GreA [Acetobacterium wieringae]	1	9	9	9	7	6	5	8	7	8	5	5	5	7	6	5	8	7	8	5	5	5	7	6	5	8	7	8	5	5	5	58.1	58.1	58.1	17.811	160	160	3.65		4	21	59	0	95.576
TYC83972.1	TYC83972.1	10	9	9	TYC83972.1 lysine--tRNA ligase [Acetobacterium wieringae]	1	10	9	9	9	8	6	7	8	7	7	8	7	8	7	5	6	7	6	6	7	6	8	7	5	6	7	6	6	7	6	23.4	21.5	21.5	55.79	488	488	1.81	21	60	3	1	0	69.673
TYC83973.1	TYC83973.1	12	10	10	TYC83973.1 HAMP domain-containing protein [Acetobacterium wieringae]	1	12	10	10	10	10	6	6	6	5	6	5	6	8	8	5	4	4	3	4	3	4	8	8	5	4	4	3	4	3	4	15.7	12.4	12.4	106.26	983	983	1	43				0	31.685
TYC83976.1;TYC83982.1	TYC83976.1;TYC83982.1	17;17	6;6	6;6	TYC83976.1 formate--tetrahydrofolate ligase, partial [Acetobacterium wieringae];TYC83982.1 formate--tetrahydrofolate ligase, partial [Acetobacterium wieringae]	2	17	6	6	17	15	16	16	16	16	14	16	14	6	6	6	6	6	6	6	6	6	6	6	6	6	6	6	6	6	6	77	27.9	27.9	12.85	122	122;134	1.77	69	65	15	9	0	230.71
TYC83977.1	TYC83977.1	40	40	1	TYC83977.1 formate--tetrahydrofolate ligase, partial [Acetobacterium wieringae]	1	40	40	1	40	32	33	33	33	33	28	35	30	40	32	33	33	33	33	28	35	30	1	1	1	1	1	1	1	1	1	76.7	76.7	3.6	55.98	527	527	1.7	345	315	64	29	0	323.31
TYC83978.1	TYC83978.1	10	10	10	TYC83978.1 ornithine carbamoyltransferase [Acetobacterium wieringae]	1	10	10	10	7	6	5	7	6	8	7	7	8	7	6	5	7	6	8	7	7	8	7	6	5	7	6	8	7	7	8	39.8	39.8	39.8	36.191	327	327	2.1	24	59	36		0	61.032
TYC83981.1	TYC83981.1	38	38	34	TYC83981.1 DNA-directed RNA polymerase subunit beta [Acetobacterium wieringae]	1	38	38	34	35	32	26	32	31	30	30	31	30	35	32	26	32	31	30	30	31	30	31	28	22	28	27	26	26	27	27	41.1	41.1	38.6	136.75	1218	1218	1.03	350	9	1		0	323.31
TYC83983.1	TYC83983.1	36	1	1	TYC83983.1 formate--tetrahydrofolate ligase, partial [Acetobacterium wieringae]	1	36	1	1	36	28	29	29	29	29	25	31	27	1	1	1	1	1	1	1	1	1	1	1	1	1	1	1	1	1	1	76.5	3.7	3.7	54.571	515	515	1.47	21	14		1	0	5.3983
TYC83991.1	TYC83991.1	1	1	1	TYC83991.1 RNA methyltransferase [Acetobacterium wieringae]	1	1	1	1	1	1	0	1	1	1	1	1	1	1	1	0	1	1	1	1	1	1	1	1	0	1	1	1	1	1	1	5.1	5.1	5.1	30.015	272	272	1.12	7	1			0.0087629	1.8145
TYC83992.1	TYC83992.1	4	4	4	TYC83992.1 TrkA family potassium uptake protein [Acetobacterium wieringae]	1	4	4	4	2	2	2	2	2	2	3	2	2	2	2	2	2	2	2	3	2	2	2	2	2	2	2	2	3	2	2	20.3	20.3	20.3	24.341	222	222	2.6	5	1	18	1	0	13.915
TYC83994.1	TYC83994.1	3	3	3	TYC83994.1 50S ribosomal protein L20 [Acetobacterium wieringae]	1	3	3	3	3	2	3	3	3	3	3	2	1	3	2	3	3	3	3	3	2	1	3	2	3	3	3	3	3	2	1	24.6	24.6	24.6	13.581	118	118	3.61	1	1	14	33	0	37.102
TYC83996.1	TYC83996.1	9	9	9	TYC83996.1 translation initiation factor IF-3 [Acetobacterium wieringae]	1	9	9	9	7	7	6	4	2	5	6	4	3	7	7	6	4	2	5	6	4	3	7	7	6	4	2	5	6	4	3	49.7	49.7	49.7	20.24	175	175	2.61	15	4	46	6	0	129.07
TYC83997.1	TYC83997.1	5	5	4	TYC83997.1 ATP-binding cassette domain-containing protein [Acetobacterium wieringae]	1	5	5	4	5	5	3	5	4	4	5	4	5	5	5	3	5	4	4	5	4	5	4	4	2	4	3	3	4	3	4	21.2	21.2	15.9	29.069	264	264	2.93	4	1	44	5	0	24.365
TYC83998.1	TYC83998.1	6	6	6	TYC83998.1 ABC transporter substrate-binding protein [Acetobacterium wieringae]	1	6	6	6	6	5	5	6	6	5	6	6	5	6	5	5	6	6	5	6	6	5	6	5	5	6	6	5	6	6	5	38	38	38	34.611	332	332	2.29	23	48	61		0	163.38
TYC83999.1	TYC83999.1	18	18	18	TYC83999.1 threonine--tRNA ligase [Acetobacterium wieringae]	1	18	18	18	17	16	13	17	17	17	15	16	15	17	16	13	17	17	17	15	16	15	17	16	13	17	17	17	15	16	15	30.7	30.7	30.7	72.372	638	638	1.58	111	94	16	1	0	152.73
TYC84001.1	TYC84001.1	3	3	3	TYC84001.1 redox-regulated ATPase YchF [Acetobacterium wieringae]	1	3	3	3	3	2	2	1	2	1	1	1	0	3	2	2	1	2	1	1	1	0	3	2	2	1	2	1	1	1	0	13.4	13.4	13.4	40.605	365	365	1.93	1	13			0	4.7546
TYC84003.1	TYC84003.1	5	5	5	TYC84003.1 YhbY family RNA-binding protein [Acetobacterium wieringae]	1	5	5	5	5	5	5	5	5	4	4	4	2	5	5	5	5	5	4	4	4	2	5	5	5	5	5	4	4	4	2	42.5	42.5	42.5	13.473	120	120	3.39	5	2	18	36	0	61.01
TYC84005.1	TYC84005.1	2	2	2	TYC84005.1 50S ribosomal protein L27 [Acetobacterium wieringae]	1	2	2	2	2	2	2	2	2	1	2	2	2	2	2	2	2	2	1	2	2	2	2	2	2	2	2	1	2	2	2	23.2	23.2	23.2	10.507	95	95	3.97			1	28	0	14.431
TYC84006.1	TYC84006.1	2	2	2	TYC84006.1 ribosomal-processing cysteine protease Prp [Acetobacterium wieringae]	1	2	2	2	2	2	1	2	2	1	1	0	0	2	2	1	2	2	1	1	0	0	2	2	1	2	2	1	1	0	0	21.8	21.8	21.8	12.073	110	110	4				11	0	20.896
TYC84007.1	TYC84007.1	9	9	9	TYC84007.1 50S ribosomal protein L21 [Acetobacterium wieringae]	1	9	9	9	8	5	3	8	6	7	5	5	5	8	5	3	8	6	7	5	5	5	8	5	3	8	6	7	5	5	5	64.8	64.8	64.8	11.942	105	105	3.44	17	8	16	108	0	101.06
TYC84008.1	TYC84008.1	1	1	1	TYC84008.1 class B sortase [Acetobacterium wieringae]	1	1	1	1	1	0	0	0	0	0	0	0	0	1	0	0	0	0	0	0	0	0	1	0	0	0	0	0	0	0	0	4.2	4.2	4.2	27.615	238	238	3			1		0.0068385	1.9452
TYC84009.1;TYC86050.1	TYC84009.1;TYC86050.1	2;1	2;1	2;1	TYC84009.1 sodium:alanine symporter family protein [Acetobacterium wieringae];TYC86050.1 sodium:alanine symporter family protein [Acetobacterium wieringae]	2	2	2	2	0	2	2	0	0	0	0	0	0	0	2	2	0	0	0	0	0	0	0	2	2	0	0	0	0	0	0	7.7	7.7	7.7	50.37	478	478;467	2.5		2	2		0	4.4057
TYC84010.1	TYC84010.1	5	5	5	TYC84010.1 nucleoside-diphosphate kinase [Acetobacterium wieringae]	1	5	5	5	5	5	5	5	5	5	5	4	3	5	5	5	5	5	5	5	4	3	5	5	5	5	5	5	5	4	3	31.9	31.9	31.9	18.149	163	163	3.56	2	5	28	66	0	127.81
TYC84014.1	TYC84014.1	3	3	3	TYC84014.1 class I SAM-dependent methyltransferase [Acetobacterium wieringae]	1	3	3	3	3	3	2	1	2	2	2	2	2	3	3	2	1	2	2	2	2	2	3	3	2	1	2	2	2	2	2	13.7	13.7	13.7	32.038	278	278	3.11			17	2	0	20.886
TYC84016.1	TYC84016.1	2	2	2	TYC84016.1 ABC transporter ATP-binding protein [Acetobacterium wieringae]	1	2	2	2	2	2	0	2	2	2	2	1	2	2	2	0	2	2	2	2	1	2	2	2	0	2	2	2	2	1	2	13.7	13.7	13.7	26.084	234	234	2.2	7	2	11		0	4.2316
TYC84018.1	TYC84018.1	5	5	5	TYC84018.1 DUF445 family protein [Acetobacterium wieringae]	1	5	5	5	4	5	4	5	4	4	5	3	5	4	5	4	5	4	4	5	3	5	4	5	4	5	4	4	5	3	5	15.4	15.4	15.4	33.186	298	298	2.71	4	7	40		0	44.976
TYC84019.1	TYC84019.1	4	4	4	TYC84019.1 branched-chain amino acid aminotransferase [Acetobacterium wieringae]	1	4	4	4	3	2	3	2	1	1	2	2	2	3	2	3	2	1	1	2	2	2	3	2	3	2	1	1	2	2	2	13.5	13.5	13.5	37.567	340	340	1.63	15	7	5		0	5.6905
TYC84022.1	TYC84022.1	3	3	3	TYC84022.1 DUF59 domain-containing protein [Acetobacterium wieringae]	1	3	3	3	2	2	2	2	2	2	2	2	3	2	2	2	2	2	2	2	2	3	2	2	2	2	2	2	2	2	3	16.6	16.6	16.6	23.287	211	211	2.7	4	1	16	2	0	51.031
TYC84023.1	TYC84023.1	2	2	2	TYC84023.1 cysteine desulfurase [Acetobacterium wieringae]	1	2	2	2	2	2	1	0	0	2	1	2	2	2	2	1	0	0	2	1	2	2	2	2	1	0	0	2	1	2	2	7.5	7.5	7.5	42.049	387	387	1.93	1	14			0	6.0737
TYC84024.1	TYC84024.1	1	1	1	TYC84024.1 NAD(FAD)-dependent dehydrogenase [Acetobacterium wieringae]	1	1	1	1	0	0	0	0	0	0	0	1	0	0	0	0	0	0	0	0	1	0	0	0	0	0	0	0	0	1	0	5.8	5.8	5.8	15.394	139	139	4				1	0.0063291	1.9715
TYC84025.1	TYC84025.1	4	4	4	TYC84025.1 sulfurtransferase TusA family protein [Acetobacterium wieringae]	1	4	4	4	3	2	2	4	3	2	3	3	2	3	2	2	4	3	2	3	3	2	3	2	2	4	3	2	3	3	2	42.5	42.5	42.5	7.8991	73	73	3.06	7	10	5	27	0	24.085
TYC84027.1	TYC84027.1	2	2	2	TYC84027.1 pyridoxamine 5-phosphate oxidase family protein [Acetobacterium wieringae]	1	2	2	2	2	1	1	0	0	0	1	0	0	2	1	1	0	0	0	1	0	0	2	1	1	0	0	0	1	0	0	13.5	13.5	13.5	17.74	155	155	4				5	0.0005872	3.194
TYC84030.1	TYC84030.1	1	1	1	TYC84030.1 IS1182 family transposase [Acetobacterium wieringae]	1	1	1	1	1	1	0	0	0	1	0	1	1	1	1	0	0	0	1	0	1	1	1	1	0	0	0	1	0	1	1	5.3	5.3	5.3	57.251	491	491	2.33	1	2	3		0.00059701	3.3885
TYC84046.1;TYC83630.1;TYC84513.1;TYC84760.1;TYC84813.1;TYC88246.1	TYC84046.1	35;2;2;2;2;1	35;2;2;2;2;1	30;0;0;0;0;0	TYC84046.1 HAMP domain-containing protein [Acetobacterium wieringae]	6	35	35	30	32	29	26	25	27	29	26	26	27	32	29	26	25	27	29	26	26	27	27	24	22	20	22	24	21	22	22	47.7	47.7	42	109.18	1021	1021;725;769;977;1025;873	1.14	320	22	13		0	323.31
TYC84047.1	TYC84047.1	6	6	6	TYC84047.1 bacteriohemerythrin [Acetobacterium wieringae]	1	6	6	6	6	5	5	5	5	6	6	2	2	6	5	5	5	5	6	6	2	2	6	5	5	5	5	6	6	2	2	46.2	46.2	46.2	14.419	130	130	3.43	12	2	3	58	0	41.145
TYC84049.1	TYC84049.1	3	3	3	TYC84049.1 hypothetical protein FXB42_13795 [Acetobacterium wieringae]	1	3	3	3	2	2	3	1	0	0	0	1	1	2	2	3	1	0	0	0	1	1	2	2	3	1	0	0	0	1	1	14.2	14.2	14.2	30.466	261	261	2.9		1	9		0	6.3843
TYC84051.1	TYC84051.1	9	9	9	TYC84051.1 EAL domain-containing protein [Acetobacterium wieringae]	1	9	9	9	7	6	4	6	5	5	8	6	5	7	6	4	6	5	5	8	6	5	7	6	4	6	5	5	8	6	5	9.6	9.6	9.6	134.27	1163	1163	1.02	58	1			0	34.781
TYC84057.1	TYC84057.1	1	1	1	TYC84057.1 helix-turn-helix transcriptional regulator [Acetobacterium wieringae]	1	1	1	1	1	1	1	0	1	1	0	1	1	1	1	1	0	1	1	0	1	1	1	1	1	0	1	1	0	1	1	6.5	6.5	6.5	20.774	184	184	3.14			6	1	0.0097336	1.7717
TYC84078.1	TYC84078.1	4	4	4	TYC84078.1 ribonuclease R [Acetobacterium wieringae]	1	4	4	4	4	1	2	3	3	3	3	3	3	4	1	2	3	3	3	3	3	3	4	1	2	3	3	3	3	3	3	5.4	5.4	5.4	81.37	710	710	1.09	31	3			0	9.3974
TYC84079.1	TYC84079.1	4	4	4	TYC84079.1 DNA mismatch repair protein MutS [Acetobacterium wieringae]	1	4	4	4	3	2	3	2	2	1	1	0	1	3	2	3	2	2	1	1	0	1	3	2	3	2	2	1	1	0	1	5.1	5.1	5.1	98.876	881	881	1	15				0	7.5389
TYC84080.1	TYC84080.1	3	3	3	TYC84080.1 tRNA (N6-isopentenyl adenosine(37)-C2)-methylthiotransferase MiaB [Acetobacterium wieringae]	1	3	3	3	3	3	3	3	2	3	2	3	2	3	3	3	3	2	3	2	3	2	3	3	3	3	2	3	2	3	2	7.8	7.8	7.8	53.078	472	472	1.28	18	7			0	3.5903
TYC84082.1	TYC84082.1	4	4	4	TYC84082.1 NAD(P)H-hydrate dehydratase [Acetobacterium wieringae]	1	4	4	4	2	1	2	1	1	1	1	0	1	2	1	2	1	1	1	1	0	1	2	1	2	1	1	1	1	0	1	10.9	10.9	10.9	53.957	497	497	2		10			0	6.8906
TYC84083.1	TYC84083.1	1	1	1	TYC84083.1 hypothetical protein FXB42_13980 [Acetobacterium wieringae]	1	1	1	1	1	1	1	0	1	1	1	1	1	1	1	1	0	1	1	1	1	1	1	1	1	0	1	1	1	1	1	5.3	5.3	5.3	27.225	244	244	3			8		0	3.6762
TYC84084.1	TYC84084.1	3	3	3	TYC84084.1 YebC/PmpR family DNA-binding transcriptional regulator [Acetobacterium wieringae]	1	3	3	3	3	1	1	1	1	1	2	1	1	3	1	1	1	1	1	2	1	1	3	1	1	1	1	1	2	1	1	12.2	12.2	12.2	26.576	245	245	2.27	13	12	20	3	0	8.6842
TYC84085.1	TYC84085.1	4	4	4	TYC84085.1 GTP pyrophosphokinase family protein [Acetobacterium wieringae]	1	4	4	4	3	2	2	1	2	2	2	3	2	3	2	2	1	2	2	2	3	2	3	2	2	1	2	2	2	3	2	16.5	16.5	16.5	31.04	267	267	2.59	4	1	17		0.00059418	3.3262
TYC84087.1	TYC84087.1	10	10	10	TYC84087.1 hypothetical protein FXB42_14000 [Acetobacterium wieringae]	1	10	10	10	10	9	7	10	8	8	8	7	5	10	9	7	10	8	8	8	7	5	10	9	7	10	8	8	8	7	5	61	61	61	15.569	136	136	2.79	48	36	40	87	0	119.73
TYC84088.1	TYC84088.1	1	1	1	TYC84088.1 serine/threonine-protein phosphatase [Acetobacterium wieringae]	1	1	1	1	1	1	1	1	1	1	1	1	1	1	1	1	1	1	1	1	1	1	1	1	1	1	1	1	1	1	1	4.6	4.6	4.6	29.471	260	260	2.25	5	2	9		0	6.933
TYC84090.1	TYC84090.1	11	11	11	TYC84090.1 DegV family protein [Acetobacterium wieringae]	1	11	11	11	10	11	9	9	10	10	10	8	10	10	11	9	9	10	10	10	8	10	10	11	9	9	10	10	10	8	10	43.1	43.1	43.1	31.398	281	281	2.37	43	16	104		0	61.351
TYC84092.1	TYC84092.1	12	12	12	TYC84092.1 leucine--tRNA ligase [Acetobacterium wieringae]	1	12	12	12	12	10	9	9	11	10	10	9	7	12	10	9	9	11	10	10	9	7	12	10	9	9	11	10	10	9	7	16.6	16.6	16.6	92.289	803	803	1.17	92	5		4	0	52.343
TYC84094.1	TYC84094.1	8	8	8	TYC84094.1 Ldh family oxidoreductase [Acetobacterium wieringae]	1	8	8	8	5	5	6	5	3	3	5	4	5	5	5	6	5	3	3	5	4	5	5	5	6	5	3	3	5	4	5	21.2	21.2	21.2	41.139	372	372	1.77	17	36	4		0	19.977
TYC84095.1	TYC84095.1	6	6	6	TYC84095.1 rubrerythrin family protein [Acetobacterium wieringae]	1	6	6	6	5	4	6	6	6	4	5	6	4	5	4	6	6	6	4	5	6	4	5	4	6	6	6	4	5	6	4	44.4	44.4	44.4	22.353	198	198	2.3	24	14	48	1	0	25.73
TYC84096.1	TYC84096.1	6	6	6	TYC84096.1 hypothetical protein FXB42_14045 [Acetobacterium wieringae]	1	6	6	6	4	4	4	5	4	5	5	5	6	4	4	4	5	4	5	5	5	6	4	4	4	5	4	5	5	5	6	12.5	12.5	12.5	67.666	593	593	1.89	12	55	4		0	31.341
TYC84097.1	TYC84097.1	4	4	4	TYC84097.1 HAD hydrolase-like protein [Acetobacterium wieringae]	1	4	4	4	3	3	1	3	4	4	3	4	4	3	3	1	3	4	4	3	4	4	3	3	1	3	4	4	3	4	4	20.7	20.7	20.7	24.168	217	217	2.45	9	3	26		0	21.181
TYC84098.1	TYC84098.1	14	14	14	TYC84098.1 LemA family protein [Acetobacterium wieringae]	1	14	14	14	12	11	10	11	12	14	11	10	10	12	11	10	11	12	14	11	10	10	12	11	10	11	12	14	11	10	10	65.4	65.4	65.4	20.761	185	185	2.85	75	1	86	109	0	160.19
TYC84101.1	TYC84101.1	1	1	1	TYC84101.1 GHKL domain-containing protein [Acetobacterium wieringae]	1	1	1	1	0	1	0	0	0	0	0	0	0	0	1	0	0	0	0	0	0	0	0	1	0	0	0	0	0	0	0	4.9	4.9	4.9	33.255	286	286	3			1		1	-2
TYC84108.1	TYC84108.1	2	2	2	TYC84108.1 DeoR/GlpR transcriptional regulator [Acetobacterium wieringae]	1	2	2	2	1	1	1	1	1	0	0	1	1	1	1	1	1	1	0	0	1	1	1	1	1	1	1	0	0	1	1	6.3	6.3	6.3	28.688	255	255	3			7		0	4.1141
TYC84110.1	TYC84110.1	3	3	3	TYC84110.1 dihydroxyacetone kinase subunit L [Acetobacterium wieringae]	1	3	3	3	2	2	1	1	2	2	2	1	0	2	2	1	1	2	2	2	1	0	2	2	1	1	2	2	2	1	0	13.7	13.7	13.7	25.243	234	234	3.93			1	13	0	5.6349
TYC84111.1	TYC84111.1	3	3	3	TYC84111.1 hypothetical protein FXB42_14120 [Acetobacterium wieringae]	1	3	3	3	3	3	3	2	2	2	0	0	0	3	3	3	2	2	2	0	0	0	3	3	3	2	2	2	0	0	0	33	33	33	12.248	106	106	4				23	0	37.45
TYC84112.1;TYC84103.1	TYC84112.1	7;1	7;1	7;1	TYC84112.1 dihydroxyacetone kinase subunit DhaK [Acetobacterium wieringae]	2	7	7	7	3	5	6	5	5	6	6	6	6	3	5	6	5	5	6	6	6	6	3	5	6	5	5	6	6	6	6	31.6	31.6	31.6	35.145	332	332;332	1.82	29	67	10		0	77.275
TYC84113.1	TYC84113.1	3	1	1	TYC84113.1 3-hydroxy-5-phosphonooxypentane-2,4-dione thiolase [Acetobacterium wieringae]	1	3	1	1	3	3	3	3	2	2	3	3	3	1	1	1	1	1	1	1	1	1	1	1	1	1	1	1	1	1	1	12.7	4.8	4.8	32.371	292	292	3			9		1	-2
TYC84115.1	TYC84115.1	3	3	3	TYC84115.1 30S ribosomal protein S20 [Acetobacterium wieringae]	1	3	3	3	2	3	3	3	3	3	3	3	2	2	3	3	3	3	3	3	3	2	2	3	3	3	3	3	3	3	2	20.5	20.5	20.5	9.8366	88	88	3.76			8	25	0	8.1713
TYC84118.1	TYC84118.1	2	2	2	TYC84118.1 lysophospholipase [Acetobacterium wieringae]	1	2	2	2	1	2	1	2	2	2	2	2	2	1	2	1	2	2	2	2	2	2	1	2	1	2	2	2	2	2	2	8	8	8	35.117	312	312	3			23		0	7.7401
TYC84121.1	TYC84121.1	6	6	6	TYC84121.1 helix-turn-helix transcriptional regulator [Acetobacterium wieringae]	1	6	6	6	4	3	4	4	6	5	5	4	3	4	3	4	4	6	5	5	4	3	4	3	4	4	6	5	5	4	3	39.7	39.7	39.7	14.728	126	126	3.1	12	6	16	37	0	33.311
TYC84122.1	TYC84122.1	5	5	5	TYC84122.1 redox-sensing transcriptional repressor Rex [Acetobacterium wieringae]	1	5	5	5	4	4	5	4	4	4	4	4	4	4	4	5	4	4	4	4	4	4	4	4	5	4	4	4	4	4	4	33.5	33.5	33.5	23.079	209	209	2.44	20	4	46	3	0	81.623
TYC84123.1	TYC84123.1	3	3	3	TYC84123.1 ABC-F family ATP-binding cassette domain-containing protein [Acetobacterium wieringae]	1	3	3	3	1	0	0	2	2	1	1	2	1	1	0	0	2	2	1	1	2	1	1	0	0	2	2	1	1	2	1	5.5	5.5	5.5	73.115	642	642	1.4	6	4			0.0011455	2.8795
TYC84125.1	TYC84125.1	48	48	48	TYC84125.1 chaperonin GroEL [Acetobacterium wieringae]	1	48	48	48	48	41	38	45	41	42	42	43	38	48	41	38	45	41	42	42	43	38	48	41	38	45	41	42	42	43	38	79.6	79.6	79.6	57.438	543	543	1.88	283	635	86	35	0	323.31
TYC84126.1	TYC84126.1	7	7	7	TYC84126.1 co-chaperone GroES [Acetobacterium wieringae]	1	7	7	7	5	6	5	5	6	7	6	5	5	5	6	5	5	6	7	6	5	5	5	6	5	5	6	7	6	5	5	72.3	72.3	72.3	10.102	94	94	3.23	20	3	20	69	0	50.688
TYC84131.1	TYC84131.1	2	2	2	TYC84131.1 glycosyl hydrolase [Acetobacterium wieringae]	1	2	2	2	2	1	1	2	2	2	2	2	2	2	1	1	2	2	2	2	2	2	2	1	1	2	2	2	2	2	2	3.2	3.2	3.2	97.981	867	867	1	16				0	5.4616
TYC84132.1	TYC84132.1	2	2	2	TYC84132.1 pyrroline-5-carboxylate reductase [Acetobacterium wieringae]	1	2	2	2	1	2	2	1	2	2	1	2	2	1	2	2	1	2	2	1	2	2	1	2	2	1	2	2	1	2	2	9.2	9.2	9.2	28.856	271	271	2.71	2	1	14		0	5.8455
TYC84133.1	TYC84133.1	13	13	13	TYC84133.1 phosphoribosylamine--glycine ligase [Acetobacterium wieringae]	1	13	13	13	12	5	3	13	13	13	12	12	11	12	5	3	13	13	13	12	12	11	12	5	3	13	13	13	12	12	11	36.8	36.8	36.8	45.547	418	418	1.76	58	89	18		0	115.99
TYC84134.1	TYC84134.1	10	10	10	TYC84134.1 bifunctional phosphoribosylaminoimidazolecarboxamide formyltransferase/IMP cyclohydrolase [Acetobacterium wieringae]	1	10	10	10	10	10	9	9	8	9	8	7	9	10	10	9	9	8	9	8	7	9	10	10	9	9	8	9	8	7	9	25.5	25.5	25.5	55.254	509	509	1.39	66	21	8		0	52.783
TYC84135.1	TYC84135.1	1	1	1	TYC84135.1 phosphoribosylglycinamide formyltransferase [Acetobacterium wieringae]	1	1	1	1	1	0	0	0	0	1	0	0	0	1	0	0	0	0	1	0	0	0	1	0	0	0	0	1	0	0	0	5.7	5.7	5.7	22.851	212	212	3			2		0.0043836	2.33
TYC84137.1	TYC84137.1	6	6	6	TYC84137.1 amidophosphoribosyltransferase [Acetobacterium wieringae]	1	6	6	6	4	2	2	4	4	3	4	4	3	4	2	2	4	4	3	4	4	3	4	2	2	4	4	3	4	4	3	14.5	14.5	14.5	50.43	462	462	1.33	24	12			0	25.466
TYC84138.1	TYC84138.1	9	9	9	TYC84138.1 phosphoribosylaminoimidazolesuccinocarboxamide synthase [Acetobacterium wieringae]	1	9	9	9	8	6	6	7	5	7	7	7	7	8	6	6	7	5	7	7	7	7	8	6	6	7	5	7	7	7	7	38.3	38.3	38.3	26.846	235	235	2.36	28	13	62	2	0	81.765
TYC84139.1	TYC84139.1	5	5	5	TYC84139.1 5-(carboxyamino)imidazole ribonucleotide mutase [Acetobacterium wieringae]	1	5	5	5	4	4	3	4	4	4	5	2	4	4	4	3	4	4	4	5	2	4	4	4	3	4	4	4	5	2	4	26.8	26.8	26.8	17.425	164	164	3.93			3	38	0	28.378
TYC84140.1	TYC84140.1	15	15	14	TYC84140.1 phosphoribosylformylglycinamidine synthase [Acetobacterium wieringae]	1	15	15	14	14	12	11	12	11	11	11	10	10	14	12	11	12	11	11	11	10	10	13	11	10	11	10	10	10	9	9	16.7	16.7	15.3	136.93	1249	1249	1.01	111	1			0	90.815
TYC84141.1	TYC84141.1	5	5	5	TYC84141.1 MBL fold metallo-hydrolase [Acetobacterium wieringae]	1	5	5	5	3	5	5	5	4	5	5	5	5	3	5	5	5	4	5	5	5	5	3	5	5	5	4	5	5	5	5	20.7	20.7	20.7	27.073	232	232	2.96	1	1	42	1	0	8.5909
TYC84146.1	TYC84146.1	17	12	11	TYC84146.1 HAMP domain-containing protein [Acetobacterium wieringae]	1	17	12	11	15	15	14	14	15	13	14	9	13	10	10	10	9	10	8	9	5	8	9	9	9	8	9	7	8	4	7	20.7	14	12.2	112.67	1038	1038	1.2	95	11	1	3	0	39.852
TYC84147.1	TYC84147.1	6	3	3	TYC84147.1 methyl-accepting chemotaxis protein [Acetobacterium wieringae]	1	6	3	3	6	6	5	6	5	6	6	4	5	3	3	3	3	2	3	3	2	2	3	3	3	3	2	3	3	2	2	9.3	4.4	4.4	98.017	906	906	1.77	19		1	6	0	11.153
TYC84151.1	TYC84151.1	1	1	1	TYC84151.1 ribosome silencing factor [Acetobacterium wieringae]	1	1	1	1	1	1	1	1	1	1	0	0	0	1	1	1	1	1	1	0	0	0	1	1	1	1	1	1	0	0	0	10.8	10.8	10.8	13.054	111	111	4				6	0	6.6415
REV__TYC84162.1	REV__TYC84162.1	1	1	1	TYC84162.1 hypothetical protein FXB42_12565 [Acetobacterium wieringae]	1	1	1	1	0	1	1	0	1	1	1	1	1	0	1	1	0	1	1	1	1	1	0	1	1	0	1	1	1	1	1	0	0	0	80.509	693	693	3.08			11	1	0.0053135	2.0421
TYC84163.1	TYC84163.1	2	2	2	TYC84163.1 WYL domain-containing protein [Acetobacterium wieringae]	1	2	2	2	0	0	1	0	0	0	1	0	0	0	0	1	0	0	0	1	0	0	0	0	1	0	0	0	1	0	0	6.2	6.2	6.2	38.419	325	325	2	1		1		0.0097286	1.7696
REV__TYC84167.1	REV__TYC84167.1	1	1	1	TYC84167.1 diaminopropionate ammonia-lyase [Acetobacterium wieringae]	1	1	1	1	0	0	0	0	1	1	1	1	1	0	0	0	0	1	1	1	1	1	0	0	0	0	1	1	1	1	1	0	0	0	42.546	400	400	3			6		1	-2
TYC84171.1	TYC84171.1	1	1	1	TYC84171.1 NAD(P)-binding protein [Acetobacterium wieringae]	1	1	1	1	1	1	1	0	1	1	1	0	1	1	1	1	0	1	1	1	0	1	1	1	1	0	1	1	1	0	1	1.4	1.4	1.4	70.148	650	650	1	7				0.0011594	3.0349
TYC84172.1	TYC84172.1	4	4	4	TYC84172.1 hypothetical protein FXB42_12615 [Acetobacterium wieringae]	1	4	4	4	3	3	3	3	4	3	2	3	3	3	3	3	3	4	3	2	3	3	3	3	3	3	4	3	2	3	3	30.4	30.4	30.4	17.724	158	158	3.57	2	3	9	35	0	68.719
TYC84174.1	TYC84174.1	3	3	3	TYC84174.1 hypothetical protein FXB42_12625 [Acetobacterium wieringae]	1	3	3	3	1	2	2	1	2	1	1	1	1	1	2	2	1	2	1	1	1	1	1	2	2	1	2	1	1	1	1	7.1	7.1	7.1	79.215	721	721	1.29	10	4			0	36.105
TYC84179.1	TYC84179.1	3	3	3	TYC84179.1 hypothetical protein FXB42_12650 [Acetobacterium wieringae]	1	3	3	3	2	3	3	2	2	2	1	1	0	2	3	3	2	2	2	1	1	0	2	3	3	2	2	2	1	1	0	20.7	20.7	20.7	15.21	135	135	4				16	0	6.3955
TYC84183.1	TYC84183.1	1	1	1	TYC84183.1 type I restriction-modification system subunit M [Acetobacterium wieringae]	1	1	1	1	1	1	1	1	1	1	1	1	1	1	1	1	1	1	1	1	1	1	1	1	1	1	1	1	1	1	1	2.2	2.2	2.2	58.775	510	510	1.25	9	3			0	4.5426
TYC84186.1	TYC84186.1	9	9	9	TYC84186.1 branched-chain amino acid aminotransferase [Acetobacterium wieringae]	1	9	9	9	8	8	3	7	7	6	7	7	7	8	8	3	7	7	6	7	7	7	8	8	3	7	7	6	7	7	7	29.7	29.7	29.7	39.966	353	353	1.89	35	40	24		0	35.249
TYC84187.1	TYC84187.1	10	10	10	TYC84187.1 DUF348 domain-containing protein [Acetobacterium wieringae]	1	10	10	10	8	5	5	9	9	9	10	8	8	8	5	5	9	9	9	10	8	8	8	5	5	9	9	9	10	8	8	31.8	31.8	31.8	38.348	358	358	2.03	54	60	31	14	0	118.72
TYC84189.1	TYC84189.1	8	8	8	TYC84189.1 AmmeMemoRadiSam system protein A [Acetobacterium wieringae]	1	8	8	8	8	8	6	8	8	8	8	7	8	8	8	6	8	8	8	8	7	8	8	8	6	8	8	8	8	7	8	26.2	26.2	26.2	53.111	477	477	1.15	82	14			0	76.921
TYC84190.1	TYC84190.1	15	15	15	TYC84190.1 phosphopyruvate hydratase [Acetobacterium wieringae]	1	15	15	15	12	12	12	15	12	13	13	13	13	12	12	12	15	12	13	13	13	13	12	12	12	15	12	13	13	13	13	41.5	41.5	41.5	46.486	429	429	1.9	19	132	3		0	218.05
TYC84191.1	TYC84191.1	1	1	1	TYC84191.1 hypothetical protein FXB42_12720 [Acetobacterium wieringae]	1	1	1	1	1	0	0	1	0	1	1	0	0	1	0	0	1	0	1	1	0	0	1	0	0	1	0	1	1	0	0	21.9	21.9	21.9	7.1871	64	64	3.8			1	4	0.0011521	2.9389
TYC84199.1	TYC84199.1	2	2	2	TYC84199.1 iron-containing alcohol dehydrogenase [Acetobacterium wieringae]	1	2	2	2	1	1	1	1	0	0	1	0	0	1	1	1	1	0	0	1	0	0	1	1	1	1	0	0	1	0	0	7.7	7.7	7.7	41.03	379	379	1.4	3	2			0	7.318
TYC84200.1	TYC84200.1	2	2	2	TYC84200.1 DUF3089 domain-containing protein [Acetobacterium wieringae]	1	2	2	2	2	0	0	1	1	1	2	1	2	2	0	0	1	1	1	2	1	2	2	0	0	1	1	1	2	1	2	6.6	6.6	6.6	36.738	331	331	2.73		3	8		0	3.758
TYC84201.1	TYC84201.1	5	5	5	TYC84201.1 2-oxoacid:acceptor oxidoreductase subunit alpha [Acetobacterium wieringae]	1	5	5	5	4	3	2	4	4	5	4	4	4	4	3	2	4	4	5	4	4	4	4	3	2	4	4	5	4	4	4	12.3	12.3	12.3	60.529	559	559	1.75	13	29	2		0	15.591
TYC84202.1	TYC84202.1	2	2	2	TYC84202.1 2-oxoacid ferredoxin oxidoreductase [Acetobacterium wieringae]	1	2	2	2	2	2	2	2	2	2	2	2	2	2	2	2	2	2	2	2	2	2	2	2	2	2	2	2	2	2	2	8.1	8.1	8.1	30.561	283	283	2.54	5	1	18		0	3.7717
TYC84204.1	TYC84204.1	4	4	4	TYC84204.1 iron-containing alcohol dehydrogenase [Acetobacterium wieringae]	1	4	4	4	4	3	2	3	2	2	2	3	1	4	3	2	3	2	2	2	3	1	4	3	2	3	2	2	2	3	1	20.4	20.4	20.4	45.083	411	411	1.47	19	11	2		0	7.8233
TYC84208.1	TYC84208.1	8	8	8	TYC84208.1 GNAT family N-acetyltransferase [Acetobacterium wieringae]	1	8	8	8	7	6	7	8	7	8	8	7	7	7	6	7	8	7	8	8	7	7	7	6	7	8	7	8	8	7	7	50.9	50.9	50.9	19.153	167	167	2.55	52	27	39	54	0	86.577
TYC84222.1	TYC84222.1	17	17	17	TYC84222.1 prephenate dehydrogenase [Acetobacterium wieringae]	1	17	17	17	17	14	14	15	13	12	13	13	14	17	14	14	15	13	12	13	13	14	17	14	14	15	13	12	13	13	14	47.1	47.1	47.1	33.122	297	297	2.28	72	55	143	2	0	185.23
TYC84223.1	TYC84223.1	23	23	23	TYC84223.1 3-deoxy-7-phosphoheptulonate synthase [Acetobacterium wieringae]	1	23	23	23	23	19	19	18	19	19	21	21	17	23	19	19	18	19	19	21	21	17	23	19	19	18	19	19	21	21	17	69.3	69.3	69.3	37.314	336	336	2.09	215	216	215	29	0	265.97
TYC84229.1	TYC84229.1	1	1	1	TYC84229.1 ABC transporter ATP-binding protein [Acetobacterium wieringae]	1	1	1	1	1	0	0	0	0	0	0	0	0	1	0	0	0	0	0	0	0	0	1	0	0	0	0	0	0	0	0	4.9	4.9	4.9	23.563	205	205	3			1		0.0043788	2.3103
TYC84232.1	TYC84232.1	11	11	11	TYC84232.1 carbonic anhydrase [Acetobacterium wieringae]	1	11	11	11	9	9	10	9	9	9	8	8	7	9	9	10	9	9	9	8	8	7	9	9	10	9	9	9	8	8	7	39.8	39.8	39.8	20.362	191	191	3.09	13	2	83	40	0	135.36
TYC84234.1	TYC84234.1	5	5	5	TYC84234.1 response regulator [Acetobacterium wieringae]	1	5	5	5	4	4	4	4	5	5	3	3	2	4	4	4	4	5	5	3	3	2	4	4	4	4	5	5	3	3	2	7.4	7.4	7.4	111.38	996	996	1	34				0	12.261
TYC84238.1	TYC84238.1	2	2	2	TYC84238.1 iron-binding protein [Acetobacterium wieringae]	1	2	2	2	1	2	2	2	1	2	1	2	1	1	2	2	2	1	2	1	2	1	1	2	2	2	1	2	1	2	1	15.2	15.2	15.2	24.798	224	224	3			17		0	16.999
TYC84245.1	TYC84245.1	2	2	2	TYC84245.1 diguanylate cyclase [Acetobacterium wieringae]	1	2	2	2	2	1	1	2	1	1	1	0	1	2	1	1	2	1	1	1	0	1	2	1	1	2	1	1	1	0	1	5.4	5.4	5.4	56.607	498	498	1.73	3	8			0.0048	2.0699
TYC84246.1	TYC84246.1	1	1	1	TYC84246.1 diguanylate cyclase [Acetobacterium wieringae]	1	1	1	1	0	0	1	0	0	0	0	0	0	0	0	1	0	0	0	0	0	0	0	0	1	0	0	0	0	0	0	1.6	1.6	1.6	71.842	627	627	4				1	0.0047949	2.0641
TYC84250.1	TYC84250.1	3	3	3	TYC84250.1 PaaI family thioesterase [Acetobacterium wieringae]	1	3	3	3	3	3	2	2	1	3	2	1	1	3	3	2	2	1	3	2	1	1	3	3	2	2	1	3	2	1	1	22.5	22.5	22.5	13.76	129	129	3.68		1	5	16	0	14.048
TYC84251.1	TYC84251.1	4	4	4	TYC84251.1 methyltransferase domain-containing protein [Acetobacterium wieringae]	1	4	4	4	4	3	3	2	3	3	2	1	1	4	3	3	2	3	3	2	1	1	4	3	3	2	3	3	2	1	1	17.3	17.3	17.3	21.463	191	191	3.22	1		18	8	0	7.5164
TYC84252.1	TYC84252.1	6	6	6	TYC84252.1 saccharopine dehydrogenase family protein [Acetobacterium wieringae]	1	6	6	6	4	5	2	5	5	5	5	5	5	4	5	2	5	5	5	5	5	5	4	5	2	5	5	5	5	5	5	23.6	23.6	23.6	44.872	399	399	1.7	37	34	12		0	111.35
TYC84253.1	TYC84253.1	6	6	6	TYC84253.1 polyamine aminopropyltransferase [Acetobacterium wieringae]	1	6	6	6	3	3	4	5	5	5	4	5	4	3	3	4	5	5	5	4	5	4	3	3	4	5	5	5	4	5	4	19.4	19.4	19.4	32.796	283	283	2.86		6	36		0	10.57
TYC84254.1	TYC84254.1	5	5	5	TYC84254.1 adenosylmethionine decarboxylase [Acetobacterium wieringae]	1	5	5	5	4	4	4	4	3	4	4	2	3	4	4	4	4	3	4	4	2	3	4	4	4	4	3	4	4	2	3	19.3	19.3	19.3	30.822	264	264	4				33	0	21.366
TYC84258.1	TYC84258.1	2	2	2	TYC84258.1 TrkA family potassium uptake protein [Acetobacterium wieringae]	1	2	2	2	2	2	2	1	2	2	1	2	1	2	2	2	1	2	2	1	2	1	2	2	2	1	2	2	1	2	1	12.2	12.2	12.2	23.765	222	222	2.94		1	15		0	22.217
TYC84259.1	TYC84259.1	1	1	1	TYC84259.1 potassium transporter TrkA [Acetobacterium wieringae]	1	1	1	1	0	1	1	1	0	1	0	1	1	0	1	1	1	0	1	0	1	1	0	1	1	1	0	1	0	1	1	6	6	6	23.011	216	216	3			6		0.0087855	1.8191
TYC84260.1	TYC84260.1	1	1	1	TYC84260.1 cation-transporting P-type ATPase [Acetobacterium wieringae]	1	1	1	1	1	1	1	1	0	0	1	0	1	1	1	1	1	0	0	1	0	1	1	1	1	1	0	0	1	0	1	1.5	1.5	1.5	104.23	950	950	1	6				0.0083901	1.9107
TYC84265.1	TYC84265.1	1	1	1	TYC84265.1 helix-turn-helix transcriptional regulator [Acetobacterium wieringae]	1	1	1	1	0	0	0	0	0	0	0	0	1	0	0	0	0	0	0	0	0	1	0	0	0	0	0	0	0	0	1	6.4	6.4	6.4	25.817	219	219	1	1				1	-2
TYC84268.1	TYC84268.1	4	4	4	TYC84268.1 metal ABC transporter ATP-binding protein [Acetobacterium wieringae]	1	4	4	4	3	2	3	2	2	2	1	2	2	3	2	3	2	2	2	1	2	2	3	2	3	2	2	2	1	2	2	21.5	21.5	21.5	25.568	233	233	2.45	5	2	15		0	18.418
TYC84273.1	TYC84273.1	3	3	3	TYC84273.1 thiamine phosphate synthase [Acetobacterium wieringae]	1	3	3	3	2	3	2	2	3	2	2	3	2	2	3	2	2	3	2	2	3	2	2	3	2	2	3	2	2	3	2	20.3	20.3	20.3	22.864	212	212	2.88		4	28		0	21.127
TYC84274.1	TYC84274.1	3	3	3	TYC84274.1 hydroxyethylthiazole kinase [Acetobacterium wieringae]	1	3	3	3	2	3	2	2	2	2	2	3	3	2	3	2	2	2	2	2	3	3	2	3	2	2	2	2	2	3	3	18.2	18.2	18.2	28.742	274	274	2.59	5	1	21		0	25.272
TYC84285.1	TYC84285.1	3	3	3	TYC84285.1 GNAT family N-acetyltransferase [Acetobacterium wieringae]	1	3	3	3	3	3	1	2	1	1	2	1	2	3	3	1	2	1	1	2	1	2	3	3	1	2	1	1	2	1	2	7.7	7.7	7.7	47.473	405	405	1.58	8	11			0	4.1037
TYC84287.1	TYC84287.1	2	2	2	TYC84287.1 thioredoxin [Acetobacterium wieringae]	1	2	2	2	1	1	1	1	1	1	1	1	0	1	1	1	1	1	1	1	1	0	1	1	1	1	1	1	1	1	0	21.4	21.4	21.4	11.201	103	103	4				8	0.0038803	2.467
REV__TYC84290.1	REV__TYC84290.1	1	1	1	TYC84290.1 ABC transporter ATP-binding protein [Acetobacterium wieringae]	1	1	1	1	1	1	1	1	1	1	1	1	1	1	1	1	1	1	1	1	1	1	1	1	1	1	1	1	1	1	1	0	0	0	63.023	573	573	2.37	4	4	11		0.0078782	1.9157
TYC84291.1	TYC84291.1	9	9	9	TYC84291.1 choloylglycine hydrolase family protein [Acetobacterium wieringae]	1	9	9	9	8	8	6	5	5	5	6	6	6	8	8	6	5	5	5	6	6	6	8	8	6	5	5	5	6	6	6	29.1	29.1	29.1	36.344	327	327	2.56	7	15	44		0	92.373
TYC84294.1	TYC84294.1	3	3	3	TYC84294.1 anaerobic ribonucleoside triphosphate reductase [Acetobacterium wieringae]	1	3	3	3	3	3	3	1	1	2	2	1	1	3	3	3	1	1	2	2	1	1	3	3	3	1	1	2	2	1	1	4.5	4.5	4.5	88.483	786	786	2.06	8	1	9		0	14.782
TYC84297.1	TYC84297.1	5	5	5	TYC84297.1 serine acetyltransferase [Acetobacterium wieringae]	1	5	5	5	4	4	2	4	4	3	4	3	3	4	4	2	4	4	3	4	3	3	4	4	2	4	4	3	4	3	3	20.1	20.1	20.1	34.962	314	314	2.28	11	9	23		0	41.312
TYC84298.1	TYC84298.1	17	17	17	TYC84298.1 hypothetical protein FXB42_13325 [Acetobacterium wieringae]	1	17	17	17	13	14	13	13	13	13	13	13	15	13	14	13	13	13	13	13	13	15	13	14	13	13	13	13	13	13	15	48.1	48.1	48.1	43.022	378	378	1.86	46	138	16	1	0	119.37
TYC84299.1	TYC84299.1	11	11	11	TYC84299.1 hypothetical protein FXB42_13330 [Acetobacterium wieringae]	1	11	11	11	9	7	7	7	6	8	6	7	7	9	7	7	7	6	8	6	7	7	9	7	7	7	6	8	6	7	7	36.2	36.2	36.2	30.903	265	265	2.53	18	6	62	1	0	74.364
TYC84300.1	TYC84300.1	2	2	2	TYC84300.1 aspartate ammonia-lyase [Acetobacterium wieringae]	1	2	2	2	1	1	2	1	1	1	1	1	1	1	1	2	1	1	1	1	1	1	1	1	2	1	1	1	1	1	1	7.5	7.5	7.5	50.439	464	464	1.2	8	2			0	7.2425
TYC84302.1	TYC84302.1	2	2	2	TYC84302.1 rhodanese-like domain-containing protein [Acetobacterium wieringae]	1	2	2	2	2	2	2	2	2	2	2	2	2	2	2	2	2	2	2	2	2	2	2	2	2	2	2	2	2	2	2	29.8	29.8	29.8	14.47	131	131	2.48	8	1	12	4	0	24.375
TYC84303.1	TYC84303.1	2	2	2	TYC84303.1 hypothetical protein FXB42_13355 [Acetobacterium wieringae]	1	2	2	2	1	2	2	1	2	2	1	1	1	1	2	2	1	2	2	1	1	1	1	2	2	1	2	2	1	1	1	6.3	6.3	6.3	59.74	543	543	2.06	2	12	1	1	0	47.419
TYC84312.1	TYC84312.1	1	1	1	TYC84312.1 beta-lactamase family protein [Acetobacterium wieringae]	1	1	1	1	0	1	0	0	1	1	0	0	0	0	1	0	0	1	1	0	0	0	0	1	0	0	1	1	0	0	0	1.5	1.5	1.5	71.318	664	664	2		3			0.00058514	3.1428
TYC84320.1	TYC84320.1	6	6	6	TYC84320.1 GTP pyrophosphokinase family protein [Acetobacterium wieringae]	1	6	6	6	5	4	5	2	3	2	2	2	2	5	4	5	2	3	2	2	2	2	5	4	5	2	3	2	2	2	2	26.7	26.7	26.7	25.946	221	221	3.03			28	1	0	18.233
TYC84321.1	TYC84321.1	11	11	11	TYC84321.1 rubrerythrin family protein [Acetobacterium wieringae]	1	11	11	11	9	7	4	9	9	10	10	9	8	9	7	4	9	9	10	10	9	8	9	7	4	9	9	10	10	9	8	67.1	67.1	67.1	18.042	164	164	2.82	71	41	71	127	0	158.33
TYC84325.1	TYC84325.1	1	1	1	TYC84325.1 uroporphyrinogen-III decarboxylase [Acetobacterium wieringae]	1	1	1	1	1	1	1	1	1	1	0	0	0	1	1	1	1	1	1	0	0	0	1	1	1	1	1	1	0	0	0	4.3	4.3	4.3	36.287	325	325	3			6		0.0043431	2.228
TYC84327.1	TYC84327.1	10	10	10	TYC84327.1 GyrI-like domain-containing protein [Acetobacterium wieringae]	1	10	10	10	5	8	9	10	8	8	6	4	4	5	8	9	10	8	8	6	4	4	5	8	9	10	8	8	6	4	4	44.7	44.7	44.7	17.489	152	152	3.63	3	2	25	72	0	31.072
TYC84331.1	TYC84331.1	3	3	3	TYC84331.1 transporter substrate-binding domain-containing protein [Acetobacterium wieringae]	1	3	3	3	3	3	3	3	3	3	3	3	3	3	3	3	3	3	3	3	3	3	3	3	3	3	3	3	3	3	3	17.8	17.8	17.8	29.607	270	270	3.04			27	1	0	69.496
TYC84335.1	TYC84335.1	3	3	3	TYC84335.1 zinc ABC transporter substrate-binding protein [Acetobacterium wieringae]	1	3	3	3	3	2	2	2	2	2	2	3	1	3	2	2	2	2	2	2	3	1	3	2	2	2	2	2	2	3	1	11.2	11.2	11.2	36.132	331	331	1.9	7	18	4		0	8.6807
TYC84339.1	TYC84339.1	2	2	2	TYC84339.1 [FeFe] hydrogenase H-cluster maturation GTPase HydF [Acetobacterium wieringae]	1	2	2	2	1	1	2	1	0	1	1	1	0	1	1	2	1	0	1	1	1	0	1	1	2	1	0	1	1	1	0	9.2	9.2	9.2	45.34	411	411	1	8				0.0083507	1.8872
TYC84351.1	TYC84351.1	1	1	1	TYC84351.1 CoA pyrophosphatase [Acetobacterium wieringae]	1	1	1	1	1	1	1	1	1	1	1	1	0	1	1	1	1	1	1	1	1	0	1	1	1	1	1	1	1	1	0	6.3	6.3	6.3	23.748	206	206	2.6	2		8		0.0087494	1.8067
TYC84354.1	TYC84354.1	6	6	4	TYC84354.1 heme-binding protein [Acetobacterium wieringae]	1	6	6	4	6	6	6	5	6	6	6	5	6	6	6	6	5	6	6	6	5	6	4	4	4	3	4	4	4	3	4	65.4	65.4	48.5	13.978	136	136	2.99	40	22	52	100	0	188.31
TYC84355.1	TYC84355.1	5	5	5	TYC84355.1 leucine-rich repeat domain-containing protein [Acetobacterium wieringae]	1	5	5	5	4	4	3	4	4	3	3	3	2	4	4	3	4	4	3	3	3	2	4	4	3	4	4	3	3	3	2	41.6	41.6	41.6	18.992	166	166	3.27	8	4	1	32	0	38.252
TYC84364.1	TYC84364.1	1	1	1	TYC84364.1 site-specific DNA-methyltransferase [Acetobacterium wieringae]	1	1	1	1	1	1	1	1	1	1	1	1	1	1	1	1	1	1	1	1	1	1	1	1	1	1	1	1	1	1	1	1.2	1.2	1.2	73.014	644	644	2		9			0.0042965	2.1524
TYC84365.1	TYC84365.1	5	5	5	TYC84365.1 ATP-dependent helicase [Acetobacterium wieringae]	1	5	5	5	2	1	0	2	3	1	1	1	2	2	1	0	2	3	1	1	1	2	2	1	0	2	3	1	1	1	2	6.5	6.5	6.5	123.17	1077	1077	1.77	7	3	2	1	0	9.0911
TYC84367.1	TYC84367.1	15	15	15	TYC84367.1 IMP dehydrogenase [Acetobacterium wieringae]	1	15	15	15	11	11	11	10	10	10	8	9	9	11	11	11	10	10	10	8	9	9	11	11	11	10	10	10	8	9	9	48	48	48	51.917	485	485	1.68	48	80	5		0	145.04
TYC84368.1	TYC84368.1	6	6	6	TYC84368.1 hypothetical protein FXB42_11335 [Acetobacterium wieringae]	1	6	6	6	5	5	4	4	3	3	5	4	4	5	5	4	4	3	3	5	4	4	5	5	4	4	3	3	5	4	4	11.4	11.4	11.4	70.406	630	630	1.51	29		10		0	107.28
TYC84369.1	TYC84369.1	3	3	3	TYC84369.1 alpha-ketoacid dehydrogenase subunit beta [Acetobacterium wieringae]	1	3	3	3	2	2	1	2	2	2	2	3	2	2	2	1	2	2	2	2	3	2	2	2	1	2	2	2	2	3	2	12.9	12.9	12.9	35.981	333	333	2.15	10	2	14		0	5.4831
TYC84371.1	TYC84371.1	2	2	2	TYC84371.1 tRNA (adenosine(37)-N6)-threonylcarbamoyltransferase complex ATPase subunit type 1 TsaE [Acetobacterium wieringae]	1	2	2	2	1	2	0	2	1	2	2	0	0	1	2	0	2	1	2	2	0	0	1	2	0	2	1	2	2	0	0	9.6	9.6	9.6	21.509	187	187	3.91			1	10	0	4.0364
TYC84373.1	TYC84373.1	6	6	6	TYC84373.1 pyridoxal phosphate-dependent aminotransferase [Acetobacterium wieringae]	1	6	6	6	6	4	4	5	5	4	4	5	4	6	4	4	5	5	4	4	5	4	6	4	4	5	5	4	4	5	4	22	22	22	45.538	405	405	1.84	17	35	4	2	0	13.388
TYC84374.1	TYC84374.1	1	1	1	TYC84374.1 DNA-binding transcriptional regulator [Acetobacterium wieringae]	1	1	1	1	1	1	1	1	1	1	1	1	0	1	1	1	1	1	1	1	1	0	1	1	1	1	1	1	1	1	0	11.5	11.5	11.5	10.927	96	96	3.55	1		2	8	0.00058685	3.1791
TYC84375.1	TYC84375.1	7	7	7	TYC84375.1 cysteine--tRNA ligase [Acetobacterium wieringae]	1	7	7	7	4	5	4	4	4	4	5	5	5	4	5	4	4	4	4	5	5	5	4	5	4	4	4	4	5	5	5	19.8	19.8	19.8	52.74	465	465	2.02	2	37	3		0	19.048
TYC84376.1	TYC84376.1	3	3	3	TYC84376.1 ribonuclease III [Acetobacterium wieringae]	1	3	3	3	3	2	2	2	2	2	2	0	0	3	2	2	2	2	2	2	0	0	3	2	2	2	2	2	2	0	0	27.1	27.1	27.1	17.379	155	155	4				15	0	11.34
TYC84378.1	TYC84378.1	2	2	2	TYC84378.1 DEAD/DEAH box helicase [Acetobacterium wieringae]	1	2	2	2	2	2	2	2	2	2	2	2	2	2	2	2	2	2	2	2	2	2	2	2	2	2	2	2	2	2	2	3.8	3.8	3.8	62.722	556	556	1.22	18	5			0.0038653	2.3999
TYC84379.1	TYC84379.1	6	6	6	TYC84379.1 helix-turn-helix transcriptional regulator [Acetobacterium wieringae]	1	6	6	6	6	4	4	5	4	5	5	4	4	6	4	4	5	4	5	5	4	4	6	4	4	5	4	5	5	4	4	48.1	48.1	48.1	15.586	135	135	3.05	15	9	9	43	0	38.81
TYC84381.1	TYC84381.1	11	11	11	TYC84381.1 CTP synthase [Acetobacterium wieringae]	1	11	11	11	10	4	4	4	4	3	3	3	4	10	4	4	4	4	3	3	3	4	10	4	4	4	4	3	3	3	4	24.9	24.9	24.9	59.54	534	534	2.02	7	39	6	1	0	26.55
TYC84384.1	TYC84384.1	6	6	6	TYC84384.1 5-formyltetrahydrofolate cyclo-ligase [Acetobacterium wieringae]	1	6	6	6	6	6	4	5	4	4	4	2	1	6	6	4	5	4	4	4	2	1	6	6	4	5	4	4	4	2	1	27.7	27.7	27.7	21.893	191	191	3.07	8	1	31	21	0	16.143
REV__TYC84384.1	REV__TYC84384.1	1	1	1	TYC84384.1 5-formyltetrahydrofolate cyclo-ligase [Acetobacterium wieringae]	1	1	1	1	1	1	0	1	1	1	1	1	1	1	1	0	1	1	1	1	1	1	1	1	0	1	1	1	1	1	1	0	0	0	21.893	191	191	1.8	2	8			1	-2
TYC84385.1	TYC84385.1	3	3	3	TYC84385.1 bifunctional folylpolyglutamate synthase/dihydrofolate synthase [Acetobacterium wieringae]	1	3	3	3	2	0	0	0	0	0	1	1	1	2	0	0	0	0	0	1	1	1	2	0	0	0	0	0	1	1	1	9.7	9.7	9.7	48.116	434	434	2.6		3	1	1	0.0027933	2.581
TYC84386.1;REV__TYC85957.1	TYC84386.1	6;1	6;1	6;1	TYC84386.1 type III pantothenate kinase [Acetobacterium wieringae]	2	6	6	6	5	5	4	6	6	6	5	6	6	5	5	4	6	6	6	5	6	6	5	5	4	6	6	6	5	6	6	25	25	25	27.886	256	256;306	3			58		0	60.808
TYC84387.1	TYC84387.1	2	2	2	TYC84387.1 thioesterase [Acetobacterium wieringae]	1	2	2	2	2	2	1	2	2	2	2	0	2	2	2	1	2	2	2	2	0	2	2	2	1	2	2	2	2	0	2	15.8	15.8	15.8	14.74	133	133	3.91			2	20	0	5.7818
TYC84388.1	TYC84388.1	11	11	11	TYC84388.1 hypoxanthine phosphoribosyltransferase [Acetobacterium wieringae]	1	11	11	11	9	9	8	8	9	10	10	9	11	9	9	8	8	9	10	10	9	11	9	9	8	8	9	10	10	9	11	57.9	57.9	57.9	20.033	178	178	2.96	5	5	130	9	0	139.65
TYC84390.1	TYC84390.1	1	1	1	TYC84390.1 hypothetical protein FXB42_11490 [Acetobacterium wieringae]	1	1	1	1	1	1	1	1	1	1	1	1	1	1	1	1	1	1	1	1	1	1	1	1	1	1	1	1	1	1	1	10	10	10	12.872	110	110	3			9		0.0043621	2.261
TYC84392.1	TYC84392.1	7	7	7	TYC84392.1 HU family DNA-binding protein [Acetobacterium wieringae]	1	7	7	7	6	6	5	6	7	6	7	6	5	6	6	5	6	7	6	7	6	5	6	6	5	6	7	6	7	6	5	56	56	56	9.7701	91	91	3.36	19	9	39	112	0	63.612
TYC84395.1	TYC84395.1	26	26	26	TYC84395.1 peptidylprolyl isomerase [Acetobacterium wieringae]	1	26	26	26	25	22	21	23	23	22	22	21	19	25	22	21	23	23	22	22	21	19	25	22	21	23	23	22	22	21	19	52.3	52.3	52.3	55.494	495	495	2.05	4	259	18		0	323.31
TYC84398.1	TYC84398.1	8	8	8	TYC84398.1 ribose-phosphate pyrophosphokinase [Acetobacterium wieringae]	1	8	8	8	8	7	5	7	7	6	4	6	4	8	7	5	7	7	6	4	6	4	8	7	5	7	7	6	4	6	4	26.6	26.6	26.6	34.703	319	319	2.17	23	20	37		0	26.501
TYC84399.1	TYC84399.1	7	7	6	TYC84399.1 bifunctional UDP-N-acetylglucosamine diphosphorylase/glucosamine-1-phosphate N-acetyltransferase GlmU [Acetobacterium wieringae]	1	7	7	6	6	5	6	4	5	4	5	3	4	6	5	6	4	5	4	5	3	4	5	4	5	4	4	4	4	3	4	21.5	21.5	19.7	49.253	456	456	1.12	64	9			0	54.021
TYC84400.1	TYC84400.1	6	6	6	TYC84400.1 septation protein SpoVG [Acetobacterium wieringae]	1	6	6	6	5	5	4	3	4	6	5	3	3	5	5	4	3	4	6	5	3	3	5	5	4	3	4	6	5	3	3	39.3	39.3	39.3	12.355	107	107	3.69	1	1	22	64	0	11.514
TYC84401.1	TYC84401.1	1	1	1	TYC84401.1 pur operon repressor [Acetobacterium wieringae]	1	1	1	1	1	0	1	0	0	0	1	1	0	1	0	1	0	0	0	1	1	0	1	0	1	0	0	0	1	1	0	4.1	4.1	4.1	29.524	267	267	3			5		0	3.5491
TYC84402.1	TYC84402.1	4	4	4	TYC84402.1 UDP-N-acetylmuramate--L-alanine ligase [Acetobacterium wieringae]	1	4	4	4	4	2	1	2	2	2	1	2	1	4	2	1	2	2	2	1	2	1	4	2	1	2	2	2	1	2	1	10.6	10.6	10.6	52.263	472	472	1.2	16	4			0	16.478
TYC84406.1	TYC84406.1	3	3	3	TYC84406.1 patatin-like phospholipase family protein [Acetobacterium wieringae]	1	3	3	3	2	1	2	1	2	1	1	2	1	2	1	2	1	2	1	1	2	1	2	1	2	1	2	1	1	2	1	6.3	6.3	6.3	49.728	441	441	1.21	11	3			0	5.1088
TYC84407.1	TYC84407.1	3	3	3	TYC84407.1 SEC-C domain-containing protein [Acetobacterium wieringae]	1	3	3	3	3	2	3	2	3	2	3	1	2	3	2	3	2	3	2	3	1	2	3	2	3	2	3	2	3	1	2	21.1	21.1	21.1	19.509	166	166	3.96			1	22	0	93.69
TYC84408.1	TYC84408.1	2	2	2	TYC84408.1 hypothetical protein FXB42_11580 [Acetobacterium wieringae]	1	2	2	2	2	1	2	2	2	2	2	1	1	2	1	2	2	2	2	2	1	1	2	1	2	2	2	2	2	1	1	32.4	32.4	32.4	11.773	108	108	3.71			6	15	0	16.911
TYC84411.1	TYC84411.1	1	1	1	TYC84411.1 ABC transporter ATP-binding protein [Acetobacterium wieringae]	1	1	1	1	0	0	0	0	0	0	0	1	0	0	0	0	0	0	0	0	1	0	0	0	0	0	0	0	0	1	0	6.2	6.2	6.2	27.071	242	242	4				1	1	-2
REV__TYC84411.1	REV__TYC84411.1	1	1	1	TYC84411.1 ABC transporter ATP-binding protein [Acetobacterium wieringae]	1	1	1	1	0	1	0	0	0	0	0	0	0	0	1	0	0	0	0	0	0	0	0	1	0	0	0	0	0	0	0	0	0	0	27.071	242	242	1	1				1	-2
REV__TYC84417.1	REV__TYC84417.1	2	2	2	TYC84417.1 NAD(P)-binding protein [Acetobacterium wieringae]	1	2	2	2	2	1	0	0	1	1	0	1	0	2	1	0	0	1	1	0	1	0	2	1	0	0	1	1	0	1	0	0	0	0	68.22	638	638	2.1	1	7	2		0.0033501	2.5659
TYC84419.1	TYC84419.1	2	2	2	TYC84419.1 bifunctional adenosylcobinamide kinase/adenosylcobinamide-phosphate guanylyltransferase [Acetobacterium wieringae]	1	2	2	2	1	1	1	0	1	1	1	1	1	1	1	1	0	1	1	1	1	1	1	1	1	0	1	1	1	1	1	17.9	17.9	17.9	20.299	184	184	2.09	4	4	1	2	0.0042895	2.1383
TYC84421.1	TYC84421.1	4	4	4	TYC84421.1 cobyric acid synthase [Acetobacterium wieringae]	1	4	4	4	3	3	4	3	3	3	3	2	2	3	3	4	3	3	3	3	2	2	3	3	4	3	3	3	3	2	2	11.2	11.2	11.2	55.016	500	500	1.22	25	7			0	19.454
REV__TYC84421.1	REV__TYC84421.1	1	1	1	TYC84421.1 cobyric acid synthase [Acetobacterium wieringae]	1	1	1	1	0	0	1	0	0	0	0	0	0	0	0	1	0	0	0	0	0	0	0	0	1	0	0	0	0	0	0	0	0	0	55.016	500	500	3			1		1	-2
TYC84423.1	TYC84423.1	6	6	6	TYC84423.1 precorrin-3B C(17)-methyltransferase [Acetobacterium wieringae]	1	6	6	6	6	6	5	6	5	5	6	5	5	6	6	5	6	5	5	6	5	5	6	6	5	6	5	5	6	5	5	37.6	37.6	37.6	26.818	245	245	2.54	15	4	48	2	0	33.074
TYC84425.1	TYC84425.1	5	5	5	TYC84425.1 precorrin-4 C(11)-methyltransferase [Acetobacterium wieringae]	1	5	5	5	4	3	3	3	2	4	4	3	4	4	3	3	3	2	4	4	3	4	4	3	3	3	2	4	4	3	4	23.4	23.4	23.4	27.658	252	252	2.52	9	1	30		0	31.816
TYC84426.1	TYC84426.1	2	2	2	TYC84426.1 sirohydrochlorin cobaltochelatase [Acetobacterium wieringae]	1	2	2	2	1	1	0	1	1	1	1	1	1	1	1	0	1	1	1	1	1	1	1	1	0	1	1	1	1	1	1	9.1	9.1	9.1	30.279	263	263	1.56	6	1	2		0.0017055	2.7896
TYC84427.1	TYC84427.1	4	4	4	TYC84427.1 glutamate-1-semialdehyde-2,1-aminomutase [Acetobacterium wieringae]	1	4	4	4	4	3	2	2	2	3	2	2	4	4	3	2	2	2	3	2	2	4	4	3	2	2	2	3	2	2	4	15	15	15	46.51	432	432	1.96	1	24			0	28.98
TYC84428.1	TYC84428.1	5	5	5	TYC84428.1 porphobilinogen synthase [Acetobacterium wieringae]	1	5	5	5	5	4	4	4	3	5	4	4	5	5	4	4	4	3	5	4	4	5	5	4	4	4	3	5	4	4	5	17.1	17.1	17.1	35.88	321	321	2.31	1	29	15		0	4.9632
TYC84429.1	TYC84429.1	10	10	10	TYC84429.1 hydroxymethylbilane synthase [Acetobacterium wieringae]	1	10	10	10	10	6	7	6	7	7	9	9	8	10	6	7	6	7	7	9	9	8	10	6	7	6	7	7	9	9	8	15.8	15.8	15.8	87.731	805	805	1.25	61	2	8		0	58.57
TYC84432.1	TYC84432.1	1	1	1	TYC84432.1 energy-coupling factor ABC transporter ATP-binding protein [Acetobacterium wieringae]	1	1	1	1	1	1	1	1	1	1	1	0	1	1	1	1	1	1	1	1	0	1	1	1	1	1	1	1	1	0	1	4.3	4.3	4.3	30.543	280	280	3			8		0.0083377	1.8762
TYC84443.1	TYC84443.1	4	4	4	TYC84443.1 creatininase family protein [Acetobacterium wieringae]	1	4	4	4	4	4	4	4	4	4	3	4	4	4	4	4	4	4	4	3	4	4	4	4	4	4	4	4	3	4	4	20.2	20.2	20.2	28.295	253	253	2.6	9	6	35	3	0	44.978
TYC84445.1	TYC84445.1	2	2	2	TYC84445.1 precorrin-6Y C5,15-methyltransferase (decarboxylating) subunit CbiT [Acetobacterium wieringae]	1	2	2	2	1	1	2	2	1	2	1	2	1	1	1	2	2	1	2	1	2	1	1	1	2	2	1	2	1	2	1	12.5	12.5	12.5	20.467	192	192	3.69			4	9	0	5.9846
TYC84446.1	TYC84446.1	1	1	1	TYC84446.1 precorrin-6y C5,15-methyltransferase (decarboxylating) subunit CbiE [Acetobacterium wieringae]	1	1	1	1	1	1	1	0	1	1	1	1	0	1	1	1	0	1	1	1	1	0	1	1	1	0	1	1	1	1	0	8.7	8.7	8.7	22.581	208	208	3			7		0.0083945	1.9114
TYC84448.1	TYC84448.1	1	1	1	TYC84448.1 precorrin-2 C(20)-methyltransferase [Acetobacterium wieringae]	1	1	1	1	1	1	0	1	0	1	0	1	0	1	1	0	1	0	1	0	1	0	1	1	0	1	0	1	0	1	0	7.7	7.7	7.7	27.09	246	246	1.4	4		1		0.0043908	2.3494
TYC84449.1	TYC84449.1	8	8	8	TYC84449.1 precorrin-8X methylmutase [Acetobacterium wieringae]	1	8	8	8	6	7	6	6	7	7	5	6	6	6	7	6	6	7	7	5	6	6	6	7	6	6	7	7	5	6	6	45.9	45.9	45.9	22.701	209	209	2.99	1	1	65	2	0	71.998
TYC84454.1	TYC84454.1	1	1	1	TYC84454.1 leucine-rich repeat domain-containing protein [Acetobacterium wieringae]	1	1	1	1	0	0	0	0	0	0	0	1	0	0	0	0	0	0	0	0	1	0	0	0	0	0	0	0	0	1	0	4.1	4.1	4.1	33.882	290	290	1	1				1	-2
TYC84459.1	TYC84459.1	10	10	10	TYC84459.1 hypothetical protein FXB42_11855 [Acetobacterium wieringae]	1	10	10	10	4	4	3	5	6	10	6	6	7	4	4	3	5	6	10	6	6	7	4	4	3	5	6	10	6	6	7	11.6	11.6	11.6	136.03	1272	1272	1.47	53	13	12		0	115.08
TYC84460.1	TYC84460.1	16	16	14	TYC84460.1 DUF4430 domain-containing protein [Acetobacterium wieringae]	1	16	16	14	9	8	10	6	9	16	7	4	9	9	8	10	6	9	16	7	4	9	7	6	8	4	7	14	5	2	7	9.8	9.8	9.2	258.33	2414	2414	2.18	36	30	34	11	0	95.491
TYC84467.1	TYC84467.1	2	2	2	TYC84467.1 DegT/DnrJ/EryC1/StrS family aminotransferase [Acetobacterium wieringae]	1	2	2	2	2	1	0	2	1	1	2	1	2	2	1	0	2	1	1	2	1	2	2	1	0	2	1	1	2	1	2	7.8	7.8	7.8	41.184	370	370	2.12	3	16	6		0.0017026	2.7753
TYC84468.1	TYC84468.1	2	2	2	TYC84468.1 glycosyltransferase [Acetobacterium wieringae]	1	2	2	2	1	1	2	1	1	0	1	1	2	1	1	2	1	1	0	1	1	2	1	1	2	1	1	0	1	1	2	9.9	9.9	9.9	27.966	243	243	3			10		0.0033445	2.552
TYC84470.1	TYC84470.1	2	2	2	TYC84470.1 hypothetical protein FXB42_11930 [Acetobacterium wieringae]	1	2	2	2	2	1	2	1	1	1	1	1	1	2	1	2	1	1	1	1	1	1	2	1	2	1	1	1	1	1	1	5.2	5.2	5.2	52.517	465	465	1.18	9	2			0	6.0274
TYC84471.1	TYC84471.1	11	11	11	TYC84471.1 hypothetical protein FXB42_11935 [Acetobacterium wieringae]	1	11	11	11	11	9	10	10	10	9	9	9	9	11	9	10	10	10	9	9	9	9	11	9	10	10	10	9	9	9	9	65.2	65.2	65.2	24.789	230	230	2.42	72	80	193	14	0	323.31
TYC84472.1;A0A136WCA3	TYC84472.1	15;4	15;4	15;4	TYC84472.1 GGGtGRT protein [Acetobacterium wieringae]	2	15	15	15	14	12	12	13	11	11	10	13	10	14	12	12	13	11	11	10	13	10	14	12	12	13	11	11	10	13	10	49.7	49.7	49.7	34.932	332	332;332	2.08	65	100	74	5	0	166.7
TYC84475.1	TYC84475.1	3	3	3	TYC84475.1 hypothetical protein FXB42_11955 [Acetobacterium wieringae]	1	3	3	3	3	2	2	2	2	2	3	2	1	3	2	2	2	2	2	3	2	1	3	2	2	2	2	2	3	2	1	12.7	12.7	12.7	32.2	276	276	2.81	2	1	24		0	5.1391
TYC84476.1	TYC84476.1	2	2	2	TYC84476.1 hypothetical protein FXB42_11960 [Acetobacterium wieringae]	1	2	2	2	2	1	2	1	1	1	1	1	1	2	1	2	1	1	1	1	1	1	2	1	2	1	1	1	1	1	1	12	12	12	20.859	184	184	2.95	1		19	1	0.0043932	2.3534
TYC84477.1	TYC84477.1	1	1	1	TYC84477.1 hypothetical protein FXB42_11965 [Acetobacterium wieringae]	1	1	1	1	0	0	1	0	0	0	0	0	0	0	0	1	0	0	0	0	0	0	0	0	1	0	0	0	0	0	0	17.2	17.2	17.2	11.424	99	99	1	1				1	-2
TYC84478.1	TYC84478.1	1	1	1	TYC84478.1 hypothetical protein FXB42_11970 [Acetobacterium wieringae]	1	1	1	1	1	1	1	0	0	0	0	0	0	1	1	1	0	0	0	0	0	0	1	1	1	0	0	0	0	0	0	10.9	10.9	10.9	14.926	129	129	4				3	0.0097486	1.7863
TYC84481.1	TYC84481.1	1	1	1	TYC84481.1 type II toxin-antitoxin system RelB/DinJ family antitoxin [Acetobacterium wieringae]	1	1	1	1	1	1	1	1	1	1	1	1	1	1	1	1	1	1	1	1	1	1	1	1	1	1	1	1	1	1	1	16.9	16.9	16.9	10.133	89	89	1.22	20	2		1	1	-2
TYC84488.1	TYC84488.1	2	2	2	TYC84488.1 hypothetical protein FXB42_12020 [Acetobacterium wieringae]	1	2	2	2	1	1	2	1	1	1	0	1	0	1	1	2	1	1	1	0	1	0	1	1	2	1	1	1	0	1	0	12.4	12.4	12.4	26.959	234	234	3			8		0	8.1326
TYC84496.1	TYC84496.1	1	1	1	TYC84496.1 TetR/AcrR family transcriptional regulator [Acetobacterium wieringae]	1	1	1	1	1	1	1	0	0	0	0	0	0	1	1	1	0	0	0	0	0	0	1	1	1	0	0	0	0	0	0	5.2	5.2	5.2	26.996	232	232	1	3				1	-2
TYC84497.1	TYC84497.1	5	5	5	TYC84497.1 nitroreductase [Acetobacterium wieringae]	1	5	5	5	3	3	5	5	4	4	5	4	5	3	3	5	5	4	4	5	4	5	3	3	5	5	4	4	5	4	5	30.7	30.7	30.7	20.097	179	179	3		1	38	1	0	49.826
TYC84501.1	TYC84501.1	2	2	2	TYC84501.1 YjbQ family protein [Acetobacterium wieringae]	1	2	2	2	2	2	2	2	2	2	2	1	0	2	2	2	2	2	2	2	1	0	2	2	2	2	2	2	2	1	0	16.7	16.7	16.7	16.001	138	138	3.84			3	16	0	13.133
TYC84505.1	TYC84505.1	1	1	1	TYC84505.1 ABC transporter ATP-binding protein [Acetobacterium wieringae]	1	1	1	1	0	0	0	1	1	0	0	0	0	0	0	0	1	1	0	0	0	0	0	0	0	1	1	0	0	0	0	8.2	8.2	8.2	25.721	232	232	3			2		0	27.318
TYC84508.1	TYC84508.1	4	4	4	TYC84508.1 ABC transporter substrate-binding protein [Acetobacterium wieringae]	1	4	4	4	1	2	2	2	2	1	1	2	3	1	2	2	2	2	1	1	2	3	1	2	2	2	2	1	1	2	3	6.7	6.7	6.7	84.853	789	789	1.19	13	3			0	11.613
TYC84514.1	TYC84514.1	6	6	6	TYC84514.1 DUF3786 domain-containing protein [Acetobacterium wieringae]	1	6	6	6	5	4	4	4	5	4	4	4	3	5	4	4	4	5	4	4	4	3	5	4	4	4	5	4	4	4	3	31.6	31.6	31.6	23.991	209	209	2.67	7	1	34	1	0	19.67
TYC84517.1	TYC84517.1	1	1	1	TYC84517.1 L-serine ammonia-lyase, iron-sulfur-dependent, subunit alpha [Acetobacterium wieringae]	1	1	1	1	0	1	1	0	0	1	1	1	1	0	1	1	0	0	1	1	1	1	0	1	1	0	0	1	1	1	1	4.8	4.8	4.8	29.376	291	291	1.67	4		2		0	7.8525
TYC84519.1	TYC84519.1	2	2	2	TYC84519.1 glycine dehydrogenase subunit 2 [Acetobacterium wieringae]	1	2	2	2	0	2	1	1	1	1	1	1	1	0	2	1	1	1	1	1	1	1	0	2	1	1	1	1	1	1	1	6.1	6.1	6.1	53.023	489	489	1.2	8	2			0	3.7513
TYC84521.1	TYC84521.1	15	15	15	TYC84521.1 glycine cleavage system aminomethyltransferase GcvT [Acetobacterium wieringae]	1	15	15	15	15	13	13	11	11	11	12	10	11	15	13	13	11	11	11	12	10	11	15	13	13	11	11	11	12	10	11	23.3	23.3	23.3	98.631	880	880	1	120				0	102.66
TYC84522.1	TYC84522.1	3	3	3	TYC84522.1 glycine cleavage system protein GcvH [Acetobacterium wieringae]	1	3	3	3	3	2	3	1	3	3	2	1	1	3	2	3	1	3	3	2	1	1	3	2	3	1	3	3	2	1	1	11.2	11.2	11.2	14.052	125	125	3.32			17	8	0	10.158
TYC84531.1	TYC84531.1	4	4	4	TYC84531.1 MoxR family ATPase [Acetobacterium wieringae]	1	4	4	4	3	3	3	3	2	3	4	2	3	3	3	3	3	2	3	4	2	3	3	3	3	3	2	3	4	2	3	12.7	12.7	12.7	34.728	306	306	2.57		14	12	2	0	4.3219
TYC84542.1	TYC84542.1	1	1	1	TYC84542.1 2-hydroxyacyl-CoA dehydratase [Acetobacterium wieringae]	1	1	1	1	0	0	1	0	1	1	0	1	1	0	0	1	0	1	1	0	1	1	0	0	1	0	1	1	0	1	1	4.8	4.8	4.8	41.89	374	374	1	5				1	-2
TYC84545.1	TYC84545.1	3	1	1	TYC84545.1 CoA transferase [Acetobacterium wieringae]	1	3	1	1	2	1	1	1	2	2	2	2	2	0	1	0	1	1	1	1	1	1	0	1	0	1	1	1	1	1	1	6.2	4	4	43.965	400	400	1.86	1	6			0.0043103	2.1848
TYC84548.1	TYC84548.1	2	2	2	TYC84548.1 hydantoinase B/oxoprolinase family protein [Acetobacterium wieringae]	1	2	2	2	2	0	0	0	0	0	1	1	1	2	0	0	0	0	0	1	1	1	2	0	0	0	0	0	1	1	1	4.5	4.5	4.5	62.515	576	576	1.89	3	4	2		0	4.1555
TYC84549.1	TYC84549.1	2	2	2	TYC84549.1 hydantoinase/oxoprolinase family protein [Acetobacterium wieringae]	1	2	2	2	1	1	1	0	0	0	1	1	1	1	1	1	0	0	0	1	1	1	1	1	1	0	0	0	1	1	1	4.5	4.5	4.5	75.81	696	696	1.14	6	1			0.0011614	3.0555
TYC84550.1	TYC84550.1	6	6	6	TYC84550.1 UbiD family decarboxylase [Acetobacterium wieringae]	1	6	6	6	4	4	3	3	4	4	6	5	5	4	4	3	3	4	4	6	5	5	4	4	3	3	4	4	6	5	5	14.8	14.8	14.8	50.741	453	453	1.16	37	7			0	28.794
TYC84558.1	TYC84558.1	11	11	11	TYC84558.1 transketolase family protein [Acetobacterium wieringae]	1	11	11	11	10	10	9	10	9	10	10	10	9	10	10	9	10	9	10	10	10	9	10	10	9	10	9	10	10	10	9	49.7	49.7	49.7	32.791	312	312	2.37	49	27	122		0	183.59
TYC84559.1	TYC84559.1	7	7	7	TYC84559.1 transketolase [Acetobacterium wieringae]	1	7	7	7	7	7	7	6	7	5	5	6	5	7	7	7	6	7	5	5	6	5	7	7	7	6	7	5	5	6	5	23	23	23	29.049	269	269	2.89	4	2	74	1	0	42.843
TYC84560.1	TYC84560.1	3	3	3	TYC84560.1 alanine racemase [Acetobacterium wieringae]	1	3	3	3	3	3	2	1	2	1	1	1	2	3	3	2	1	2	1	1	1	2	3	3	2	1	2	1	1	1	2	11.1	11.1	11.1	43.632	395	395	2.08		22	2		0	7.2603
TYC84561.1	TYC84561.1	12	12	12	TYC84561.1 5-methylthioadenosine/adenosylhomocysteine nucleosidase [Acetobacterium wieringae]	1	12	12	12	11	12	10	10	12	11	11	12	12	11	12	10	10	12	11	11	12	12	11	12	10	10	12	11	11	12	12	47.2	47.2	47.2	24.723	231	231	2.4	99	64	234	16	0	243.07
TYC84562.1	TYC84562.1	3	3	3	TYC84562.1 tRNA threonylcarbamoyladenosine dehydratase [Acetobacterium wieringae]	1	3	3	3	3	3	1	3	3	3	3	3	3	3	3	1	3	3	3	3	3	3	3	3	1	3	3	3	3	3	3	16.2	16.2	16.2	26.011	235	235	2.18	12	3	18		0	29.85
TYC84563.1	TYC84563.1	6	6	6	TYC84563.1 arginine--tRNA ligase [Acetobacterium wieringae]	1	6	6	6	4	2	2	4	3	4	4	4	6	4	2	2	4	3	4	4	4	6	4	2	2	4	3	4	4	4	6	14.3	14.3	14.3	62.753	558	558	1.56	27	31	1		0	84.999
TYC84564.1	TYC84564.1	1	1	1	TYC84564.1 DUF1934 domain-containing protein [Acetobacterium wieringae]	1	1	1	1	1	0	1	1	1	1	1	0	0	1	0	1	1	1	1	1	0	0	1	0	1	1	1	1	1	0	0	8.4	8.4	8.4	16.275	143	143	3.88			1	7	0.0017045	2.7854
TYC84565.1	TYC84565.1	11	11	11	TYC84565.1 D-alanine--D-alanine ligase [Acetobacterium wieringae]	1	11	11	11	9	7	7	6	11	8	8	8	8	9	7	7	6	11	8	8	8	8	9	7	7	6	11	8	8	8	8	42	42	42	38.88	350	350	1.87	23	81	5	2	0	48.394
TYC84566.1	TYC84566.1	3	3	3	TYC84566.1 DUF523 domain-containing protein [Acetobacterium wieringae]	1	3	3	3	3	3	3	3	3	3	2	1	1	3	3	3	3	3	3	2	1	1	3	3	3	3	3	3	2	1	1	21.5	21.5	21.5	17.962	163	163	3.69	1		8	27	0	29.616
TYC84567.1	TYC84567.1	1	1	1	TYC84567.1 hypothetical protein FXB42_12465 [Acetobacterium wieringae]	1	1	1	1	1	1	1	1	1	1	1	0	0	1	1	1	1	1	1	1	0	0	1	1	1	1	1	1	1	0	0	11.2	11.2	11.2	14.309	134	134	4				7	0.0047821	2.0525
TYC84569.1	TYC84569.1	3	3	3	TYC84569.1 PIN/TRAM domain-containing protein [Acetobacterium wieringae]	1	3	3	3	2	3	2	3	3	3	3	3	3	2	3	2	3	3	3	3	3	3	2	3	2	3	3	3	3	3	3	16.5	16.5	16.5	40.512	370	370	2.12	3	32	8		0	31.302
TYC84571.1	TYC84571.1	5	5	5	TYC84571.1 RNA-binding transcriptional accessory protein [Acetobacterium wieringae]	1	5	5	5	5	2	3	2	3	2	2	2	1	5	2	3	2	3	2	2	2	1	5	2	3	2	3	2	2	2	1	8.8	8.8	8.8	80.162	717	717	1.08	22	2			0	15.574
TYC84572.1	TYC84572.1	6	6	6	TYC84572.1 DegV family protein [Acetobacterium wieringae]	1	6	6	6	4	4	4	6	4	4	4	4	4	4	4	4	6	4	4	4	4	4	4	4	4	6	4	4	4	4	4	22	22	22	33.317	295	295	2.68	6	1	34		0	16.506
TYC84573.1	TYC84573.1	1	1	1	TYC84573.1 TIGR00266 family protein [Acetobacterium wieringae]	1	1	1	1	1	1	1	1	1	1	1	1	1	1	1	1	1	1	1	1	1	1	1	1	1	1	1	1	1	1	1	6.2	6.2	6.2	24.429	226	226	2.27	5	1	9		0	57.413
TYC84574.1;A0A136WE03	TYC84574.1	13;1	13;1	13;1	TYC84574.1 aconitate hydratase [Acetobacterium wieringae]	2	13	13	13	12	10	9	7	6	7	7	7	8	12	10	9	7	6	7	7	7	8	12	10	9	7	6	7	7	7	8	26.1	26.1	26.1	68.261	640	640;642	1.52	62	68			0	115.49
TYC84578.1	TYC84578.1	4	4	4	TYC84578.1 glycogen/starch/alpha-glucan phosphorylase [Acetobacterium wieringae]	1	4	4	4	3	4	4	3	3	3	3	3	2	3	4	4	3	3	3	3	3	2	3	4	4	3	3	3	3	3	2	5	5	5	91.732	808	808	1.03	28	1			0	11.396
TYC84579.1	TYC84579.1	1	1	1	TYC84579.1 glucose-1-phosphate adenylyltransferase subunit GlgD [Acetobacterium wieringae]	1	1	1	1	1	1	1	0	1	1	0	1	0	1	1	1	0	1	1	0	1	0	1	1	1	0	1	1	0	1	0	3.2	3.2	3.2	42.015	370	370	1.86	1	6			0	7.2409
TYC84580.1	TYC84580.1	2	2	2	TYC84580.1 glycogen synthase GlgA [Acetobacterium wieringae]	1	2	2	2	2	2	1	1	2	2	2	0	2	2	2	1	1	2	2	2	0	2	2	2	1	1	2	2	2	0	2	5.5	5.5	5.5	53.808	471	471	2.13		13	2		0	12.066
TYC84581.1	TYC84581.1	2	2	2	TYC84581.1 glycoside hydrolase family 13 protein [Acetobacterium wieringae]	1	2	2	2	2	2	2	2	2	2	2	2	1	2	2	2	2	2	2	2	2	1	2	2	2	2	2	2	2	2	1	4.3	4.3	4.3	72.981	627	627	1.25	15	5			0	5.7624
TYC84582.1	TYC84582.1	3	3	3	TYC84582.1 glycogen/starch/alpha-glucan phosphorylase [Acetobacterium wieringae]	1	3	3	3	3	2	1	3	3	3	3	2	3	3	2	1	3	3	3	3	2	3	3	2	1	3	3	3	3	2	3	4.8	4.8	4.8	92.517	808	808	1.58	18	1	7		0	7.8523
TYC84583.1	TYC84583.1	8	8	8	TYC84583.1 restriction endonuclease subunit R [Acetobacterium wieringae]	1	8	8	8	5	5	5	7	7	4	6	3	6	5	5	5	7	7	4	6	3	6	5	5	5	7	7	4	6	3	6	11	11	11	114.85	1007	1007	1.27	44		7		0	39.658
TYC84584.1	TYC84584.1	7	7	7	TYC84584.1 glutamine-hydrolyzing GMP synthase [Acetobacterium wieringae]	1	7	7	7	7	4	2	4	4	6	5	3	3	7	4	2	4	4	6	5	3	3	7	4	2	4	4	6	5	3	3	14	14	14	57.746	514	514	1.53	28	22	3		0	20.698
TYC84587.1	TYC84587.1	12	12	11	TYC84587.1 ATP-dependent metallopeptidase FtsH/Yme1/Tma family protein [Acetobacterium wieringae]	1	12	12	11	11	9	7	8	7	10	7	8	8	11	9	7	8	7	10	7	8	8	10	9	7	8	7	10	7	8	8	24.8	24.8	23	66.768	608	608	1.52	59	40	8		0	73.365
TYC84591.1	TYC84591.1	4	4	4	TYC84591.1 ABC transporter substrate-binding protein [Acetobacterium wieringae]	1	4	4	4	3	3	2	3	3	4	2	3	3	3	3	2	3	3	4	2	3	3	3	3	2	3	3	4	2	3	3	16.6	16.6	16.6	33.55	313	313	2.83	1	4	30		0	43.362
TYC84593.1	TYC84593.1	4	4	4	TYC84593.1 DUF4430 domain-containing protein [Acetobacterium wieringae]	1	4	4	4	2	3	1	2	2	4	2	1	2	2	3	1	2	2	4	2	1	2	2	3	1	2	2	4	2	1	2	15.6	15.6	15.6	30.263	276	276	2.66		17	5	7	0	38.829
TYC84594.1	TYC84594.1	6	4	4	TYC84594.1 hypothetical protein FXB42_11865 [Acetobacterium wieringae]	1	6	4	4	4	4	2	1	4	6	4	2	1	2	2	0	0	2	4	2	0	0	2	2	0	0	2	4	2	0	0	10.3	8.7	8.7	67.876	619	619	1.92	3	9		1	0	28.028
TYC84596.1	TYC84596.1	9	9	9	TYC84596.1 MTAP family purine nucleoside phosphorylase [Acetobacterium wieringae]	1	9	9	9	8	5	5	6	5	3	3	3	3	8	5	5	6	5	3	3	3	3	8	5	5	6	5	3	3	3	3	37.1	37.1	37.1	27.586	251	251	2.64	6	6	34	1	0	14.768
TYC84630.1	TYC84630.1	8	8	8	TYC84630.1 heavy metal translocating P-type ATPase [Acetobacterium wieringae]	1	8	8	8	8	7	6	6	6	6	5	5	6	8	7	6	6	6	6	5	5	6	8	7	6	6	6	6	5	5	6	8.6	8.6	8.6	92.343	860	860	1.94	41		7	15	0	24.422
TYC84631.1	TYC84631.1	5	5	5	TYC84631.1 hypothetical protein FXB42_09810 [Acetobacterium wieringae]	1	5	5	5	3	3	3	4	4	4	4	3	2	3	3	3	4	4	4	4	3	2	3	3	3	4	4	4	4	3	2	35.3	35.3	35.3	13.764	116	116	3.97			1	38	0	37.547
TYC84633.1	TYC84633.1	3	3	3	TYC84633.1 ATPase [Acetobacterium wieringae]	1	3	3	3	2	3	2	2	1	2	2	2	3	2	3	2	2	1	2	2	2	3	2	3	2	2	1	2	2	2	3	5.5	5.5	5.5	73.676	656	656	1.85	3	17			0	6.711
TYC84635.1	TYC84635.1	2	2	2	TYC84635.1 ATPase [Acetobacterium wieringae]	1	2	2	2	2	1	2	1	1	1	1	0	0	2	1	2	1	1	1	1	0	0	2	1	2	1	1	1	1	0	0	23	23	23	11.31	100	100	4				9	0	5.253
TYC84636.1	TYC84636.1	4	4	4	TYC84636.1 V-ATPase E-subunit VatE [Acetobacterium wieringae]	1	4	4	4	3	3	3	4	4	3	2	3	2	3	3	3	4	4	3	2	3	2	3	3	3	4	4	3	2	3	2	21.5	21.5	21.5	24.05	205	205	2.87	1	3	34		0	43.856
TYC84637.1	TYC84637.1	8	8	8	TYC84637.1 V-type ATP synthase subunit A [Acetobacterium wieringae]	1	8	8	8	6	6	6	6	6	7	8	7	7	6	6	6	6	6	7	8	7	7	6	6	6	6	6	7	8	7	7	15.8	15.8	15.8	66.51	595	595	1.72	38	47	9	1	0	29.047
TYC84638.1	TYC84638.1	5	5	5	TYC84638.1 V-type ATP synthase subunit B [Acetobacterium wieringae]	1	5	5	5	4	3	3	4	3	3	4	4	4	4	3	3	4	3	3	4	4	4	4	3	3	4	3	3	4	4	4	18.5	18.5	18.5	51.288	460	460	2	2	32	2		0	55.802
REV__TYC84638.1	REV__TYC84638.1	1	1	1	TYC84638.1 V-type ATP synthase subunit B [Acetobacterium wieringae]	1	1	1	1	0	0	0	1	1	1	0	1	0	0	0	0	1	1	1	0	1	0	0	0	0	1	1	1	0	1	0	0	0	0	51.288	460	460	1	5				1	-2
TYC84639.1	TYC84639.1	2	2	2	TYC84639.1 V-type ATP synthase subunit D [Acetobacterium wieringae]	1	2	2	2	1	2	2	2	2	1	2	2	1	1	2	2	2	2	1	2	2	1	1	2	2	2	2	1	2	2	1	11.8	11.8	11.8	23.695	204	204	3			16		0	17.305
TYC84640.1	TYC84640.1	4	4	4	TYC84640.1 ACT domain-containing protein [Acetobacterium wieringae]	1	4	4	4	3	3	2	4	3	3	2	2	1	3	3	2	4	3	3	2	2	1	3	3	2	4	3	3	2	2	1	25.2	25.2	25.2	15.967	147	147	3.43	5	1		24	0	6.8795
TYC84641.1	TYC84641.1	2	2	2	TYC84641.1 phenylacetate--CoA ligase [Acetobacterium wieringae]	1	2	2	2	2	2	2	2	2	2	2	2	2	2	2	2	2	2	2	2	2	2	2	2	2	2	2	2	2	2	2	3.9	3.9	3.9	48.37	435	435	1.88	6	18	1	1	0.00058582	3.1632
TYC84642.1	TYC84642.1	12	12	12	TYC84642.1 glutamine--tRNA ligase/YqeY domain fusion protein [Acetobacterium wieringae]	1	12	12	12	10	7	5	6	7	5	5	7	6	10	7	5	6	7	5	5	7	6	10	7	5	6	7	5	5	7	6	25.2	25.2	25.2	64.33	556	556	1.68	26	44	1	1	0	19.136
TYC84643.1	TYC84643.1	1	1	1	TYC84643.1 aminopeptidase [Acetobacterium wieringae]	1	1	1	1	1	1	0	1	0	1	1	1	1	1	1	0	1	0	1	1	1	1	1	1	0	1	0	1	1	1	1	5.4	5.4	5.4	41.21	368	368	1.6	4	6			0	6.8414
TYC84646.1	TYC84646.1	1	1	1	TYC84646.1 two pore domain potassium channel family protein [Acetobacterium wieringae]	1	1	1	1	1	1	1	1	1	1	1	0	1	1	1	1	1	1	1	1	0	1	1	1	1	1	1	1	1	0	1	2.3	2.3	2.3	39.254	346	346	4				8	0.0097536	1.787
TYC84650.1	TYC84650.1	1	1	1	TYC84650.1 glutamine--fructose-6-phosphate transaminase (isomerizing) [Acetobacterium wieringae]	1	1	1	1	1	0	0	0	0	1	0	1	1	1	0	0	0	0	1	0	1	1	1	0	0	0	0	1	0	1	1	3.3	3.3	3.3	66.378	607	607	1	4				0.0011534	2.9684
TYC84654.1	TYC84654.1	20	20	20	TYC84654.1 ABC transporter substrate-binding protein [Acetobacterium wieringae]	1	20	20	20	19	19	15	19	19	20	18	19	20	19	19	15	19	19	20	18	19	20	19	19	15	19	19	20	18	19	20	51.3	51.3	51.3	57.938	532	532	1.96	31	275	19		0	264.47
TYC84655.1	TYC84655.1	1	1	1	TYC84655.1 ABC transporter permease [Acetobacterium wieringae]	1	1	1	1	1	1	1	0	0	0	0	0	0	1	1	1	0	0	0	0	0	0	1	1	1	0	0	0	0	0	0	3.4	3.4	3.4	32.156	295	295	3			3		0.005814	1.9925
TYC84656.1	TYC84656.1	1	1	1	TYC84656.1 ABC transporter ATP-binding protein [Acetobacterium wieringae]	1	1	1	1	1	1	1	0	0	0	0	0	0	1	1	1	0	0	0	0	0	0	1	1	1	0	0	0	0	0	0	3	3	3	36.376	334	334	2		3			0	4.0917
TYC84657.1	TYC84657.1	2	2	2	TYC84657.1 ATP-binding cassette domain-containing protein [Acetobacterium wieringae]	1	2	2	2	2	2	2	2	1	2	2	1	1	2	2	2	2	1	2	2	1	1	2	2	2	2	1	2	2	1	1	13.8	13.8	13.8	25.33	224	224	2.37	5	2	12		0	4.5838
TYC84664.1	TYC84664.1	2	2	2	TYC84664.1 N-acetyltransferase [Acetobacterium wieringae]	1	2	2	2	2	2	2	2	0	2	1	0	0	2	2	2	2	0	2	1	0	0	2	2	2	2	0	2	1	0	0	31.6	31.6	31.6	11.092	98	98	4				11	0	42.222
TYC84670.1	TYC84670.1	2	2	2	TYC84670.1 ferrous iron transport protein A [Acetobacterium wieringae]	1	2	2	2	2	2	1	2	2	2	1	1	0	2	2	1	2	2	2	1	1	0	2	2	1	2	2	2	1	1	0	25	25	25	8.3779	76	76	3.86			2	12	0	3.5942
TYC84678.1	TYC84678.1	32	29	25	TYC84678.1 HAMP domain-containing protein [Acetobacterium wieringae]	1	32	29	25	29	24	23	25	28	27	25	24	28	26	21	21	22	25	24	22	22	25	23	20	20	20	23	22	21	20	22	47.7	44.4	40.8	103.25	955	955	1.04	318	14			0	323.31
TYC84679.1	TYC84679.1	15	15	15	TYC84679.1 PspA/IM30 family protein [Acetobacterium wieringae]	1	15	15	15	12	10	10	7	9	10	9	9	9	12	10	10	7	9	10	9	9	9	12	10	10	7	9	10	9	9	9	68.5	68.5	68.5	24.199	222	222	2.9	6	1	122		0	94.978
TYC84680.1	TYC84680.1	6	6	6	TYC84680.1 hypothetical protein FXB42_10075 [Acetobacterium wieringae]	1	6	6	6	6	6	6	6	5	6	5	6	6	6	6	6	6	5	6	5	6	6	6	6	6	6	5	6	5	6	6	31.3	31.3	31.3	29.578	262	262	2.32	21	28	51	1	0	237.28
TYC84689.1	TYC84689.1	15	15	15	TYC84689.1 CHAP domain-containing protein [Acetobacterium wieringae]	1	15	15	15	14	12	12	15	14	13	14	12	10	14	12	12	15	14	13	14	12	10	14	12	12	15	14	13	14	12	10	38.9	38.9	38.9	52.015	476	476	2.52	84	49	64	82	0	184.44
TYC84690.1	TYC84690.1	4	4	4	TYC84690.1 DUF47 family protein [Acetobacterium wieringae]	1	4	4	4	3	4	3	3	3	3	3	3	3	3	4	3	3	3	3	3	3	3	3	4	3	3	3	3	3	3	3	20.5	20.5	20.5	24.556	210	210	2.59	10	2	31	3	0	17.838
TYC84691.1	TYC84691.1	5	5	5	TYC84691.1 universal stress protein [Acetobacterium wieringae]	1	5	5	5	4	5	4	4	2	3	3	2	3	4	5	4	4	2	3	3	2	3	4	5	4	4	2	3	3	2	3	36.7	36.7	36.7	17.651	158	158	3.62	2		10	30	0	10.02
TYC84693.1	TYC84693.1	2	2	2	TYC84693.1 HD domain-containing protein [Acetobacterium wieringae]	1	2	2	2	1	0	0	1	0	0	0	0	2	1	0	0	1	0	0	0	0	2	1	0	0	1	0	0	0	0	2	3.4	3.4	3.4	69.667	609	609	1.25	3	1			0.0043313	2.2027
REV__TYC84695.1	REV__TYC84695.1	2	2	2	TYC84695.1 hypothetical protein FXB42_10160 [Acetobacterium wieringae]	1	2	2	2	1	2	1	2	1	2	2	2	1	1	2	1	2	1	2	2	2	1	1	2	1	2	1	2	2	2	1	0	0	0	12.545	105	105	1.54	13	10		1	1	-2
TYC84703.1	TYC84703.1	4	4	4	TYC84703.1 phosphate/phosphite/phosphonate ABC transporter substrate-binding protein [Acetobacterium wieringae]	1	4	4	4	4	3	1	2	3	2	4	2	3	4	3	1	2	3	2	4	2	3	4	3	1	2	3	2	4	2	3	9	9	9	69.935	632	632	1.36	29	16			0	7.1499
TYC84705.1	TYC84705.1	14	13	13	TYC84705.1 surface layer protein B [Acetobacterium wieringae]	1	14	13	13	12	14	8	9	13	11	10	11	5	11	13	7	8	12	10	9	10	4	11	13	7	8	12	10	9	10	4	26.3	25.2	25.2	69.738	639	639	2.34	24	82	17	29	0	189.29
TYC84707.1	TYC84707.1	2	2	2	TYC84707.1 VOC family protein [Acetobacterium wieringae]	1	2	2	2	2	2	2	2	1	2	1	0	0	2	2	2	2	1	2	1	0	0	2	2	2	2	1	2	1	0	0	27.2	27.2	27.2	15.211	136	136	3.92			1	12	0	9.5251
TYC84709.1	TYC84709.1	1	1	1	TYC84709.1 hypothetical protein FXB42_10230 [Acetobacterium wieringae]	1	1	1	1	1	1	1	1	1	1	1	1	1	1	1	1	1	1	1	1	1	1	1	1	1	1	1	1	1	1	1	6	6	6	21.552	200	200	3.25			9	3	0	11.193
TYC84710.1	TYC84710.1	2	2	2	TYC84710.1 hypothetical protein FXB42_10235 [Acetobacterium wieringae]	1	2	2	2	2	1	1	1	1	1	2	1	0	2	1	1	1	1	1	2	1	0	2	1	1	1	1	1	2	1	0	9.3	9.3	9.3	20.214	182	182	3.85			2	11	0.0043011	2.1568
TYC84713.1	TYC84713.1	1	1	1	TYC84713.1 multidrug effflux MFS transporter [Acetobacterium wieringae]	1	1	1	1	1	1	1	1	1	1	1	1	1	1	1	1	1	1	1	1	1	1	1	1	1	1	1	1	1	1	1	4.7	4.7	4.7	45.777	430	430	1.18	9	2			0	27.915
TYC84714.1	TYC84714.1	19	12	12	TYC84714.1 HAMP domain-containing protein [Acetobacterium wieringae]	1	19	12	12	14	16	14	14	14	14	13	13	15	8	11	10	9	9	9	8	9	9	8	11	10	9	9	9	8	9	9	21.3	15.7	15.7	113.46	1056	1056	1.23	97	1	12		0	44.196
TYC84715.1	TYC84715.1	7	4	4	TYC84715.1 HAMP domain-containing protein [Acetobacterium wieringae]	1	7	4	4	7	5	4	7	7	7	5	7	7	4	3	3	4	4	4	3	4	4	4	3	3	4	4	4	3	4	4	10.6	5.8	5.8	114.79	1069	1069	1	52				0	28.297
TYC84721.1	TYC84721.1	3	3	3	TYC84721.1 NAD(P)H-dependent oxidoreductase [Acetobacterium wieringae]	1	3	3	3	2	1	0	3	2	3	2	3	3	2	1	0	3	2	3	2	3	3	2	1	0	3	2	3	2	3	3	17.6	17.6	17.6	23.004	210	210	2.24	11	5	17	1	0	17.386
TYC84722.1	TYC84722.1	6	6	6	TYC84722.1 flavodoxin family protein [Acetobacterium wieringae]	1	6	6	6	3	3	4	5	6	4	5	4	3	3	3	4	5	6	4	5	4	3	3	3	4	5	6	4	5	4	3	29.3	29.3	29.3	19.306	167	167	3.51		7	21	43	0	48.507
TYC84723.1	TYC84723.1	4	4	4	TYC84723.1 glycine/betaine ABC transporter substrate-binding protein [Acetobacterium wieringae]	1	4	4	4	3	4	2	3	3	3	4	3	3	3	4	2	3	3	3	4	3	3	3	4	2	3	3	3	4	3	3	13.6	13.6	13.6	32.935	294	294	2.96		1	27		0	7.2506
TYC84728.1	TYC84728.1	3	3	3	TYC84728.1 transporter substrate-binding domain-containing protein [Acetobacterium wieringae]	1	3	3	3	3	3	3	2	2	2	3	3	2	3	3	3	2	2	2	3	3	2	3	3	3	2	2	2	3	3	2	16.9	16.9	16.9	28.156	261	261	3		1	25	1	0	34.504
TYC84731.1	TYC84731.1	5	5	5	TYC84731.1 hypothetical protein FXB42_10350 [Acetobacterium wieringae]	1	5	5	5	4	3	3	4	5	4	3	3	2	4	3	3	4	5	4	3	3	2	4	3	3	4	5	4	3	3	2	56.1	56.1	56.1	12.042	107	107	3.58	1	1	13	28	0	26.793
TYC84741.1	TYC84741.1	2	2	2	TYC84741.1 hypothetical protein FXB42_10400 [Acetobacterium wieringae]	1	2	2	2	1	1	1	2	1	1	1	1	0	1	1	1	2	1	1	1	1	0	1	1	1	2	1	1	1	1	0	6.1	6.1	6.1	52.34	461	461	1.89	1	8			0	7.7902
TYC84759.1	TYC84759.1	1	1	1	TYC84759.1 hypothetical protein FXB42_10500 [Acetobacterium wieringae]	1	1	1	1	1	1	0	1	1	1	1	0	1	1	1	0	1	1	1	1	0	1	1	1	0	1	1	1	1	0	1	11	11	11	9.1893	82	82	3.82			2	9	0.0011527	2.966
TYC84762.1	TYC84762.1	28	20	20	TYC84762.1 CO dehydrogenase/CO-methylating acetyl-CoA synthase complex subunit beta [Acetobacterium wieringae]	1	28	20	20	28	18	19	19	19	17	19	16	15	20	11	12	12	12	12	12	11	8	20	11	12	12	12	12	12	11	8	43.7	37	37	76.178	711	711	1.43	176	85	15	1	0	282.16
TYC84771.1	TYC84771.1	1	1	1	TYC84771.1 DUF2284 domain-containing protein [Acetobacterium wieringae]	1	1	1	1	1	0	0	0	0	0	0	0	0	1	0	0	0	0	0	0	0	0	1	0	0	0	0	0	0	0	0	6.3	6.3	6.3	19.671	175	175	4				1	0.0038695	2.4215
TYC84772.1	TYC84772.1	1	1	1	TYC84772.1 DUF924 family protein [Acetobacterium wieringae]	1	1	1	1	1	1	0	1	1	1	0	1	1	1	1	0	1	1	1	0	1	1	1	1	0	1	1	1	0	1	1	4.7	4.7	4.7	42.459	384	384	1.88	1	7			0	36.699
TYC84773.1	TYC84773.1	3	3	3	TYC84773.1 lipase family protein [Acetobacterium wieringae]	1	3	3	3	1	2	2	3	3	2	2	3	3	1	2	2	3	3	2	2	3	3	1	2	2	3	3	2	2	3	3	17.3	17.3	17.3	31.232	278	278	2.45	7	2	20		0	46.625
TYC84775.1	TYC84775.1	4	4	4	TYC84775.1 metallophosphoesterase [Acetobacterium wieringae]	1	4	4	4	2	3	2	1	3	2	2	2	2	2	3	2	1	3	2	2	2	2	2	3	2	1	3	2	2	2	2	8.6	8.6	8.6	46.564	430	430	1.95	6	27	4		0	42.559
TYC84781.1	TYC84781.1	6	6	6	TYC84781.1 3-isopropylmalate dehydratase large subunit [Acetobacterium wieringae]	1	6	6	6	5	5	5	5	5	5	5	5	5	5	5	5	5	5	5	5	5	5	5	5	5	5	5	5	5	5	5	19.6	19.6	19.6	46.382	428	428	1.91	7	58	1		0	36.792
TYC84782.1	TYC84782.1	11	11	11	TYC84782.1 3-isopropylmalate dehydratase small subunit [Acetobacterium wieringae]	1	11	11	11	9	11	8	9	9	8	9	5	5	9	11	8	9	9	8	9	5	5	9	11	8	9	9	8	9	5	5	75.1	75.1	75.1	19.309	173	173	3.27	8	17	11	59	0	54.363
TYC84783.1	TYC84783.1	6	6	6	TYC84783.1 DUF2284 domain-containing protein [Acetobacterium wieringae]	1	6	6	6	5	6	4	4	4	3	4	1	0	5	6	4	4	4	3	4	1	0	5	6	4	4	4	3	4	1	0	49.4	49.4	49.4	19.541	174	174	3.51	1	3	9	24	0	34.28
TYC84785.1	TYC84785.1	3	1	1	TYC84785.1 HAMP domain-containing protein [Acetobacterium wieringae]	1	3	1	1	2	2	1	3	2	2	2	3	2	0	0	0	1	0	0	0	1	0	0	0	0	1	0	0	0	1	0	5.2	2.1	2.1	108.75	1017	1017	1	2				1	-2
TYC84787.1	TYC84787.1	3	3	3	TYC84787.1 ABC transporter ATP-binding protein [Acetobacterium wieringae]	1	3	3	3	2	2	1	1	1	1	0	1	1	2	2	1	1	1	1	0	1	1	2	2	1	1	1	1	0	1	1	12.5	12.5	12.5	31.506	279	279	2.25	3	3	6		0.0016968	2.7216
TYC84788.1	TYC84788.1	10	10	10	TYC84788.1 ABC transporter substrate-binding protein [Acetobacterium wieringae]	1	10	10	10	10	8	8	9	8	9	9	10	9	10	8	8	9	8	9	9	10	9	10	8	8	9	8	9	9	10	9	34.8	34.8	34.8	38.766	356	356	2.26	44	47	84	3	0	63.84
TYC84790.1	TYC84790.1	6	6	6	TYC84790.1 Ig domain-containing protein [Acetobacterium wieringae]	1	6	6	6	6	6	4	5	5	6	5	5	3	6	6	4	5	5	6	5	5	3	6	6	4	5	5	6	5	5	3	32.5	32.5	32.5	33.151	308	308	2.77	1	35	49	14	0	71.831
TYC84806.1	TYC84806.1	1	1	1	TYC84806.1 GNAT family N-acetyltransferase [Acetobacterium wieringae]	1	1	1	1	0	0	1	0	0	0	0	0	0	0	0	1	0	0	0	0	0	0	0	0	1	0	0	0	0	0	0	5.7	5.7	5.7	19.686	174	174	4				1	1	-2
TYC84814.1	TYC84814.1	2	2	2	TYC84814.1 hypothetical protein FXB42_10810 [Acetobacterium wieringae]	1	2	2	2	0	1	1	2	2	2	1	1	1	0	1	1	2	2	2	1	1	1	0	1	1	2	2	2	1	1	1	11.5	11.5	11.5	22.326	200	200	2.73		4	6	1	0	5.0045
TYC84824.1	TYC84824.1	2	2	2	TYC84824.1 FAD-dependent oxidoreductase [Acetobacterium wieringae]	1	2	2	2	2	0	0	0	0	0	0	0	0	2	0	0	0	0	0	0	0	0	2	0	0	0	0	0	0	0	0	3.1	3.1	3.1	69.812	649	649	1.5	1	1			0	3.6001
TYC84826.1	TYC84826.1	3	3	3	TYC84826.1 hypothetical protein FXB42_10875 [Acetobacterium wieringae]	1	3	3	3	3	2	2	2	2	2	2	2	2	3	2	2	2	2	2	2	2	2	3	2	2	2	2	2	2	2	2	13.3	13.3	13.3	28.442	248	248	3.03			28	1	0	10.419
TYC84833.1	TYC84833.1	4	4	4	TYC84833.1 GyaR protein [Acetobacterium wieringae]	1	4	4	4	3	1	2	0	0	0	1	1	0	3	1	2	0	0	0	1	1	0	3	1	2	0	0	0	1	1	0	14	14	14	35.64	329	329	3			8		0	6.7175
TYC84837.1	TYC84837.1	1	1	1	TYC84837.1 ABC transporter ATP-binding protein [Acetobacterium wieringae]	1	1	1	1	1	1	1	1	1	1	1	1	1	1	1	1	1	1	1	1	1	1	1	1	1	1	1	1	1	1	1	4.9	4.9	4.9	40.067	348	348	1.86	9	14	5		0.00059312	3.3063
TYC84839.1	TYC84839.1	5	5	5	TYC84839.1 fumarylacetoacetate hydrolase family protein [Acetobacterium wieringae]	1	5	5	5	5	4	3	4	4	4	4	4	4	5	4	3	4	4	4	4	4	4	5	4	3	4	4	4	4	4	4	22.2	22.2	22.2	33.012	297	297	2.33	20	17	33	6	0	41.957
TYC84840.1	TYC84840.1	6	6	6	TYC84840.1 aspartate carbamoyltransferase [Acetobacterium wieringae]	1	6	6	6	6	3	3	4	2	2	4	3	2	6	3	3	4	2	2	4	3	2	6	3	3	4	2	2	4	3	2	24	24	24	34.776	308	308	2.2	10	13	18		0	58.299
TYC84841.1	TYC84841.1	2	2	2	TYC84841.1 aspartate carbamoyltransferase regulatory subunit [Acetobacterium wieringae]	1	2	2	2	2	2	2	2	1	2	2	0	2	2	2	2	2	1	2	2	0	2	2	2	2	2	1	2	2	0	2	11.8	11.8	11.8	16.684	144	144	3.59	1	1	2	13	0	16.608
TYC84842.1	TYC84842.1	7	7	7	TYC84842.1 dihydroorotase [Acetobacterium wieringae]	1	7	7	7	6	3	3	2	2	2	2	3	3	6	3	3	2	2	2	2	3	3	6	3	3	2	2	2	2	3	3	24.4	24.4	24.4	43.197	390	390	1.74	16	31	3		0	11.432
TYC84843.1	TYC84843.1	9	9	9	TYC84843.1 orotidine-5-phosphate decarboxylase [Acetobacterium wieringae]	1	9	9	9	8	5	4	5	4	5	4	6	5	8	5	4	5	4	5	4	6	5	8	5	4	5	4	5	4	6	5	35.7	35.7	35.7	31.473	286	286	2.41	17	5	44		0	36.271
TYC84844.1	TYC84844.1	2	2	2	TYC84844.1 dihydroorotate dehydrogenase electron transfer subunit [Acetobacterium wieringae]	1	2	2	2	2	1	2	1	1	0	1	1	0	2	1	2	1	1	0	1	1	0	2	1	2	1	1	0	1	1	0	12	12	12	24.97	233	233	3			9		0	9.9368
TYC84845.1	TYC84845.1	4	4	4	TYC84845.1 dihydroorotate dehydrogenase [Acetobacterium wieringae]	1	4	4	4	4	2	2	1	1	1	1	1	1	4	2	2	1	1	1	1	1	1	4	2	2	1	1	1	1	1	1	22.6	22.6	22.6	32.338	301	301	3			14		0	12.566
TYC84846.1	TYC84846.1	8	8	8	TYC84846.1 orotate phosphoribosyltransferase [Acetobacterium wieringae]	1	8	8	8	7	7	7	5	5	5	5	5	4	7	7	7	5	5	5	5	5	4	7	7	7	5	5	5	5	5	4	40.8	40.8	40.8	20.681	191	191	3.11	6	2	56	24	0	37.878
TYC84847.1	TYC84847.1	5	5	5	TYC84847.1 type 1 glutamine amidotransferase [Acetobacterium wieringae]	1	5	5	5	5	1	3	4	4	3	3	3	2	5	1	3	4	4	3	3	3	2	5	1	3	4	4	3	3	3	2	38.7	38.7	38.7	19.366	173	173	2.7	14	8	45	12	0	15.851
TYC84850.1	TYC84850.1	4	4	4	TYC84850.1 low-specificity L-threonine aldolase [Acetobacterium wieringae]	1	4	4	4	4	3	3	3	2	2	2	3	4	4	3	3	3	2	2	2	3	4	4	3	3	3	2	2	2	3	4	13.1	13.1	13.1	37.065	343	343	2.09	13	14	17		0	19.19
TYC84852.1	TYC84852.1	4	4	4	TYC84852.1 23S rRNA (uracil(1939)-C(5))-methyltransferase RlmD [Acetobacterium wieringae]	1	4	4	4	4	4	4	4	4	4	4	4	4	4	4	4	4	4	4	4	4	4	4	4	4	4	4	4	4	4	4	11.5	11.5	11.5	49.994	459	459	1.28	44	15	1		0	34.1
TYC84853.1	TYC84853.1	5	5	5	TYC84853.1 metal-dependent transcriptional regulator [Acetobacterium wieringae]	1	5	5	5	5	2	1	3	2	4	3	1	3	5	2	1	3	2	4	3	1	3	5	2	1	3	2	4	3	1	3	51.6	51.6	51.6	14.209	124	124	3.04	7	2		17	0	14.909
TYC84856.1	TYC84856.1	1	1	1	TYC84856.1 HPr family phosphocarrier protein [Acetobacterium wieringae]	1	1	1	1	1	1	0	0	0	0	0	0	0	1	1	0	0	0	0	0	0	0	1	1	0	0	0	0	0	0	0	16.5	16.5	16.5	10.323	91	91	4				4	0	18.276
TYC84857.1	TYC84857.1	2	2	2	TYC84857.1 DUF1858 domain-containing protein [Acetobacterium wieringae]	1	2	2	2	1	1	1	2	2	2	2	2	2	1	1	1	2	2	2	2	2	2	1	1	1	2	2	2	2	2	2	47.1	47.1	47.1	7.5215	70	70	2.21	14	12	9	7	0	39.431
TYC84858.1	TYC84858.1	8	8	8	TYC84858.1 aspartate-semialdehyde dehydrogenase [Acetobacterium wieringae]	1	8	8	8	8	5	7	6	6	7	5	8	5	8	5	7	6	6	7	5	8	5	8	5	7	6	6	7	5	8	5	35.8	35.8	35.8	36.574	332	332	1.98	30	46	24	2	0	95.975
TYC84859.1	TYC84859.1	12	12	12	TYC84859.1 4-hydroxy-tetrahydrodipicolinate synthase [Acetobacterium wieringae]	1	12	12	12	12	10	10	11	9	9	11	9	10	12	10	10	11	9	9	11	9	10	12	10	10	11	9	9	11	9	10	51.4	51.4	51.4	31.442	292	292	2.33	45	40	107	1	0	89.419
TYC84860.1	TYC84860.1	3	3	3	TYC84860.1 4-hydroxy-tetrahydrodipicolinate reductase [Acetobacterium wieringae]	1	3	3	3	1	3	2	2	1	1	1	2	1	1	3	2	2	1	1	1	2	1	1	3	2	2	1	1	1	2	1	13.9	13.9	13.9	26.826	251	251	2.62	2	2	12		0	23.633
TYC84861.1	TYC84861.1	4	4	4	TYC84861.1 aspartate kinase [Acetobacterium wieringae]	1	4	4	4	2	3	3	3	2	3	2	3	1	2	3	3	3	2	3	2	3	1	2	3	3	3	2	3	2	3	1	13.5	13.5	13.5	43.146	401	401	3		12	6	12	0	20.909
TYC84864.1	TYC84864.1	3	3	3	TYC84864.1 amino acid adenylation domain-containing protein [Acetobacterium wieringae]	1	3	3	3	2	3	2	2	2	2	2	2	2	2	3	2	2	2	2	2	2	2	2	3	2	2	2	2	2	2	2	1.7	1.7	1.7	253.27	2285	2285	1	19				0	38.096
TYC84871.1	TYC84871.1	1	1	1	TYC84871.1 ABC transporter substrate-binding protein [Acetobacterium wieringae]	1	1	1	1	0	0	1	1	0	0	0	0	0	0	0	1	1	0	0	0	0	0	0	0	1	1	0	0	0	0	0	5.9	5.9	5.9	21.495	188	188	3			2		0	6.4766
TYC84886.1	TYC84886.1	4	4	4	TYC84886.1 DEAD/DEAH box helicase [Acetobacterium wieringae]	1	4	4	4	2	1	0	1	2	1	2	2	1	2	1	0	1	2	1	2	2	1	2	1	0	1	2	1	2	2	1	2.8	2.8	2.8	194.16	1694	1694	1.81	9	2	4	1	0.00059595	3.3683
TYC84887.1	TYC84887.1	1	1	1	TYC84887.1 hypothetical protein FXB42_11205 [Acetobacterium wieringae]	1	1	1	1	0	1	0	0	0	0	0	0	0	0	1	0	0	0	0	0	0	0	0	1	0	0	0	0	0	0	0	1.1	1.1	1.1	171.3	1447	1447	1	1				1	-2
TYC84888.1	TYC84888.1	2	2	2	TYC84888.1 DUF1727 domain-containing protein [Acetobacterium wieringae]	1	2	2	2	2	1	2	1	2	1	0	2	1	2	1	2	1	2	1	0	2	1	2	1	2	1	2	1	0	2	1	6.7	6.7	6.7	50.987	450	450	2		12			0	28.725
TYC84895.1	TYC84895.1	10	10	10	TYC84895.1 Hsp20/alpha crystallin family protein [Acetobacterium wieringae]	1	10	10	10	8	7	6	8	10	8	10	7	9	8	7	6	8	10	8	10	7	9	8	7	6	8	10	8	10	7	9	60.8	60.8	60.8	17.117	148	148	3.81	2	1	14	96	0	115.2
TYC84896.1	TYC84896.1	1	1	1	TYC84896.1 aminomethyl transferase family protein [Acetobacterium wieringae]	1	1	1	1	0	1	1	0	0	0	0	0	0	0	1	1	0	0	0	0	0	0	0	1	1	0	0	0	0	0	0	3.8	3.8	3.8	49.8	447	447	2		2			0	12.858
TYC84897.1	TYC84897.1	1	1	1	TYC84897.1 TetR family transcriptional regulator [Acetobacterium wieringae]	1	1	1	1	1	1	1	1	0	1	1	1	1	1	1	1	1	0	1	1	1	1	1	1	1	1	0	1	1	1	1	7.6	7.6	7.6	26.348	224	224	3			8		0	4.9885
TYC84903.1	TYC84903.1	5	3	3	TYC84903.1 HAMP domain-containing protein [Acetobacterium wieringae]	1	5	3	3	5	4	3	4	4	3	3	3	4	3	2	2	2	2	1	1	1	2	3	2	2	2	2	1	1	1	2	9.9	6.3	6.3	97.863	898	898	1	16				0	28.365
TYC85199.1	TYC85199.1	1	1	1	TYC85199.1 universal stress protein [Acetobacterium wieringae]	1	1	1	1	1	1	1	1	1	1	1	1	1	1	1	1	1	1	1	1	1	1	1	1	1	1	1	1	1	1	1	4.1	4.1	4.1	32.492	294	294	3			9		0.0088129	1.8393
TYC85200.1	TYC85200.1	1	1	1	TYC85200.1 thioredoxin family protein [Acetobacterium wieringae]	1	1	1	1	0	1	1	1	1	1	1	0	0	0	1	1	1	1	1	1	0	0	0	1	1	1	1	1	1	0	0	11.7	11.7	11.7	8.5022	77	77	4				6	0.0043526	2.2446
TYC85205.1	TYC85205.1	11	10	10	TYC85205.1 Ig domain-containing protein [Acetobacterium wieringae]	1	11	10	10	6	8	11	6	7	6	7	3	5	5	7	10	5	6	5	6	2	4	5	7	10	5	6	5	6	2	4	12.3	11.1	11.1	118.09	1086	1086	1.55	42	4	1	8	0	65.15
TYC85209.1	TYC85209.1	1	1	1	TYC85209.1 nucleotide sugar dehydrogenase [Acetobacterium wieringae]	1	1	1	1	0	0	1	0	0	0	0	0	0	0	0	1	0	0	0	0	0	0	0	0	1	0	0	0	0	0	0	5.4	5.4	5.4	43.563	388	388	2		1			1	-2
TYC85216.1;TYC85196.1	TYC85216.1	6;2	6;2	6;2	TYC85216.1 (2Fe-2S)-binding protein [Acetobacterium wieringae]	2	6	6	6	6	5	6	6	6	5	6	6	3	6	5	6	6	6	5	6	6	3	6	5	6	6	6	5	6	6	3	39	39	39	17.837	159	159;144	3.11	15	5	22	45	0	92.541
TYC85217.1;TYC86189.1	TYC85217.1;TYC86189.1	12;8	12;8	12;8	TYC85217.1 cadmium-translocating P-type ATPase [Acetobacterium wieringae];TYC86189.1 cadmium-translocating P-type ATPase [Acetobacterium wieringae]	2	12	12	12	10	8	8	9	10	11	11	10	11	10	8	8	9	10	11	11	10	11	10	8	8	9	10	11	11	10	11	19.3	19.3	19.3	93.412	865	865;865	1.02	88		1		0	67.643
TYC85373.1	TYC85373.1	1	1	1	TYC85373.1 winged helix-turn-helix transcriptional regulator [Acetobacterium wieringae]	1	1	1	1	0	1	1	1	0	0	0	0	0	0	1	1	1	0	0	0	0	0	0	1	1	1	0	0	0	0	0	8.9	8.9	8.9	14.289	123	123	4				3	1	-2
TYC85384.1	TYC85384.1	1	1	1	TYC85384.1 hypothetical protein FXB42_09535 [Acetobacterium wieringae]	1	1	1	1	1	0	0	0	0	0	0	0	0	1	0	0	0	0	0	0	0	0	1	0	0	0	0	0	0	0	0	7.8	7.8	7.8	14.943	129	129	3			1		1	-2
TYC85386.1	TYC85386.1	2	2	2	TYC85386.1 transcriptional repressor LexA [Acetobacterium wieringae]	1	2	2	2	1	2	2	2	1	1	1	1	2	1	2	2	2	1	1	1	1	2	1	2	2	2	1	1	1	1	2	13.1	13.1	13.1	24.164	214	214	2	6	5	6		0.00059666	3.3879
TYC85387.1	TYC85387.1	1	1	1	TYC85387.1 hypothetical protein FXB42_09555 [Acetobacterium wieringae]	1	1	1	1	0	1	1	1	0	1	0	1	1	0	1	1	1	0	1	0	1	1	0	1	1	1	0	1	0	1	1	4.8	4.8	4.8	31.921	292	292	3			6		1	-2
TYC85388.1	TYC85388.1	22	22	22	TYC85388.1 phenylalanine--tRNA ligase subunit beta [Acetobacterium wieringae]	1	22	22	22	19	17	14	15	18	14	17	17	17	19	17	14	15	18	14	17	17	17	19	17	14	15	18	14	17	17	17	37.1	37.1	37.1	87.395	793	793	1.05	192	9	1		0	214.34
TYC85389.1	TYC85389.1	6	6	6	TYC85389.1 phenylalanine--tRNA ligase subunit alpha [Acetobacterium wieringae]	1	6	6	6	6	6	4	6	5	4	3	4	4	6	6	4	6	5	4	3	4	4	6	6	4	6	5	4	3	4	4	19.1	19.1	19.1	38.763	340	340	1.96	17	44	10	2	0	38.27
TYC85390.1	TYC85390.1	10	10	10	TYC85390.1 cell division protein ZapA [Acetobacterium wieringae]	1	10	10	10	10	8	9	10	10	10	10	9	10	10	8	9	10	10	10	10	9	10	10	8	9	10	10	10	10	9	10	50	50	50	20.948	180	180	2.83	11	3	100	5	0	66.726
TYC85532.1	TYC85532.1	1	1	1	TYC85532.1 zinc ribbon domain-containing protein [Acetobacterium wieringae]	1	1	1	1	1	0	0	0	0	0	0	0	0	1	0	0	0	0	0	0	0	0	1	0	0	0	0	0	0	0	0	12	12	12	13.628	125	125	4				1	0.0042712	2.0988
TYC85540.1	TYC85540.1	1	1	1	TYC85540.1 hypothetical protein FXB42_09475 [Acetobacterium wieringae]	1	1	1	1	1	0	0	1	1	1	1	0	0	1	0	0	1	1	1	1	0	0	1	0	0	1	1	1	1	0	0	18.7	18.7	18.7	8.4396	75	75	3.86			1	6	0.004315	2.188
TYC85541.1	TYC85541.1	1	1	1	TYC85541.1 hypothetical protein FXB42_09480 [Acetobacterium wieringae]	1	1	1	1	1	1	1	1	1	1	1	1	0	1	1	1	1	1	1	1	1	0	1	1	1	1	1	1	1	1	0	8.7	8.7	8.7	14.687	126	126	4				17	0	6.8719
TYC85542.1	TYC85542.1	8	8	8	TYC85542.1 hypothetical protein FXB42_09485 [Acetobacterium wieringae]	1	8	8	8	7	8	8	8	8	8	8	6	7	7	8	8	8	8	8	8	6	7	7	8	8	8	8	8	8	6	7	56.1	56.1	56.1	9.2028	82	82	3.05	29	28	67	96	0	116.38
TYC85543.1	TYC85543.1	4	4	4	TYC85543.1 hypothetical protein FXB42_09490 [Acetobacterium wieringae]	1	4	4	4	4	4	3	3	4	4	4	0	2	4	4	3	3	4	4	4	0	2	4	4	3	3	4	4	4	0	2	36.1	36.1	36.1	9.714	83	83	3.81	1	1	1	28	0	74.477
TYC85559.1	TYC85559.1	3	3	3	TYC85559.1 helix-turn-helix transcriptional regulator [Acetobacterium wieringae]	1	3	3	3	2	2	2	1	2	2	2	2	2	2	2	2	1	2	2	2	2	2	2	2	2	1	2	2	2	2	2	15.4	15.4	15.4	31.495	273	273	2.19	7	7	12		0	23.893
TYC85563.1	TYC85563.1	1	1	1	TYC85563.1 hypothetical protein FXB42_09325 [Acetobacterium wieringae]	1	1	1	1	0	0	0	1	0	1	0	0	0	0	0	0	1	0	1	0	0	0	0	0	0	1	0	1	0	0	0	3.8	3.8	3.8	30.456	266	266	3			2		1	-2
TYC85626.1	TYC85626.1	5	5	5	TYC85626.1 helix-turn-helix transcriptional regulator [Acetobacterium wieringae]	1	5	5	5	4	4	4	4	4	4	3	5	5	4	4	4	4	4	4	3	5	5	4	4	4	4	4	4	3	5	5	41.8	41.8	41.8	18.004	153	153	3.17			34	7	0	13.44
TYC85627.1	TYC85627.1	2	2	2	TYC85627.1 nucleoid-associated protein [Acetobacterium wieringae]	1	2	2	2	2	2	1	1	2	2	2	2	2	2	2	1	1	2	2	2	2	2	2	2	1	1	2	2	2	2	2	8.7	8.7	8.7	38.656	335	335	1.84	3	16			0	10.303
TYC85628.1	TYC85628.1	7	7	7	TYC85628.1 type I 3-dehydroquinate dehydratase [Acetobacterium wieringae]	1	7	7	7	5	5	4	6	6	5	6	6	6	5	5	4	6	6	5	6	6	6	5	5	4	6	6	5	6	6	6	32.2	32.2	32.2	29.636	267	267	2.48	18	17	67		0	88.694
TYC85635.1	TYC85635.1	4	4	4	TYC85635.1 tyrosine--tRNA ligase [Acetobacterium wieringae]	1	4	4	4	4	3	4	4	3	4	3	4	4	4	3	4	4	3	4	3	4	4	4	3	4	4	3	4	3	4	4	15.2	15.2	15.2	46.24	408	408	1.32	38	18			0	34.212
TYC85636.1	TYC85636.1	4	4	4	TYC85636.1 histidine--tRNA ligase [Acetobacterium wieringae]	1	4	4	4	4	4	4	4	4	4	4	4	4	4	4	4	4	4	4	4	4	4	4	4	4	4	4	4	4	4	4	14.1	14.1	14.1	45.896	411	411	1.56	32	28	4		0	19.788
TYC85638.1	TYC85638.1	1	1	1	TYC85638.1 23S rRNA (guanosine(2251)-2-O)-methyltransferase RlmB [Acetobacterium wieringae]	1	1	1	1	1	0	0	1	1	1	1	1	1	1	0	0	1	1	1	1	1	1	1	0	0	1	1	1	1	1	1	3.7	3.7	3.7	36.444	328	328	1.62	3	5			0.0047974	2.0696
TYC85640.1;TYC83948.1	TYC85640.1;TYC83948.1	25;25	25;25	24;24	TYC85640.1 elongation factor Tu [Acetobacterium wieringae];TYC83948.1 elongation factor Tu [Acetobacterium wieringae]	2	25	25	24	24	18	18	22	22	22	21	23	18	24	18	18	22	22	22	21	23	18	23	17	17	21	21	21	20	22	17	63	63	59.2	43.818	397	397;397	1.95	186	311	97	29	0	323.31
TYC85642.1	TYC85642.1	7	7	7	TYC85642.1 30S ribosomal protein S10 [Acetobacterium wieringae]	1	7	7	7	7	7	7	7	5	7	7	5	7	7	7	7	7	5	7	7	5	7	7	7	7	7	5	7	7	5	7	57.8	57.8	57.8	11.639	102	102	3.58	8	5	10	83	0	56.019
TYC85643.1	TYC85643.1	10	10	10	TYC85643.1 50S ribosomal protein L4 [Acetobacterium wieringae]	1	10	10	10	10	8	10	9	9	9	10	10	10	10	8	10	9	9	9	10	10	10	10	8	10	9	9	9	10	10	10	45.6	45.6	45.6	22.717	206	206	3.06		5	181	18	0	160.27
TYC85644.1	TYC85644.1	2	2	2	TYC85644.1 50S ribosomal protein L23 [Acetobacterium wieringae]	1	2	2	2	1	2	2	2	2	2	2	1	2	1	2	2	2	2	2	2	1	2	1	2	2	2	2	2	2	1	2	19.8	19.8	19.8	10.998	96	96	3.76	1	1	1	22	0	4.2537
TYC85645.1	TYC85645.1	13	13	11	TYC85645.1 50S ribosomal protein L2 [Acetobacterium wieringae]	1	13	13	11	12	9	11	12	11	11	12	13	10	12	9	11	12	11	11	12	13	10	10	8	9	10	10	9	10	11	9	56.3	56.3	48.4	30.501	277	277	2.27	74	83	146	6	0	175.37
TYC85646.1	TYC85646.1	3	3	3	TYC85646.1 30S ribosomal protein S19 [Acetobacterium wieringae]	1	3	3	3	3	3	1	3	2	2	2	1	2	3	3	1	3	2	2	2	1	2	3	3	1	3	2	2	2	1	2	44.6	44.6	44.6	10.459	92	92	3.76	1		3	21	0	6.919
TYC85647.1	TYC85647.1	6	6	6	TYC85647.1 50S ribosomal protein L22 [Acetobacterium wieringae]	1	6	6	6	5	5	5	6	5	6	5	3	3	5	5	5	6	5	6	5	3	3	5	5	5	6	5	6	5	3	3	64.9	64.9	64.9	12.207	111	111	3.87	1		6	61	0	32.239
TYC85648.1	TYC85648.1	17	17	15	TYC85648.1 30S ribosomal protein S3 [Acetobacterium wieringae]	1	17	17	15	17	14	13	13	14	16	14	15	15	17	14	13	13	14	16	14	15	15	15	14	13	13	13	15	13	14	14	63.9	63.9	59.8	26.935	241	241	2.43	61	37	153	10	0	210.16
TYC85649.1	TYC85649.1	7	7	7	TYC85649.1 50S ribosomal protein L16 [Acetobacterium wieringae]	1	7	7	7	6	5	5	5	5	6	6	4	3	6	5	5	5	5	6	6	4	3	6	5	5	5	5	6	6	4	3	41.1	41.1	41.1	16.602	146	146	3.56	1		28	41	0	58.225
REV__TYC85649.1	REV__TYC85649.1	1	1	1	TYC85649.1 50S ribosomal protein L16 [Acetobacterium wieringae]	1	1	1	1	1	0	0	0	0	0	0	0	0	1	0	0	0	0	0	0	0	0	1	0	0	0	0	0	0	0	0	0	0	0	16.602	146	146	2		1			1	-2
TYC85650.1	TYC85650.1	2	2	2	TYC85650.1 50S ribosomal protein L29 [Acetobacterium wieringae]	1	2	2	2	2	1	1	2	2	2	2	0	1	2	1	1	2	2	2	2	0	1	2	1	1	2	2	2	2	0	1	34.3	34.3	34.3	7.8881	67	67	3.86		1		13	0.0011514	2.9291
TYC85651.1	TYC85651.1	6	6	6	TYC85651.1 30S ribosomal protein S17 [Acetobacterium wieringae]	1	6	6	6	5	6	5	6	6	5	6	3	5	5	6	5	6	6	5	6	3	5	5	6	5	6	6	5	6	3	5	55.3	55.3	55.3	10.015	85	85	2.74	31	26	26	53	0	108.86
TYC85652.1	TYC85652.1	9	9	9	TYC85652.1 50S ribosomal protein L14 [Acetobacterium wieringae]	1	9	9	9	5	7	5	4	5	8	6	6	4	5	7	5	4	5	8	6	6	4	5	7	5	4	5	8	6	6	4	57.4	57.4	57.4	13.254	122	122	3.17	12	6	20	44	0	36.289
TYC85653.1	TYC85653.1	8	8	8	TYC85653.1 50S ribosomal protein L24 [Acetobacterium wieringae]	1	8	8	8	5	7	6	6	7	7	6	6	3	5	7	6	6	7	7	6	6	3	5	7	6	6	7	7	6	6	3	62.5	62.5	62.5	11.599	104	104	3.47	12	9	31	107	0	76.74
TYC85654.1	TYC85654.1	17	17	17	TYC85654.1 50S ribosomal protein L5 [Acetobacterium wieringae]	1	17	17	17	16	13	14	13	12	14	12	14	12	16	13	14	13	12	14	12	14	12	16	13	14	13	12	14	12	14	12	72.8	72.8	72.8	20.368	180	180	2.86	63	37	207	107	0	120.19
TYC85655.1	TYC85655.1	3	3	3	TYC85655.1 type Z 30S ribosomal protein S14 [Acetobacterium wieringae]	1	3	3	3	2	1	0	0	1	2	1	1	1	2	1	0	0	1	2	1	1	1	2	1	0	0	1	2	1	1	1	50.8	50.8	50.8	7.1365	61	61	3.64	1		1	9	0	4.3735
TYC85656.1	TYC85656.1	8	8	8	TYC85656.1 30S ribosomal protein S8 [Acetobacterium wieringae]	1	8	8	8	7	5	4	6	4	6	6	5	3	7	5	4	6	4	6	6	5	3	7	5	4	6	4	6	6	5	3	50.8	50.8	50.8	14.374	132	132	3.34	25	13	29	131	0	47.776
TYC85657.1	TYC85657.1	16	16	15	TYC85657.1 50S ribosomal protein L6 [Acetobacterium wieringae]	1	16	16	15	16	14	15	14	14	13	14	13	12	16	14	15	14	14	13	14	13	12	15	14	15	14	13	13	14	13	12	81.5	81.5	81.5	19.295	178	178	3.08		4	178	20	0	94.809
TYC85658.1	TYC85658.1	9	9	9	TYC85658.1 50S ribosomal protein L18 [Acetobacterium wieringae]	1	9	9	9	8	8	8	8	8	9	7	7	3	8	8	8	8	8	9	7	7	3	8	8	8	8	8	9	7	7	3	59	59	59	13.426	122	122	3.76	3	4	10	95	0	142.51
TYC85659.1	TYC85659.1	13	13	11	TYC85659.1 30S ribosomal protein S5 [Acetobacterium wieringae]	1	13	13	11	12	9	11	12	10	12	11	10	10	12	9	11	12	10	12	11	10	10	10	8	9	10	8	10	9	8	8	50	50	44.6	17.591	168	168	2.9	63	41	90	134	0	128.19
TYC85660.1	TYC85660.1	8	8	8	TYC85660.1 50S ribosomal protein L30 [Acetobacterium wieringae]	1	8	8	8	7	7	6	6	7	7	7	4	6	7	7	6	6	7	7	7	4	6	7	7	6	6	7	7	7	4	6	71.7	71.7	71.7	6.827	60	60	3.53	6	3	16	61	0	53.88
TYC85661.1	TYC85661.1	8	8	8	TYC85661.1 50S ribosomal protein L15 [Acetobacterium wieringae]	1	8	8	8	7	6	5	6	6	6	5	6	5	7	6	5	6	6	6	5	6	5	7	6	5	6	6	6	5	6	5	56.5	56.5	56.5	15.59	147	147	3.59			47	69	0	28.818
TYC85663.1	TYC85663.1	6	6	6	TYC85663.1 adenylate kinase [Acetobacterium wieringae]	1	6	6	6	6	5	4	5	4	5	5	4	4	6	5	4	5	4	5	5	4	4	6	5	4	5	4	5	5	4	4	37	37	37	24.795	219	219	2.9	4	2	53	4	0	24.424
TYC85664.1	TYC85664.1	3	3	3	TYC85664.1 type I methionyl aminopeptidase [Acetobacterium wieringae]	1	3	3	3	3	2	3	2	2	2	3	2	3	3	2	3	2	2	2	3	2	3	3	2	3	2	2	2	3	2	3	12	12	12	27.006	249	249	2.96	1		22	1	0	16.11
TYC85667.1	TYC85667.1	2	2	1	TYC85667.1 50S ribosomal protein L36 [Acetobacterium wieringae]	1	2	2	1	2	2	1	2	2	2	2	2	2	2	2	1	2	2	2	2	2	2	1	1	0	1	1	1	1	1	1	54.1	54.1	29.7	4.3053	37	37	3.33	3	3	9	21	0	11.269
TYC85668.1	TYC85668.1	10	10	9	TYC85668.1 30S ribosomal protein S13 [Acetobacterium wieringae]	1	10	10	9	10	9	7	8	8	9	8	4	6	10	9	7	8	8	9	8	4	6	9	8	6	7	7	8	7	3	5	50	50	43.3	13.748	120	120	3.58	11	1	12	89	0	96.371
TYC85669.1	TYC85669.1	5	5	5	TYC85669.1 30S ribosomal protein S11 [Acetobacterium wieringae]	1	5	5	5	5	4	3	5	4	5	5	5	4	5	4	3	5	4	5	5	5	4	5	4	3	5	4	5	5	5	4	33.8	33.8	33.8	13.912	130	130	2.41	30	14	12	26	0	28.84
TYC85670.1	TYC85670.1	17	17	17	TYC85670.1 30S ribosomal protein S4 [Acetobacterium wieringae]	1	17	17	17	17	14	12	14	13	14	15	15	13	17	14	12	14	13	14	15	15	13	17	14	12	14	13	14	15	15	13	59.3	59.3	59.3	24.221	209	209	2.66	32	22	170	8	0	93.67
TYC85671.1	TYC85671.1	13	13	10	TYC85671.1 DNA-directed RNA polymerase subunit alpha [Acetobacterium wieringae]	1	13	13	10	13	8	11	10	10	9	9	9	8	13	8	11	10	10	9	9	9	8	10	5	8	7	7	6	6	6	5	40.1	40.1	33.5	35.72	319	319	1.87	29	94	10	1	0	65.158
TYC85672.1	TYC85672.1	7	7	7	TYC85672.1 50S ribosomal protein L17 [Acetobacterium wieringae]	1	7	7	7	7	6	6	6	5	6	5	4	3	7	6	6	6	5	6	5	4	3	7	6	6	6	5	6	5	4	3	57.5	57.5	57.5	12.825	113	113	3.82			15	68	0	54.589
TYC85674.1	TYC85674.1	1	1	1	TYC85674.1 energy-coupling factor transporter ATPase [Acetobacterium wieringae]	1	1	1	1	1	1	1	1	1	1	1	1	1	1	1	1	1	1	1	1	1	1	1	1	1	1	1	1	1	1	1	4.2	4.2	4.2	31.731	284	284	3			9		0	24.058
TYC85677.1	TYC85677.1	4	4	4	TYC85677.1 50S ribosomal protein L13 [Acetobacterium wieringae]	1	4	4	4	4	3	3	4	4	4	3	4	3	4	3	3	4	4	4	3	4	3	4	3	3	4	4	4	3	4	3	33.8	33.8	33.8	16.31	145	145	2.76	14	11	25	22	0	17.483
TYC85678.1	TYC85678.1	3	3	3	TYC85678.1 30S ribosomal protein S9 [Acetobacterium wieringae]	1	3	3	3	2	2	2	2	2	2	2	2	1	2	2	2	2	2	2	2	2	1	2	2	2	2	2	2	2	2	1	16.9	16.9	16.9	14.505	130	130	3.61	1	3	8	32	0	26.762
TYC85683.1	TYC85683.1	1	1	1	TYC85683.1 YjbQ family protein [Acetobacterium wieringae]	1	1	1	1	1	1	1	1	1	1	1	1	1	1	1	1	1	1	1	1	1	1	1	1	1	1	1	1	1	1	1	6.1	6.1	6.1	22.739	196	196	3.1			9	1	0	3.601
TYC85685.1	TYC85685.1	5	5	5	TYC85685.1 CBS domain-containing protein [Acetobacterium wieringae]	1	5	5	5	4	2	1	3	2	2	3	2	1	4	2	1	3	2	2	3	2	1	4	2	1	3	2	2	3	2	1	35.7	35.7	35.7	16.422	143	143	3.73			6	16	0	11.811
TYC85687.1	TYC85687.1	20	20	20	TYC85687.1 3-phosphoserine/phosphohydroxythreonine transaminase [Acetobacterium wieringae]	1	20	20	20	18	16	10	19	19	18	17	16	18	18	16	10	19	19	18	17	16	18	18	16	10	19	19	18	17	16	18	64.1	64.1	64.1	40.199	362	362	1.95	58	210	38	3	0	204.06
TYC85688.1	TYC85688.1	9	9	9	TYC85688.1 phosphoglycerate dehydrogenase [Acetobacterium wieringae]	1	9	9	9	7	8	6	7	7	9	7	7	6	7	8	6	7	7	9	7	7	6	7	8	6	7	7	9	7	7	6	34.7	34.7	34.7	42.476	389	389	1.77	73	98	14	7	0	198.48
TYC85689.1	TYC85689.1	12	12	9	TYC85689.1 DUF1015 domain-containing protein [Acetobacterium wieringae]	1	12	12	9	8	10	7	5	7	9	8	9	6	8	10	7	5	7	9	8	9	6	6	7	5	3	4	6	5	6	3	31.2	31.2	27.3	47.102	414	414	1.89	22	64	6	3	0	51.772
TYC85690.1	TYC85690.1	2	2	2	TYC85690.1 iron-only hydrogenase system regulator [Acetobacterium wieringae]	1	2	2	2	2	2	2	2	1	2	2	1	1	2	2	2	2	1	2	2	1	1	2	2	2	2	1	2	2	1	1	23.9	23.9	23.9	10.127	92	92	3.96			1	22	0	5.5183
TYC85692.1	TYC85692.1	2	2	2	TYC85692.1 [FeFe] hydrogenase H-cluster radical SAM maturase HydG [Acetobacterium wieringae]	1	2	2	2	2	2	2	0	0	0	0	0	0	2	2	2	0	0	0	0	0	0	2	2	2	0	0	0	0	0	0	9.3	9.3	9.3	53.066	472	472	1.86	1	6			0	4.0434
TYC85693.1	TYC85693.1	1	1	1	TYC85693.1 cardiolipin synthase [Acetobacterium wieringae]	1	1	1	1	1	1	1	1	1	1	1	1	1	1	1	1	1	1	1	1	1	1	1	1	1	1	1	1	1	1	1	1.6	1.6	1.6	56.528	487	487	4				9	0.0017084	2.818
TYC85694.1	TYC85694.1	10	10	10	TYC85694.1 ribosome-associated translation inhibitor RaiA [Acetobacterium wieringae]	1	10	10	10	8	9	9	10	9	10	8	9	8	8	9	9	10	9	10	8	9	8	8	9	9	10	9	10	8	9	8	47.2	47.2	47.2	20.411	176	176	3.17			182	38	0	131.26
TYC85695.1	TYC85695.1	15	15	15	TYC85695.1 hypothetical protein FXB42_07385 [Acetobacterium wieringae]	1	15	15	15	14	13	13	12	12	12	13	13	11	14	13	13	12	12	12	13	13	11	14	13	13	12	12	12	13	13	11	33.3	33.3	33.3	63.003	561	561	1.02	148	3			0	231.8
TYC85696.1	TYC85696.1	33	33	32	TYC85696.1 preprotein translocase subunit SecA [Acetobacterium wieringae]	1	33	33	32	30	27	17	20	19	17	20	19	20	30	27	17	20	19	17	20	19	20	29	27	17	20	18	17	19	18	19	50.5	50.5	49.6	94.422	836	836	1.14	264	26	4	2	0	323.31
TYC85697.1	TYC85697.1	1	1	1	TYC85697.1 peptide chain release factor 2 [Acetobacterium wieringae]	1	1	1	1	1	1	1	0	0	1	1	0	1	1	1	1	0	0	1	1	0	1	1	1	1	0	0	1	1	0	1	3.3	3.3	3.3	37.255	330	330	2		6			0	7.2199
TYC85698.1	TYC85698.1	4	4	4	TYC85698.1 hypothetical protein FXB42_07400 [Acetobacterium wieringae]	1	4	4	4	3	3	2	3	4	3	3	4	4	3	3	2	3	4	3	3	4	4	3	3	2	3	4	3	3	4	4	16.2	16.2	16.2	42.23	388	388	1.98	3	38	2		0	12.456
TYC85699.1	TYC85699.1	3	3	3	TYC85699.1 4Fe-4S dicluster domain-containing protein [Acetobacterium wieringae]	1	3	3	3	3	3	2	2	3	3	3	1	1	3	3	2	2	3	3	3	1	1	3	3	2	2	3	3	3	1	1	23.9	23.9	23.9	14.775	134	134	3.89			3	25	0	12.455
TYC85701.1	TYC85701.1	13	13	13	TYC85701.1 homocysteine methyltransferase [Acetobacterium wieringae]	1	13	13	13	12	10	5	10	7	10	12	9	11	12	10	5	10	7	10	12	9	11	12	10	5	10	7	10	12	9	11	26.5	26.5	26.5	83.621	788	788	1.12	94	13			0	62.547
TYC85703.1	TYC85703.1	11	11	11	TYC85703.1 flavin reductase [Acetobacterium wieringae]	1	11	11	11	10	10	8	9	9	10	9	8	10	10	10	8	9	9	10	9	8	10	10	10	8	9	9	10	9	8	10	46.8	46.8	46.8	27.62	248	248	2.42	27	27	82	1	0	160.26
TYC85706.1	TYC85706.1	1	1	1	TYC85706.1 AAA domain-containing protein [Acetobacterium wieringae]	1	1	1	1	1	0	1	1	0	1	0	1	0	1	0	1	1	0	1	0	1	0	1	0	1	1	0	1	0	1	0	3.9	3.9	3.9	54.081	484	484	3			5		1	-2
TYC85715.1;TYC84742.1;TYC83631.1;TYC84264.1;TYC88092.1;TYC84105.1	TYC85715.1;TYC84742.1;TYC83631.1	3;3;2;1;1;1	3;3;2;1;1;1	2;2;1;0;0;0	TYC85715.1 methyltetrahydrofolate cobalamin methyltransferase [Acetobacterium wieringae];TYC84742.1 methyltetrahydrofolate cobalamin methyltransferase [Acetobacterium wieringae];TYC83631.1 methyltetrahydrofolate cobalamin methyltransferase [Acetobacterium	6	3	3	2	2	2	3	2	2	2	2	2	2	2	2	3	2	2	2	2	2	2	1	2	2	2	2	2	2	2	2	9	9	6.3	29.356	268	268;268;268;265;267;270	3			19		0.00059524	3.3574
TYC85721.1	TYC85721.1	6	6	6	TYC85721.1 helix-turn-helix domain-containing protein [Acetobacterium wieringae]	1	6	6	6	3	5	4	5	4	5	5	5	3	3	5	4	5	4	5	5	5	3	3	5	4	5	4	5	5	5	3	37	37	37	19.554	173	173	2.85	3	7	47	4	0	115.99
TYC85722.1	TYC85722.1	7	7	7	TYC85722.1 molybdate ABC transporter substrate-binding protein [Acetobacterium wieringae]	1	7	7	7	5	6	5	6	6	7	6	7	5	5	6	5	6	6	7	6	7	5	5	6	5	6	6	7	6	7	5	29.5	29.5	29.5	28.174	264	264	2.93	6	2	82	7	0	74.007
TYC85724.1	TYC85724.1	3	3	3	TYC85724.1 sulfate/molybdate ABC transporter ATP-binding protein [Acetobacterium wieringae]	1	3	3	3	1	1	1	2	2	1	2	2	0	1	1	1	2	2	1	2	2	0	1	1	1	2	2	1	2	2	0	14.3	14.3	14.3	40.34	357	357	2.77	4	2		7	0.0043478	2.2325
TYC85725.1	TYC85725.1	2	2	2	TYC85725.1 CHAD domain-containing protein [Acetobacterium wieringae]	1	2	2	2	0	0	0	1	1	1	1	1	1	0	0	0	1	1	1	1	1	1	0	0	0	1	1	1	1	1	1	6.5	6.5	6.5	39.646	338	338	1.9	3	5	2		0.008329	1.8695
TYC85726.1	TYC85726.1	2	2	2	TYC85726.1 quinolinate synthase NadA [Acetobacterium wieringae]	1	2	2	2	2	2	1	2	2	1	2	2	2	2	2	1	2	2	1	2	2	2	2	2	1	2	2	1	2	2	2	7	7	7	33.777	302	302	2.38	4	7	13		0	18.716
TYC85728.1	TYC85728.1	14	14	14	TYC85728.1 carboxylating nicotinate-nucleotide diphosphorylase [Acetobacterium wieringae]	1	14	14	14	13	10	9	13	10	10	11	11	12	13	10	9	13	10	10	11	11	12	13	10	9	13	10	10	11	11	12	49.1	49.1	49.1	31.816	291	291	2.69	12	12	94		0	101.36
TYC85731.1	TYC85731.1	3	3	3	TYC85731.1 AAA domain-containing protein [Acetobacterium wieringae]	1	3	3	3	2	1	1	1	1	1	1	0	1	2	1	1	1	1	1	1	0	1	2	1	1	1	1	1	1	0	1	6.9	6.9	6.9	52.55	463	463	3.89			1	8	0.0016997	2.7412
TYC85732.1	TYC85732.1	2	2	2	TYC85732.1 thiamine-binding protein [Acetobacterium wieringae]	1	2	2	2	2	2	2	2	1	2	2	0	1	2	2	2	2	1	2	2	0	1	2	2	2	2	1	2	2	0	1	26.3	26.3	26.3	10.787	95	95	3.64	1	2	2	20	0	9.0522
TYC85734.1	TYC85734.1	2	2	2	TYC85734.1 ABC transporter substrate-binding protein [Acetobacterium wieringae]	1	2	2	2	2	1	2	2	2	2	2	2	2	2	1	2	2	2	2	2	2	2	2	1	2	2	2	2	2	2	2	13	13	13	35.957	324	324	2.11		17		1	0	25.16
TYC85736.1	TYC85736.1	4	4	4	TYC85736.1 hypothetical protein FXB42_07600 [Acetobacterium wieringae]	1	4	4	4	2	2	2	3	4	4	3	3	2	2	2	2	3	4	4	3	3	2	2	2	2	3	4	4	3	3	2	38	38	38	10.22	100	100	2.83	17	6	11	29	0	8.3997
TYC85737.1	TYC85737.1	16	16	16	TYC85737.1 alpha-ketoacid dehydrogenase subunit beta [Acetobacterium wieringae]	1	16	16	16	12	12	11	10	14	15	14	12	14	12	12	11	10	14	15	14	12	14	12	12	11	10	14	15	14	12	14	45.5	45.5	45.5	34.993	323	323	2.48	37	47	136	5	0	152.65
TYC85738.1	TYC85738.1	8	8	8	TYC85738.1 ATP-NAD kinase [Acetobacterium wieringae]	1	8	8	8	7	4	3	6	7	6	6	7	7	7	4	3	6	7	6	6	7	7	7	4	3	6	7	6	6	7	7	29	29	29	36.35	331	331	1.98	22	43	20		0	36.39
TYC85739.1	TYC85739.1	18	18	18	TYC85739.1 2-oxo acid dehydrogenase subunit E2 [Acetobacterium wieringae]	1	18	18	18	14	12	8	16	15	17	17	15	15	14	12	8	16	15	17	17	15	15	14	12	8	16	15	17	17	15	15	48.2	48.2	48.2	46.735	438	438	1.94	75	186	55		0	323.31
TYC85743.1	TYC85743.1	6	6	6	TYC85743.1 shikimate dehydrogenase [Acetobacterium wieringae]	1	6	6	6	3	5	4	5	4	6	5	4	5	3	5	4	5	4	6	5	4	5	3	5	4	5	4	6	5	4	5	25.5	25.5	25.5	31.36	290	290	2.6	8	7	36	2	0	30.726
TYC85744.1	TYC85744.1	7	7	7	TYC85744.1 shikimate kinase [Acetobacterium wieringae]	1	7	7	7	7	5	6	6	5	4	4	2	2	7	5	6	6	5	4	4	2	2	7	5	6	6	5	4	4	2	2	44.6	44.6	44.6	19.759	175	175	3.33	4	1	18	25	0	32.402
TYC85745.1	TYC85745.1	2	2	2	TYC85745.1 hypothetical protein FXB42_07660 [Acetobacterium wieringae]	1	2	2	2	2	2	2	1	1	1	0	0	0	2	2	2	1	1	1	0	0	0	2	2	2	1	1	1	0	0	0	26.8	26.8	26.8	9.5569	82	82	3.73		1	1	9	0	8.7255
TYC85746.1	TYC85746.1	2	1	1	TYC85746.1 hydroxylamine reductase [Acetobacterium wieringae]	1	2	1	1	1	1	2	1	2	1	1	1	1	0	0	1	0	1	0	0	0	0	0	0	1	0	1	0	0	0	0	3.5	1.8	1.8	62.116	570	570	2		2			1	-2
TYC85748.1	TYC85748.1	1	1	1	TYC85748.1 DNA repair exonuclease [Acetobacterium wieringae]	1	1	1	1	1	1	0	0	0	1	0	0	1	1	1	0	0	0	1	0	0	1	1	1	0	0	0	1	0	0	1	4.3	4.3	4.3	42.848	372	372	1.8	1	4			0	4.1005
TYC85749.1	TYC85749.1	4	4	4	TYC85749.1 AAA family ATPase [Acetobacterium wieringae]	1	4	4	4	4	3	2	4	4	3	4	3	4	4	3	2	4	4	3	4	3	4	4	3	2	4	4	3	4	3	4	8.7	8.7	8.7	87.794	769	769	1.3	35	3	5		0	59.341
TYC85750.1	TYC85750.1	4	4	4	TYC85750.1 hypothetical protein FXB42_07695 [Acetobacterium wieringae]	1	4	4	4	4	4	3	3	4	4	4	4	2	4	4	3	3	4	4	4	4	2	4	4	3	3	4	4	4	4	2	28.4	28.4	28.4	12.983	116	116	3.24	11	4	16	44	0	21.2
TYC85751.1	TYC85751.1	3	3	3	TYC85751.1 anti-sigma regulatory factor [Acetobacterium wieringae]	1	3	3	3	3	3	3	3	3	3	3	0	0	3	3	3	3	3	3	3	0	0	3	3	3	3	3	3	3	0	0	23.9	23.9	23.9	14.857	138	138	4				27	0	12.802
TYC85752.1	TYC85752.1	2	2	2	TYC85752.1 4Fe-4S dicluster domain-containing protein [Acetobacterium wieringae]	1	2	2	2	2	2	2	2	2	2	2	2	1	2	2	2	2	2	2	2	2	1	2	2	2	2	2	2	2	2	1	7.3	7.3	7.3	49.769	449	449	1.89	2	17			0	4.7813
TYC85753.1	TYC85753.1	5	5	5	TYC85753.1 AraC family transcriptional regulator [Acetobacterium wieringae]	1	5	5	5	3	3	3	3	4	4	4	4	3	3	3	3	3	4	4	4	4	3	3	3	3	3	4	4	4	4	3	45.5	45.5	45.5	11.736	110	110	3.22	8	4	10	32	0	18.299
TYC85754.1	TYC85754.1	1	1	1	TYC85754.1 PHP domain-containing protein [Acetobacterium wieringae]	1	1	1	1	1	0	0	0	0	0	0	1	1	1	0	0	0	0	0	0	1	1	1	0	0	0	0	0	0	1	1	5.7	5.7	5.7	27.163	245	245	3			3		0.00058173	3.0914
TYC85755.1	TYC85755.1	10	10	10	TYC85755.1 NAD(P)H-dependent oxidoreductase subunit E [Acetobacterium wieringae]	1	10	10	10	8	10	9	10	8	10	8	9	6	8	10	9	10	8	10	8	9	6	8	10	9	10	8	10	8	9	6	65.4	65.4	65.4	17.008	156	156	3.11	27	29	16	103	0	132.44
TYC85757.1	TYC85757.1	10	10	10	TYC85757.1 (2Fe-2S) ferredoxin domain-containing protein [Acetobacterium wieringae]	1	10	10	10	8	10	8	7	8	7	7	6	5	8	10	8	7	8	7	7	6	5	8	10	8	7	8	7	7	6	5	69.7	69.7	69.7	14.252	132	132	3.28	27	8	26	111	0	81.851
TYC85758.1	TYC85758.1	28	28	28	TYC85758.1 NADH-quinone oxidoreductase subunit NuoF [Acetobacterium wieringae]	1	28	28	28	26	24	22	21	22	17	19	22	18	26	24	22	21	22	17	19	22	18	26	24	22	21	22	17	19	22	18	56.9	56.9	56.9	64.156	599	599	1.56	244	214	17	8	0	323.31
TYC85759.1	TYC85759.1	29	29	29	TYC85759.1 2Fe-2S iron-sulfur cluster binding domain-containing protein [Acetobacterium wieringae]	1	29	29	29	28	24	22	25	24	23	22	24	22	28	24	22	25	24	23	22	24	22	28	24	22	25	24	23	22	24	22	65.7	65.7	65.7	63.405	583	583	1.53	301	245	16	8	0	323.31
TYC85760.1	TYC85760.1	2	2	2	TYC85760.1 ATP-dependent RecD-like DNA helicase [Acetobacterium wieringae]	1	2	2	2	1	1	0	1	1	1	1	1	1	1	1	0	1	1	1	1	1	1	1	1	0	1	1	1	1	1	1	4.9	4.9	4.9	82.859	737	737	1.22	7	2			0.0083814	1.9065
TYC85762.1	TYC85762.1	1	1	1	TYC85762.1 UDP-N-acetylmuramate dehydrogenase [Acetobacterium wieringae]	1	1	1	1	1	0	0	0	0	0	0	0	0	1	0	0	0	0	0	0	0	0	1	0	0	0	0	0	0	0	0	3.3	3.3	3.3	32.482	301	301	3			1		0.0016892	2.6408
TYC85764.1	TYC85764.1	5	5	5	TYC85764.1 RNase adapter RapZ [Acetobacterium wieringae]	1	5	5	5	2	1	4	1	1	1	1	1	1	2	1	4	1	1	1	1	1	1	2	1	4	1	1	1	1	1	1	19	19	19	33.37	290	290	3			13		0	30.957
TYC85765.1	TYC85765.1	2	2	2	TYC85765.1 YvcK family protein [Acetobacterium wieringae]	1	2	2	2	2	1	1	1	1	2	1	1	1	2	1	1	1	1	2	1	1	1	2	1	1	1	1	2	1	1	1	7.7	7.7	7.7	37.273	336	336	1.38	10	1	2		0	3.5325
TYC85768.1	TYC85768.1	1	1	1	TYC85768.1 hypothetical protein FXB42_07785 [Acetobacterium wieringae]	1	1	1	1	1	1	1	1	0	0	0	0	0	1	1	1	1	0	0	0	0	0	1	1	1	1	0	0	0	0	0	10.9	10.9	10.9	14.172	129	129	4				6	0	5.2823
TYC85769.1	TYC85769.1	1	1	1	TYC85769.1 DUF1659 domain-containing protein [Acetobacterium wieringae]	1	1	1	1	1	1	1	1	0	0	1	0	0	1	1	1	1	0	0	1	0	0	1	1	1	1	0	0	1	0	0	13.5	13.5	13.5	8.0752	74	74	3.83			1	5	0.0011554	2.9971
TYC85770.1	TYC85770.1	4	4	4	TYC85770.1 sigma-70 family RNA polymerase sigma factor [Acetobacterium wieringae]	1	4	4	4	3	2	1	1	3	1	1	1	0	3	2	1	1	3	1	1	1	0	3	2	1	1	3	1	1	1	0	17.3	17.3	17.3	23.388	202	202	3.21		1	9	4	0	3.5638
TYC85771.1	TYC85771.1	13	13	13	TYC85771.1 chemotaxis protein [Acetobacterium wieringae]	1	13	13	13	13	13	10	13	13	13	12	12	11	13	13	10	13	13	13	12	12	11	13	13	10	13	13	13	12	12	11	49.4	49.4	49.4	38.604	352	352	1.98	38	138	32	1	0	192.74
TYC85773.1	TYC85773.1	3	3	3	TYC85773.1 hypothetical protein FXB42_07815 [Acetobacterium wieringae]	1	3	3	3	2	2	2	2	3	3	2	3	2	2	2	2	2	3	3	2	3	2	2	2	2	2	3	3	2	3	2	12.1	12.1	12.1	40.165	373	373	2.47		16	14		0	10.119
TYC85774.1	TYC85774.1	59	59	59	TYC85774.1 hypothetical protein FXB42_07820 [Acetobacterium wieringae]	1	59	59	59	56	56	39	49	49	54	42	48	42	56	56	39	49	49	54	42	48	42	56	56	39	49	49	54	42	48	42	57.9	57.9	57.9	115.35	1113	1113	1.62	692	240	136	65	0	323.31
TYC85782.1	TYC85782.1	2	2	2	TYC85782.1 AbrB/MazE/SpoVT family DNA-binding domain-containing protein [Acetobacterium wieringae]	1	2	2	2	1	1	0	1	0	2	1	1	1	1	1	0	1	0	2	1	1	1	1	1	0	1	0	2	1	1	1	6.6	6.6	6.6	38.912	332	332	1.91	5	2	4		0.0097087	1.7585
TYC85784.1	TYC85784.1	13	13	13	TYC85784.1 leucine-rich repeat protein [Acetobacterium wieringae]	1	13	13	13	11	10	8	9	10	8	8	7	8	11	10	8	9	10	8	8	7	8	11	10	8	9	10	8	8	7	8	10.1	10.1	10.1	202.75	1865	1865	1.19	87	3	6	1	0	59.973
TYC85785.1	TYC85785.1	53	53	53	TYC85785.1 Ig domain-containing protein [Acetobacterium wieringae]	1	53	53	53	46	41	37	44	45	41	44	39	41	46	41	37	44	45	41	44	39	41	46	41	37	44	45	41	44	39	41	46.1	46.1	46.1	145.45	1316	1316	1.78	438	172	113	74	0	323.31
REV__TYC85785.1	REV__TYC85785.1	2	2	2	TYC85785.1 Ig domain-containing protein [Acetobacterium wieringae]	1	2	2	2	0	1	0	1	0	1	1	0	1	0	1	0	1	0	1	1	0	1	0	1	0	1	0	1	1	0	1	0	0	0	145.45	1316	1316	3.75			2	6	0.0088404	1.857
TYC85787.1	TYC85787.1	16	16	16	TYC85787.1 glutamate-5-semialdehyde dehydrogenase [Acetobacterium wieringae]	1	16	16	16	14	12	12	12	13	11	12	12	12	14	12	12	12	13	11	12	12	12	14	12	12	12	13	11	12	12	12	41.5	41.5	41.5	46.54	431	431	1.6	68	93	3		0	102.32
TYC85788.1	TYC85788.1	3	3	3	TYC85788.1 tyrosine-protein phosphatase [Acetobacterium wieringae]	1	3	3	3	3	2	1	1	1	1	0	1	0	3	2	1	1	1	1	0	1	0	3	2	1	1	1	1	0	1	0	8.1	8.1	8.1	42.522	370	370	1.94	6	6	5		0.00059347	3.3201
TYC85790.1	TYC85790.1	1	1	1	TYC85790.1 heat-inducible transcription repressor HrcA [Acetobacterium wieringae]	1	1	1	1	0	0	0	1	1	1	0	1	1	0	0	0	1	1	1	0	1	1	0	0	0	1	1	1	0	1	1	6.1	6.1	6.1	38.827	344	344	2	2	3	2		1	-2
TYC85791.1	TYC85791.1	5	5	5	TYC85791.1 nucleotide exchange factor GrpE [Acetobacterium wieringae]	1	5	5	5	5	5	3	4	3	5	5	4	5	5	5	3	4	3	5	5	4	5	5	5	3	4	3	5	5	4	5	29.1	29.1	29.1	21.523	189	189	2.53	11	7	38	2	0	49.185
TYC85792.1	TYC85792.1	39	39	39	TYC85792.1 molecular chaperone DnaK [Acetobacterium wieringae]	1	39	39	39	37	33	27	33	36	33	34	33	34	37	33	27	33	36	33	34	33	34	37	33	27	33	36	33	34	33	34	65.3	65.3	65.3	65.451	608	608	1.68	296	376	42	12	0	323.31
TYC85793.1	TYC85793.1	11	11	11	TYC85793.1 molecular chaperone DnaJ [Acetobacterium wieringae]	1	11	11	11	11	9	5	8	7	9	8	9	8	11	9	5	8	7	9	8	9	8	11	9	5	8	7	9	8	9	8	26.7	26.7	26.7	42.164	390	390	1.93	17	96	8		0	44.977
TYC85794.1;TYC88204.1	TYC85794.1	3;1	3;1	3;1	TYC85794.1 Rrf2 family transcriptional regulator [Acetobacterium wieringae]	2	3	3	3	2	3	3	2	3	3	3	1	0	2	3	3	2	3	3	3	1	0	2	3	3	2	3	3	3	1	0	33.3	33.3	33.3	16.235	144	144;144	3.62	4		1	29	0	57.684
TYC85795.1	TYC85795.1	1	1	1	TYC85795.1 MOSC domain-containing protein [Acetobacterium wieringae]	1	1	1	1	1	1	1	1	1	1	0	0	0	1	1	1	1	1	1	0	0	0	1	1	1	1	1	1	0	0	0	7.7	7.7	7.7	15.469	143	143	3.86			1	6	0	3.9654
TYC85798.1	TYC85798.1	2	2	2	TYC85798.1 BMC domain-containing protein [Acetobacterium wieringae]	1	2	2	2	1	2	2	2	2	2	2	0	0	1	2	2	2	2	2	2	0	0	1	2	2	2	2	2	2	0	0	17.2	17.2	17.2	12.505	116	116	4				13	0	4.5914
TYC85799.1	TYC85799.1	3	3	3	TYC85799.1 50S ribosomal protein L11 methyltransferase [Acetobacterium wieringae]	1	3	3	3	2	2	2	2	1	1	1	2	1	2	2	2	2	1	1	1	2	1	2	2	2	2	1	1	1	2	1	15.7	15.7	15.7	34.136	312	312	2.04	8	9	9		0	24.923
TYC85802.1	TYC85802.1	5	5	5	TYC85802.1 histidine triad nucleotide-binding protein [Acetobacterium wieringae]	1	5	5	5	5	4	4	4	4	5	5	3	4	5	4	4	4	4	5	5	3	4	5	4	4	4	4	5	5	3	4	43.9	43.9	43.9	12.557	114	114	3.2	11	3	20	40	0	18.811
TYC85803.1	TYC85803.1	5	5	5	TYC85803.1 30S ribosomal protein S21 [Acetobacterium wieringae]	1	5	5	5	5	5	4	5	4	5	5	1	2	5	5	4	5	4	5	5	1	2	5	5	4	5	4	5	5	1	2	43.3	43.3	43.3	7.2626	60	60	3.96			3	78	0	40.213
TYC85804.1	TYC85804.1	6	6	6	TYC85804.1 GatB/YqeY domain-containing protein [Acetobacterium wieringae]	1	6	6	6	3	2	2	2	4	2	4	3	1	3	2	2	2	4	2	4	3	1	3	2	2	2	4	2	4	3	1	36.7	36.7	36.7	16.474	147	147	3.69		4	3	28	0	15.586
TYC85809.1	TYC85809.1	12	12	12	TYC85809.1 pyridoxamine kinase [Acetobacterium wieringae]	1	12	12	12	12	8	7	10	11	9	7	8	8	12	8	7	10	11	9	7	8	8	12	8	7	10	11	9	7	8	8	26.5	26.5	26.5	31.414	283	283	2.28	50	35	90	5	0	74.869
TYC85811.1	TYC85811.1	1	1	1	TYC85811.1 prepilin-type N-terminal cleavage/methylation domain-containing protein [Acetobacterium wieringae]	1	1	1	1	1	0	0	0	0	0	0	0	0	1	0	0	0	0	0	0	0	0	1	0	0	0	0	0	0	0	0	8.5	8.5	8.5	14.006	129	129	4				1	0.0016959	2.7094
TYC85817.1	TYC85817.1	1	1	1	TYC85817.1 PilN domain-containing protein [Acetobacterium wieringae]	1	1	1	1	1	1	1	1	1	1	1	1	1	1	1	1	1	1	1	1	1	1	1	1	1	1	1	1	1	1	1	5.6	5.6	5.6	22.564	196	196	3.2			8	2	0.0097236	1.7693
TYC85819.1	TYC85819.1	3	3	3	TYC85819.1 hypothetical protein FXB42_08080 [Acetobacterium wieringae]	1	3	3	3	2	2	1	2	2	2	2	2	2	2	2	1	2	2	2	2	2	2	2	2	1	2	2	2	2	2	2	7.1	7.1	7.1	50.824	452	452	1.21	16	2	1		0	5.7591
TYC85820.1	TYC85820.1	4	4	4	TYC85820.1 MarR family transcriptional regulator [Acetobacterium wieringae]	1	4	4	4	4	4	4	2	2	4	2	4	4	4	4	4	2	2	4	2	4	4	4	4	4	2	2	4	2	4	4	21.3	21.3	21.3	26.516	235	235	3.03			37	1	0	84.466
TYC85821.1	TYC85821.1	14	14	14	TYC85821.1 BMP family ABC transporter substrate-binding protein [Acetobacterium wieringae]	1	14	14	14	13	11	10	10	12	12	10	11	9	13	11	10	10	12	12	10	11	9	13	11	10	10	12	12	10	11	9	52.5	52.5	52.5	38.734	364	364	2.27	22	132	80	3	0	121.64
TYC85822.1	TYC85822.1	4	4	4	TYC85822.1 ABC transporter ATP-binding protein [Acetobacterium wieringae]	1	4	4	4	3	4	2	4	4	2	2	3	4	3	4	2	4	4	2	2	3	4	3	4	2	4	4	2	2	3	4	12.1	12.1	12.1	56.196	512	512	1.24	28	9			0	9.2912
TYC85825.1	TYC85825.1	10	10	10	TYC85825.1 3-dehydroquinate synthase [Acetobacterium wieringae]	1	10	10	10	7	6	4	5	7	7	7	8	6	7	6	4	5	7	7	7	8	6	7	6	4	5	7	7	7	8	6	29.9	29.9	29.9	39.717	355	355	1.65	53	61	10		0	67.272
TYC85826.1	TYC85826.1	6	6	6	TYC85826.1 3-phosphoshikimate 1-carboxyvinyltransferase [Acetobacterium wieringae]	1	6	6	6	6	4	3	5	3	3	4	4	3	6	4	3	5	3	3	4	4	3	6	4	3	5	3	3	4	4	3	18	18	18	46.785	433	433	1.84	15	36	6		0	118.97
TYC85828.1	TYC85828.1	1	1	1	TYC85828.1 chorismate mutase [Acetobacterium wieringae]	1	1	1	1	1	1	1	1	1	1	1	0	0	1	1	1	1	1	1	1	0	0	1	1	1	1	1	1	1	0	0	10.2	10.2	10.2	11.777	98	98	4				7	0.0016949	2.6914
TYC85830.1	TYC85830.1	28	28	28	TYC85830.1 pyruvate carboxylase [Acetobacterium wieringae]	1	28	28	28	27	22	19	20	21	22	22	20	23	27	22	19	20	21	22	22	20	23	27	22	19	20	21	22	22	20	23	32.4	32.4	32.4	129.1	1154	1154	1.13	229	11	9	1	0	227.53
TYC85831.1	TYC85831.1	5	5	5	TYC85831.1 Ig domain-containing protein [Acetobacterium wieringae]	1	5	5	5	5	5	4	5	4	5	5	5	5	5	5	4	5	4	5	5	5	5	5	5	4	5	4	5	5	5	5	8.9	8.9	8.9	80.658	777	777	2.53	22	15	47	13	0	86.581
TYC85832.1	TYC85832.1	5	5	5	TYC85832.1 STAS domain-containing protein [Acetobacterium wieringae]	1	5	5	5	4	3	3	3	4	5	4	4	3	4	3	3	3	4	5	4	4	3	4	3	3	3	4	5	4	4	3	48	48	48	11.45	100	100	3.5	3	6	15	48	0	59.159
TYC85833.1	TYC85833.1	5	5	5	TYC85833.1 GH3 auxin-responsive promoter family protein [Acetobacterium wieringae]	1	5	5	5	3	2	5	1	1	1	2	1	1	3	2	5	1	1	1	2	1	1	3	2	5	1	1	1	2	1	1	9.1	9.1	9.1	64.677	573	573	1.21	17	1		1	0	12.332
TYC85835.1	TYC85835.1	2	2	2	TYC85835.1 ABC transporter ATP-binding protein [Acetobacterium wieringae]	1	2	2	2	1	1	2	1	1	1	1	1	1	1	1	2	1	1	1	1	1	1	1	1	2	1	1	1	1	1	1	4.5	4.5	4.5	63.368	579	579	1.1	9	1			0	6.9878
TYC85837.1	TYC85837.1	5	5	5	TYC85837.1 RimK family alpha-L-glutamate ligase [Acetobacterium wieringae]	1	5	5	5	4	5	4	3	4	2	3	3	3	4	5	4	3	4	2	3	3	3	4	5	4	3	4	2	3	3	3	19.2	19.2	19.2	34.348	307	307	1.79	24	4	15		0	13.321
TYC85838.1	TYC85838.1	2	2	2	TYC85838.1 RimK family alpha-L-glutamate ligase [Acetobacterium wieringae]	1	2	2	2	2	1	1	1	1	1	1	1	1	2	1	1	1	1	1	1	1	1	2	1	1	1	1	1	1	1	1	8.2	8.2	8.2	33.249	305	305	2.19	9	4	14		0	14.245
TYC85844.1	TYC85844.1	3	3	3	TYC85844.1 histidine kinase [Acetobacterium wieringae]	1	3	3	3	3	2	3	2	2	2	2	2	1	3	2	3	2	2	2	2	2	1	3	2	3	2	2	2	2	2	1	9.1	9.1	9.1	46.985	417	417	1.69	8	18			0	24.462
TYC85845.1	TYC85845.1	3	3	3	TYC85845.1 response regulator [Acetobacterium wieringae]	1	3	3	3	2	1	2	2	1	1	1	2	2	2	1	2	2	1	1	1	2	2	2	1	2	2	1	1	1	2	2	8.9	8.9	8.9	43.43	372	372	2.06		15	1		0	5.6607
TYC85846.1	TYC85846.1	5	5	3	TYC85846.1 ethanolamine utilization microcompartment protein EutM [Acetobacterium wieringae]	1	5	5	3	5	5	4	5	5	5	4	4	4	5	5	4	5	5	5	4	4	4	3	3	3	3	3	3	3	3	2	65.9	65.9	41.8	9.1646	91	91	3.78	2		12	68	0	56.169
TYC85847.1	TYC85847.1	17	17	10	TYC85847.1 propanediol utilization microcompartment protein PduB [Acetobacterium wieringae]	1	17	17	10	17	15	14	14	14	15	14	15	14	17	15	14	14	14	15	14	15	14	10	10	10	10	10	10	10	10	10	72	72	48.3	27.005	261	261	2.33	94	125	203	19	0	323.31
TYC85848.1	TYC85848.1	19	19	19	TYC85848.1 propanediol/glycerol family dehydratase medium subunit [Acetobacterium wieringae]	1	19	19	19	16	17	14	15	17	17	14	14	16	16	17	14	15	17	17	14	14	16	16	17	14	15	17	17	14	14	16	77.2	77.2	77.2	22.577	215	215	2.59	68	53	214	37	0	181.03
TYC85849.1	TYC85849.1	13	13	13	TYC85849.1 diol dehydratase small subunit [Acetobacterium wieringae]	1	13	13	13	13	12	13	12	12	12	12	10	10	13	12	13	12	12	12	12	10	10	13	12	13	12	12	12	12	10	10	76	76	76	18.414	167	167	2.99	42	59	176	137	0	184.28
TYC85850.1	TYC85850.1	9	9	9	TYC85850.1 diol dehydratase reactivase subunit alpha [Acetobacterium wieringae]	1	9	9	9	7	7	3	7	5	5	5	6	5	7	7	3	7	5	5	5	6	5	7	7	3	7	5	5	5	6	5	22.5	22.5	22.5	64.355	604	604	1.75	14	42			0	20.527
TYC85851.1	TYC85851.1	1	1	1	TYC85851.1 glycerol dehydratase [Acetobacterium wieringae]	1	1	1	1	1	0	1	1	1	1	1	0	1	1	0	1	1	1	1	1	0	1	1	0	1	1	1	1	1	0	1	8.9	8.9	8.9	13.897	124	124	4				7	0.0016988	2.7388
TYC85852.1	TYC85852.1	3	3	3	TYC85852.1 BMC domain-containing protein [Acetobacterium wieringae]	1	3	3	3	3	3	2	3	1	2	2	2	1	3	3	2	3	1	2	2	2	1	3	3	2	3	1	2	2	2	1	32.3	32.3	32.3	12.762	124	124	3.63			10	17	0	26.295
TYC85853.1	TYC85853.1	7	7	7	TYC85853.1 phosphate propanoyltransferase [Acetobacterium wieringae]	1	7	7	7	7	5	6	5	4	5	3	4	5	7	5	6	5	4	5	3	4	5	7	5	6	5	4	5	3	4	5	33.6	33.6	33.6	23.952	217	217	2.75	7	2	44	2	0	68.816
TYC85854.1	TYC85854.1	1	1	1	TYC85854.1 ethanolamine utilization protein EutJ [Acetobacterium wieringae]	1	1	1	1	0	1	1	0	1	0	0	0	0	0	1	1	0	1	0	0	0	0	0	1	1	0	1	0	0	0	0	5.1	5.1	5.1	28.972	274	274	3			3		0	7.6391
TYC85855.1	TYC85855.1	8	8	8	TYC85855.1 flavoprotein [Acetobacterium wieringae]	1	8	8	8	7	8	7	3	4	5	6	6	4	7	8	7	3	4	5	6	6	4	7	8	7	3	4	5	6	6	4	40.2	40.2	40.2	30.342	281	281	2.67	8	2	44		0	68.05
TYC85856.1	TYC85856.1	2	2	2	TYC85856.1 ethanolamine utilization protein EutN [Acetobacterium wieringae]	1	2	2	2	1	2	2	2	2	2	1	2	0	1	2	2	2	2	2	1	2	0	1	2	2	2	2	2	1	2	0	19.6	19.6	19.6	9.7532	92	92	3.15	4	1	3	12	0	7.4582
TYC85857.1	TYC85857.1	3	3	3	TYC85857.1 cob(I)yrinic acid a,c-diamide adenosyltransferase [Acetobacterium wieringae]	1	3	3	3	3	3	2	3	3	3	3	3	2	3	3	2	3	3	3	3	3	2	3	3	2	3	3	3	3	3	2	8.6	8.6	8.6	36.719	336	336	1.5	20	5	5		0	3.6218
TYC85858.1	TYC85858.1	5	3	3	TYC85858.1 heme-binding protein [Acetobacterium wieringae]	1	5	3	3	5	5	5	5	5	5	5	4	4	3	3	3	3	3	3	3	2	2	3	3	3	3	3	3	3	2	2	45.6	28.7	28.7	13.894	136	136	2.95	13	11	25	33	0	36.243
TYC85859.1	TYC85859.1	16	16	16	TYC85859.1 aldehyde dehydrogenase EutE [Acetobacterium wieringae]	1	16	16	16	14	11	11	9	10	10	7	6	6	14	11	11	9	10	10	7	6	6	14	11	11	9	10	10	7	6	6	43.5	43.5	43.5	50.133	469	469	1.76	31	69	6		0	81.313
TYC85860.1	TYC85860.1	9	9	9	TYC85860.1 electron transport complex protein RnfC [Acetobacterium wieringae]	1	9	9	9	6	6	7	5	6	6	7	4	6	6	6	7	5	6	6	7	4	6	6	6	7	5	6	6	7	4	6	25.6	25.6	25.6	47.873	441	441	2	8	46	6	1	0	54.424
TYC85861.1	TYC85861.1	1	1	1	TYC85861.1 hypothetical protein FXB42_08305 [Acetobacterium wieringae]	1	1	1	1	1	1	1	0	1	1	1	0	1	1	1	1	0	1	1	1	0	1	1	1	1	0	1	1	1	0	1	4.7	4.7	4.7	32.741	318	318	2.44		5	4		0	36.304
TYC85862.1	TYC85862.1	2	2	2	TYC85862.1 DNA polymerase III subunit gamma/tau [Acetobacterium wieringae]	1	2	2	2	1	2	1	2	2	1	1	2	1	1	2	1	2	2	1	1	2	1	1	2	1	2	2	1	1	2	1	5.3	5.3	5.3	65.657	582	582	1.75	9	7	4		0.00058997	3.2653
TYC85863.1	TYC85863.1	7	7	7	TYC85863.1 YbaB/EbfC family nucleoid-associated protein [Acetobacterium wieringae]	1	7	7	7	6	7	7	7	7	7	7	6	2	6	7	7	7	7	7	7	6	2	6	7	7	7	7	7	7	6	2	50.9	50.9	50.9	12.202	114	114	3.9			11	101	0	26.899
TYC85865.1	TYC85865.1	15	15	15	TYC85865.1 phosphoenolpyruvate--protein phosphotransferase [Acetobacterium wieringae]	1	15	15	15	13	13	10	14	12	12	12	11	11	13	13	10	14	12	12	12	11	11	13	13	10	14	12	12	12	11	11	37.8	37.8	37.8	63.966	577	577	1.53	93	61	4	6	0	72.446
TYC85866.1	TYC85866.1	2	2	2	TYC85866.1 HPr family phosphocarrier protein [Acetobacterium wieringae]	1	2	2	2	2	2	1	2	2	2	2	1	2	2	2	1	2	2	2	2	1	2	2	2	1	2	2	2	2	1	2	27.6	27.6	27.6	9.2546	87	87	3.93			2	26	0	20.424
TYC85867.1	TYC85867.1	3	3	3	TYC85867.1 YtxH domain-containing protein [Acetobacterium wieringae]	1	3	3	3	3	3	3	3	3	3	3	3	3	3	3	3	3	3	3	3	3	3	3	3	3	3	3	3	3	3	3	38.4	38.4	38.4	13.884	125	125	2.92	5	15	90	15	0	99.253
TYC85868.1	TYC85868.1	4	4	4	TYC85868.1 DUF948 domain-containing protein [Acetobacterium wieringae]	1	4	4	4	3	3	4	4	4	4	4	2	3	3	3	4	4	4	4	4	2	3	3	3	4	4	4	4	4	2	3	40.7	40.7	40.7	13.203	118	118	3.71	2		14	52	0	27.745
TYC85869.1	TYC85869.1	5	5	5	TYC85869.1 STAS domain-containing protein [Acetobacterium wieringae]	1	5	5	5	4	5	4	5	4	5	5	3	3	4	5	4	5	4	5	5	3	3	4	5	4	5	4	5	5	3	3	45.3	45.3	45.3	12.044	106	106	3.46	6	1	2	32	0	7.7693
TYC85870.1	TYC85870.1	7	7	7	TYC85870.1 histidine kinase [Acetobacterium wieringae]	1	7	7	7	7	6	5	6	5	4	5	2	4	7	6	5	6	5	4	5	2	4	7	6	5	6	5	4	5	2	4	70.1	70.1	70.1	14.885	137	137	3.55	10	2	1	64	0	99.263
TYC85871.1	TYC85871.1	3	3	3	TYC85871.1 SigB/SigF/SigG family RNA polymerase sigma factor [Acetobacterium wieringae]	1	3	3	3	3	2	2	2	2	2	2	2	2	3	2	2	2	2	2	2	2	2	3	2	2	2	2	2	2	2	2	10.8	10.8	10.8	29.733	250	250	3			19		0	11.248
TYC85872.1	TYC85872.1	37	37	37	TYC85872.1 elongation factor G [Acetobacterium wieringae]	1	37	37	37	36	29	29	28	29	31	28	31	28	36	29	29	28	29	31	28	31	28	36	29	29	28	29	31	28	31	28	70.4	70.4	70.4	76.548	693	693	1.46	420	266	18	8	0	317.08
TYC85873.1	TYC85873.1	6	6	6	TYC85873.1 xanthine phosphoribosyltransferase [Acetobacterium wieringae]	1	6	6	6	6	5	5	5	5	5	5	5	6	6	5	5	5	5	5	5	5	6	6	5	5	5	5	5	5	5	6	33	33	33	21.826	197	197	2.65	12	4	65		0	40.916
TYC85875.1	TYC85875.1	4	4	4	TYC85875.1 tryptophan--tRNA ligase [Acetobacterium wieringae]	1	4	4	4	3	3	2	2	2	3	2	3	2	3	3	2	2	2	3	2	3	2	3	3	2	2	2	3	2	3	2	16.7	16.7	16.7	38.073	336	336	1.76	16	15	7		0	19.461
REV__TYC85876.1	REV__TYC85876.1	1	1	1	TYC85876.1 hypothetical protein FXB42_08390 [Acetobacterium wieringae]	1	1	1	1	1	1	0	1	1	1	1	1	1	1	1	0	1	1	1	1	1	1	1	1	0	1	1	1	1	1	1	0	0	0	127	1116	1116	2.21	5	1	8		0.0063358	1.9819
TYC85877.1	TYC85877.1	4	4	4	TYC85877.1 helicase-exonuclease AddAB subunit AddA [Acetobacterium wieringae]	1	4	4	4	2	1	1	3	2	2	2	1	1	2	1	1	3	2	2	2	1	1	2	1	1	3	2	2	2	1	1	4.9	4.9	4.9	140.38	1230	1230	1.71	13	2	5	1	0	47.776
TYC85879.1	TYC85879.1	10	9	9	TYC85879.1 S8 family serine peptidase [Acetobacterium wieringae]	1	10	9	9	7	5	5	8	8	8	9	7	6	6	4	5	7	7	7	8	6	5	6	4	5	7	7	7	8	6	5	23.6	22.4	22.4	62.658	588	588	2.71	18	34	10	40	0	73.281
TYC85881.1	TYC85881.1	11	11	11	TYC85881.1 ABC transporter substrate-binding protein [Acetobacterium wieringae]	1	11	11	11	9	10	9	10	10	9	9	11	10	9	10	9	10	10	9	9	11	10	9	10	9	10	10	9	9	11	10	38	38	38	34.863	332	332	2.64	8	38	103		0	242.04
TYC85883.1	TYC85883.1	1	1	1	TYC85883.1 ABC transporter ATP-binding protein [Acetobacterium wieringae]	1	1	1	1	0	1	0	0	0	0	0	0	1	0	1	0	0	0	0	0	0	1	0	1	0	0	0	0	0	0	1	5.7	5.7	5.7	23.847	212	212	3		1	1	1	0.0083247	1.8666
TYC85884.1	TYC85884.1	3	3	3	TYC85884.1 RidA family protein [Acetobacterium wieringae]	1	3	3	3	3	3	3	3	3	3	3	3	3	3	3	3	3	3	3	3	3	3	3	3	3	3	3	3	3	3	3	29.9	29.9	29.9	13.512	127	127	3.11	9	7	30	34	0	44.053
TYC85886.1	TYC85886.1	2	2	2	TYC85886.1 isoprenyl transferase [Acetobacterium wieringae]	1	2	2	2	2	2	2	2	2	2	2	2	2	2	2	2	2	2	2	2	2	2	2	2	2	2	2	2	2	2	2	15.3	15.3	15.3	26.702	236	236	3.05			18	1	0	18.577
TYC85887.1	TYC85887.1	1	1	1	TYC85887.1 phosphatidate cytidylyltransferase [Acetobacterium wieringae]	1	1	1	1	1	1	1	0	0	0	1	0	0	1	1	1	0	0	0	1	0	0	1	1	1	0	0	0	1	0	0	3.7	3.7	3.7	32.511	294	294	3			5		1	-2
TYC85894.1;TYC86569.1	TYC85894.1	8;2	8;2	8;2	TYC85894.1 iron-containing alcohol dehydrogenase [Acetobacterium wieringae]	2	8	8	8	8	8	8	7	8	8	6	7	6	8	8	8	7	8	8	6	7	6	8	8	8	7	8	8	6	7	6	21.2	21.2	21.2	40.432	382	382;382	1.81	29	66	9		0	90.794
REV__TYC85894.1	REV__TYC85894.1	1	1	1	TYC85894.1 iron-containing alcohol dehydrogenase [Acetobacterium wieringae]	1	1	1	1	0	1	1	1	1	0	0	0	0	0	1	1	1	1	0	0	0	0	0	1	1	1	1	0	0	0	0	0	0	0	40.432	382	382	2		5			1	-2
TYC85895.1	TYC85895.1	10	10	10	TYC85895.1 peptidoglycan DD-metalloendopeptidase family protein [Acetobacterium wieringae]	1	10	10	10	6	8	7	8	9	9	7	8	6	6	8	7	8	9	9	7	8	6	6	8	7	8	9	9	7	8	6	31.3	31.3	31.3	43.234	409	409	2.23	39	66	31	22	0	206.74
TYC85896.1	TYC85896.1	8	8	8	TYC85896.1 cell division ATP-binding protein FtsE [Acetobacterium wieringae]	1	8	8	8	8	7	7	7	8	7	7	7	6	8	7	7	7	8	7	7	7	6	8	7	7	7	8	7	7	7	6	26.2	26.2	26.2	25.97	229	229	2.69	9	20	94		0	42.437
TYC85897.1	TYC85897.1	3	3	3	TYC85897.1 ABC transporter permease [Acetobacterium wieringae]	1	3	3	3	3	3	3	2	3	3	2	3	2	3	3	3	2	3	3	2	3	2	3	3	3	2	3	3	2	3	2	12.8	12.8	12.8	33.84	305	305	2.15	21	8	30		0	63.578
TYC85898.1	TYC85898.1	18	18	18	TYC85898.1 peptidoglycan DD-metalloendopeptidase family protein [Acetobacterium wieringae]	1	18	18	18	17	13	11	17	17	17	16	17	15	17	13	11	17	17	17	16	17	15	17	13	11	17	17	17	16	17	15	42.4	42.4	42.4	41.522	389	389	1.99	118	169	81	16	0	323.31
TYC85900.1;A0A136WCZ3	TYC85900.1	8;2	8;2	8;2	TYC85900.1 excinuclease ABC subunit UvrA [Acetobacterium wieringae]	2	8	8	8	6	5	3	4	4	5	3	3	3	6	5	3	4	4	5	3	3	3	6	5	3	4	4	5	3	3	3	9.6	9.6	9.6	103.87	937	937;944	1.6	32	2	1	7	0	14.361
TYC85901.1	TYC85901.1	5	5	5	TYC85901.1 ferrous iron transport protein A [Acetobacterium wieringae]	1	5	5	5	5	5	2	4	5	4	5	1	2	5	5	2	4	5	4	5	1	2	5	5	2	4	5	4	5	1	2	68.9	68.9	68.9	8.2187	74	74	3.93			3	38	0	47.882
TYC85902.1	TYC85902.1	11	11	11	TYC85902.1 ferrous iron transport protein B [Acetobacterium wieringae]	1	11	11	11	8	9	7	8	8	8	8	8	5	8	9	7	8	8	8	8	8	5	8	9	7	8	8	8	8	8	5	16.6	16.6	16.6	75.039	673	673	1.42	75	35	7		0	45.769
TYC85903.1	TYC85903.1	1	1	1	TYC85903.1 cold-shock protein [Acetobacterium wieringae]	1	1	1	1	1	1	1	1	1	1	1	1	0	1	1	1	1	1	1	1	1	0	1	1	1	1	1	1	1	1	0	15.2	15.2	15.2	7.283	66	66	3.45			6	5	0.008377	1.9048
TYC85905.1	TYC85905.1	2	2	2	TYC85905.1 excinuclease ABC subunit UvrC [Acetobacterium wieringae]	1	2	2	2	1	1	1	1	0	1	1	0	1	1	1	1	1	0	1	1	0	1	1	1	1	1	0	1	1	0	1	4.3	4.3	4.3	69.714	611	611	1	7				0	13.331
TYC85906.1	TYC85906.1	8	8	8	TYC85906.1 HPr(Ser) kinase/phosphatase [Acetobacterium wieringae]	1	8	8	8	6	5	3	6	5	5	7	7	6	6	5	3	6	5	5	7	7	6	6	5	3	6	5	5	7	7	6	28.6	28.6	28.6	38.753	339	339	2	34	19	32	1	0	52.336
TYC85907.1	TYC85907.1	5	5	5	TYC85907.1 phosphatase [Acetobacterium wieringae]	1	5	5	5	3	5	2	4	4	4	4	5	4	3	5	2	4	4	4	4	5	4	3	5	2	4	4	4	4	5	4	20.4	20.4	20.4	28.241	255	255	2.52	9	2	28	1	0	31.276
TYC85908.1	TYC85908.1	7	7	7	TYC85908.1 DegV family protein [Acetobacterium wieringae]	1	7	7	7	6	7	6	4	7	7	7	7	6	6	7	6	4	7	7	7	7	6	6	7	6	4	7	7	7	7	6	29.8	29.8	29.8	33.177	292	292	2.52	14	17	62		0	52.194
TYC85909.1	TYC85909.1	11	11	11	TYC85909.1 peptide chain release factor 1 [Acetobacterium wieringae]	1	11	11	11	11	8	9	10	9	9	9	10	8	11	8	9	10	9	9	9	10	8	11	8	9	10	9	9	9	10	8	43.3	43.3	43.3	40.176	356	356	1.92	16	97	5	1	0	33.325
TYC85910.1	TYC85910.1	7	7	7	TYC85910.1 4Fe-4S dicluster domain-containing protein [Acetobacterium wieringae]	1	7	7	7	6	5	6	6	7	7	6	3	4	6	5	6	6	7	7	6	3	4	6	5	6	6	7	7	6	3	4	51.2	51.2	51.2	13.587	129	129	3.32	13	12	23	79	0	65.62
TYC85911.1	TYC85911.1	4	3	3	TYC85911.1 glycine--tRNA ligase [Acetobacterium wieringae]	1	4	3	3	3	3	3	2	2	2	1	2	2	2	3	3	2	2	2	1	2	2	2	3	3	2	2	2	1	2	2	8.2	6.7	6.7	53.807	464	464	1.63	10	17			0	10.918
TYC85912.1	TYC85912.1	3	3	3	TYC85912.1 hypothetical protein FXB42_08585 [Acetobacterium wieringae]	1	3	3	3	1	1	2	2	1	1	0	1	1	1	1	2	2	1	1	0	1	1	1	1	2	2	1	1	0	1	1	8.7	8.7	8.7	54.312	492	492	2.67	4		8	3	0	5.5196
TYC85914.1	TYC85914.1	3	3	3	TYC85914.1 hypothetical protein FXB42_08595 [Acetobacterium wieringae]	1	3	3	3	2	1	3	1	0	0	0	0	0	2	1	3	1	0	0	0	0	0	2	1	3	1	0	0	0	0	0	19.1	19.1	19.1	15.366	136	136	4				7	0	5.0033
TYC85915.1	TYC85915.1	6	6	6	TYC85915.1 flagellar hook protein FlgE [Acetobacterium wieringae]	1	6	6	6	5	5	4	4	6	6	5	5	4	5	5	4	4	6	6	5	5	4	5	5	4	4	6	6	5	5	4	14.4	14.4	14.4	51.7	500	500	2.12		47		3	0	42.244
TYC85917.1	TYC85917.1	3	3	3	TYC85917.1 motility protein A [Acetobacterium wieringae]	1	3	3	3	2	3	3	2	2	2	1	2	1	2	3	3	2	2	2	1	2	1	2	3	3	2	2	2	1	2	1	12.4	12.4	12.4	31.456	283	283	2.7		6	14		0	5.5286
TYC85918.1	TYC85918.1	2	2	2	TYC85918.1 flagellar motor protein MotB [Acetobacterium wieringae]	1	2	2	2	2	2	2	2	2	2	2	2	2	2	2	2	2	2	2	2	2	2	2	2	2	2	2	2	2	2	2	11	11	11	27.446	246	246	2.9		2	18		0	4.7929
TYC85919.1	TYC85919.1	2	2	2	TYC85919.1 flagellar motor switch protein FliM [Acetobacterium wieringae]	1	2	2	2	1	0	0	0	1	0	0	1	0	1	0	0	0	1	0	0	1	0	1	0	0	0	1	0	0	1	0	13.9	13.9	13.9	38.729	337	337	1.67	1	2			0	10.704
TYC85920.1	TYC85920.1	2	2	2	TYC85920.1 flagellar motor switch phosphatase FliY [Acetobacterium wieringae]	1	2	2	2	2	1	1	1	2	2	1	2	2	2	1	1	1	2	2	1	2	2	2	1	1	1	2	2	1	2	2	7.7	7.7	7.7	39.242	362	362	2.13		13	2		0.0011621	3.0724
TYC85921.1	TYC85921.1	3	3	3	TYC85921.1 response regulator [Acetobacterium wieringae]	1	3	3	3	3	2	2	2	2	2	2	1	2	3	2	2	2	2	2	2	1	2	3	2	2	2	2	2	2	1	2	35	35	35	13.184	120	120	3	8	2	6	18	0	89.962
TYC85926.1	TYC85926.1	1	1	1	TYC85926.1 flagellar biosynthesis protein FlhA [Acetobacterium wieringae]	1	1	1	1	1	1	1	1	0	0	1	0	1	1	1	1	1	0	0	1	0	1	1	1	1	1	0	0	1	0	1	2.5	2.5	2.5	75.541	686	686	1.25	6	2			0	3.9119
TYC85928.1	TYC85928.1	1	1	1	TYC85928.1 flagellar hook basal-body protein [Acetobacterium wieringae]	1	1	1	1	0	1	1	0	1	0	0	0	0	0	1	1	0	1	0	0	0	0	0	1	1	0	1	0	0	0	0	6.3	6.3	6.3	27.145	253	253	3			3		0.0042988	2.1555
TYC85929.1	TYC85929.1	4	4	4	TYC85929.1 flagellar hook-basal body protein [Acetobacterium wieringae]	1	4	4	4	3	4	4	1	4	4	4	3	3	3	4	4	1	4	4	4	3	3	3	4	4	1	4	4	4	3	3	23.6	23.6	23.6	25.153	233	233	2.93	1	1	44		0	69.893
TYC85930.1	TYC85930.1	6	6	6	TYC85930.1 DUF342 domain-containing protein [Acetobacterium wieringae]	1	6	6	6	3	2	4	0	0	0	0	1	0	3	2	4	0	0	0	0	1	0	3	2	4	0	0	0	0	1	0	13.6	13.6	13.6	52.974	479	479	1.5	5	5			0	9.4381
TYC85931.1	TYC85931.1	6	6	6	TYC85931.1 chemotaxis protein CheC [Acetobacterium wieringae]	1	6	6	6	4	5	5	5	4	6	4	6	6	4	5	5	5	4	6	4	6	6	4	5	5	5	4	6	4	6	6	46.8	46.8	46.8	22.053	205	205	2.96	2		67	1	0	108.96
TYC85932.1	TYC85932.1	4	4	4	TYC85932.1 chemotaxis protein CheD [Acetobacterium wieringae]	1	4	4	4	4	3	3	3	3	3	2	1	1	4	3	3	3	3	3	2	1	1	4	3	3	3	3	3	2	1	1	34	34	34	17.639	162	162	3.88		1	1	23	0	45.407
TYC85933.1	TYC85933.1	8	8	8	TYC85933.1 purine-binding chemotaxis protein CheW [Acetobacterium wieringae]	1	8	8	8	8	7	5	7	8	8	7	7	7	8	7	5	7	8	8	7	7	7	8	7	5	7	8	8	7	7	7	47.3	47.3	47.3	18.85	167	167	2.1	62	14	60	8	0	143.42
TYC85934.1	TYC85934.1	6	6	6	TYC85934.1 chemotaxis response regulator protein-glutamate methylesterase [Acetobacterium wieringae]	1	6	6	6	6	3	4	4	5	4	4	5	3	6	3	4	4	5	4	4	5	3	6	3	4	4	5	4	4	5	3	28	28	28	37.291	343	343	1.98	7	44	6		0	30.449
TYC85935.1	TYC85935.1	2	2	2	TYC85935.1 hypothetical protein FXB42_08705 [Acetobacterium wieringae]	1	2	2	2	2	2	2	2	2	2	2	1	1	2	2	2	2	2	2	2	1	1	2	2	2	2	2	2	2	1	1	22.8	22.8	22.8	10.865	101	101	3.56			8	10	0	10.592
TYC85936.1	TYC85936.1	2	2	2	TYC85936.1 flagellar protein FlgN [Acetobacterium wieringae]	1	2	2	2	2	2	2	2	2	2	2	2	1	2	2	2	2	2	2	2	2	1	2	2	2	2	2	2	2	2	1	16.4	16.4	16.4	19.345	165	165	3.53			15	17	0	11.02
TYC85937.1	TYC85937.1	25	25	25	TYC85937.1 flagellar hook-associated protein FlgK [Acetobacterium wieringae]	1	25	25	25	22	21	22	22	25	23	21	22	22	22	21	22	22	25	23	21	22	22	22	21	22	22	25	23	21	22	22	59	59	59	58.666	534	534	2.09	49	239	49	16	0	323.31
TYC85938.1	TYC85938.1	16	16	16	TYC85938.1 hypothetical protein FXB42_08720 [Acetobacterium wieringae]	1	16	16	16	15	16	15	14	16	16	16	15	15	15	16	15	14	16	16	16	15	15	15	16	15	14	16	16	16	15	15	55	55	55	37.532	338	338	2.75	32	119	198	75	0	239.57
TYC85939.1	TYC85939.1	3	3	3	TYC85939.1 hypothetical protein FXB42_08725 [Acetobacterium wieringae]	1	3	3	3	1	3	2	2	2	2	3	2	2	1	3	2	2	2	2	3	2	2	1	3	2	2	2	2	3	2	2	20.9	20.9	20.9	22.435	201	201	2.91	1	4	24	3	0	66.265
TYC85940.1	TYC85940.1	20	20	20	TYC85940.1 flagellin [Acetobacterium wieringae]	1	20	20	20	17	19	18	18	17	17	17	17	16	17	19	18	18	17	17	17	17	16	17	19	18	18	17	17	17	17	16	59.3	59.3	59.3	37.608	359	359	2.21	90	246	123	35	0	323.31
TYC85946.1	TYC85946.1	2	2	2	TYC85946.1 N-acetylneuraminate synthase [Acetobacterium wieringae]	1	2	2	2	1	0	0	1	2	1	1	1	1	1	0	0	1	2	1	1	1	1	1	0	0	1	2	1	1	1	1	6.6	6.6	6.6	36.824	331	331	1.38	7			1	1	-2
TYC85951.1	TYC85951.1	3	3	3	TYC85951.1 toxin-antitoxin system, antitoxin component [Acetobacterium wieringae]	1	3	3	3	3	2	2	2	2	2	3	1	2	3	2	2	2	2	2	3	1	2	3	2	2	2	2	2	3	1	2	13.9	13.9	13.9	28.011	244	244	2.55	9		2	9	0	13.922
REV__TYC85952.1	REV__TYC85952.1	1	1	1	TYC85952.1 hypothetical protein FXB42_08815 [Acetobacterium wieringae]	1	1	1	1	1	1	1	1	1	1	1	1	1	1	1	1	1	1	1	1	1	1	1	1	1	1	1	1	1	1	1	0	0	0	25.947	223	223	1.69	6	9	1		1	-2
TYC85957.1	TYC85957.1	3	3	3	TYC85957.1 ATP-grasp domain-containing protein [Acetobacterium wieringae]	1	3	3	3	1	1	1	3	2	2	3	2	2	1	1	1	3	2	2	3	2	2	1	1	1	3	2	2	3	2	2	9.2	9.2	9.2	35.516	306	306	2.94		1	17		0	6.1891
TYC85965.1	TYC85965.1	3	3	3	TYC85965.1 type II toxin-antitoxin system YafQ family toxin [Acetobacterium wieringae]	1	3	3	3	3	2	1	1	1	1	1	0	0	3	2	1	1	1	1	1	0	0	3	2	1	1	1	1	1	0	0	38.5	38.5	38.5	10.695	91	91	4				10	0	17.003
TYC85969.1	TYC85969.1	6	6	6	TYC85969.1 nucleotide exchange factor GrpE [Acetobacterium wieringae]	1	6	6	6	4	3	4	5	5	5	5	5	5	4	3	4	5	5	5	5	5	5	4	3	4	5	5	5	5	5	5	27.8	27.8	27.8	25.214	223	223	2.73	6	2	39	1	0	24.036
TYC85970.1	TYC85970.1	4	4	4	TYC85970.1 Hsp70 family protein [Acetobacterium wieringae]	1	4	4	4	4	3	1	4	4	3	3	3	4	4	3	1	4	4	3	3	3	4	4	3	1	4	4	3	3	3	4	8	8	8	67.584	611	611	1.97	3	28		1	0	15.34
TYC85971.1	TYC85971.1	1	1	1	TYC85971.1 DnaJ domain-containing protein [Acetobacterium wieringae]	1	1	1	1	1	1	1	1	0	1	0	0	0	1	1	1	1	0	1	0	0	0	1	1	1	1	0	1	0	0	0	3.1	3.1	3.1	48.716	414	414	2		5			0	4.4577
TYC85974.1	TYC85974.1	27	27	27	TYC85974.1 chemotaxis protein CheA [Acetobacterium wieringae]	1	27	27	27	24	20	18	19	18	18	19	19	18	24	20	18	19	18	18	19	19	18	24	20	18	19	18	18	19	19	18	44.4	44.4	44.4	79.351	712	712	1.06	258	11	2		0	196.06
TYC85975.1	TYC85975.1	4	4	4	TYC85975.1 protein-glutamate O-methyltransferase CheR [Acetobacterium wieringae]	1	4	4	4	3	2	4	3	2	3	3	1	1	3	2	4	3	2	3	3	1	1	3	2	4	3	2	3	3	1	1	18.1	18.1	18.1	31.924	270	270	3			22		0	23.801
TYC85976.1	TYC85976.1	27	27	27	TYC85976.1 hypothetical protein FXB42_08965 [Acetobacterium wieringae]	1	27	27	27	19	24	21	23	26	23	23	21	23	19	24	21	23	26	23	23	21	23	19	24	21	23	26	23	23	21	23	65	65	65	67.161	634	634	2.11	74	293	78	23	0	323.31
TYC85977.1	TYC85977.1	1	1	1	TYC85977.1 flagellar export chaperone FliS [Acetobacterium wieringae]	1	1	1	1	1	1	1	1	0	1	1	0	0	1	1	1	1	0	1	1	0	0	1	1	1	1	0	1	1	0	0	9.2	9.2	9.2	14.707	130	130	4				6	0.0016854	2.6304
TYC85978.1	TYC85978.1	1	1	1	TYC85978.1 flagellar protein FliT [Acetobacterium wieringae]	1	1	1	1	0	0	0	0	0	0	1	0	0	0	0	0	0	0	0	1	0	0	0	0	0	0	0	0	1	0	0	14.5	14.5	14.5	15.138	131	131	2		1			1	-2
TYC85979.1	TYC85979.1	7	7	7	TYC85979.1 flagellar basal body rod protein FlgB [Acetobacterium wieringae]	1	7	7	7	7	7	6	7	5	6	5	1	0	7	7	6	7	5	6	5	1	0	7	7	6	7	5	6	5	1	0	65.7	65.7	65.7	14.903	134	134	3.52	5	3	3	39	0	118.65
TYC85983.1	TYC85983.1	1	1	1	TYC85983.1 flagellar motor switch protein FliG [Acetobacterium wieringae]	1	1	1	1	1	1	1	1	1	1	1	1	1	1	1	1	1	1	1	1	1	1	1	1	1	1	1	1	1	1	1	3.6	3.6	3.6	37.976	334	334	2		9			0	6.1671
TYC85986.1	TYC85986.1	1	1	1	TYC85986.1 hypothetical protein FXB42_09015 [Acetobacterium wieringae]	1	1	1	1	1	1	1	1	1	1	1	1	1	1	1	1	1	1	1	1	1	1	1	1	1	1	1	1	1	1	1	6.7	6.7	6.7	17.846	149	149	3.27			8	3	0.0047847	2.0548
TYC85987.1	TYC85987.1	6	6	6	TYC85987.1 thioredoxin-disulfide reductase [Acetobacterium wieringae]	1	6	6	6	6	5	5	5	5	5	5	6	4	6	5	5	5	5	5	5	6	4	6	5	5	5	5	5	5	6	4	29.2	29.2	29.2	33.159	305	305	2.25	35	30	68		0	147.91
TYC85989.1	TYC85989.1	2	2	2	TYC85989.1 hypothetical protein FXB42_09030 [Acetobacterium wieringae]	1	2	2	2	0	1	1	1	1	1	1	1	1	0	1	1	1	1	1	1	1	1	0	1	1	1	1	1	1	1	1	7.6	7.6	7.6	39.641	353	353	2.4	1	4	5		0	3.867
TYC85990.1	TYC85990.1	17	17	17	TYC85990.1 type I glyceraldehyde-3-phosphate dehydrogenase [Acetobacterium wieringae]	1	17	17	17	17	15	12	15	15	15	15	15	13	17	15	12	15	15	15	15	15	13	17	15	12	15	15	15	15	15	13	58.4	58.4	58.4	35.601	334	334	2.07	82	173	75	15	0	307.46
TYC85991.1	TYC85991.1	14	14	14	TYC85991.1 phosphoglycerate kinase [Acetobacterium wieringae]	1	14	14	14	12	12	12	12	13	12	13	14	14	12	12	12	12	13	12	13	14	14	12	12	12	12	13	12	13	14	14	48.7	48.7	48.7	41.642	396	396	2.04	23	167	28	2	0	213.81
TYC85992.1	TYC85992.1	17	17	17	TYC85992.1 triose-phosphate isomerase [Acetobacterium wieringae]	1	17	17	17	16	16	16	16	15	14	15	15	14	16	16	16	16	15	14	15	15	14	16	16	16	16	15	14	15	15	14	71	71	71	26.56	245	245	2.34	81	44	168	8	0	300.68
TYC85993.1	TYC85993.1	11	11	10	TYC85993.1 2,3-bisphosphoglycerate-independent phosphoglycerate mutase [Acetobacterium wieringae]	1	11	11	10	10	9	10	8	9	11	10	8	10	10	9	10	8	9	11	10	8	10	9	8	10	7	8	10	9	7	9	24.9	24.9	23.3	56.061	511	511	1.76	42	103	4	1	0	144.18
TYC85995.1	TYC85995.1	9	9	5	TYC85995.1 sodium-translocating pyrophosphatase [Acetobacterium wieringae]	1	9	9	5	9	5	5	5	6	6	5	3	6	9	5	5	5	6	6	5	3	6	5	2	2	2	3	3	2	1	3	13.2	13.2	6.1	67.641	659	659	1.37	52	28	1		0	18.55
TYC85996.1	TYC85996.1	5	5	5	TYC85996.1 hypothetical protein FXB42_09065 [Acetobacterium wieringae]	1	5	5	5	3	5	5	5	5	5	4	5	5	3	5	5	5	5	5	4	5	5	3	5	5	5	5	5	4	5	5	29.2	29.2	29.2	25.362	216	216	3			46		0	89.783
TYC85997.1	TYC85997.1	18	18	16	TYC85997.1 ATP-dependent chaperone ClpB [Acetobacterium wieringae]	1	18	18	16	15	16	13	16	16	17	17	15	14	15	16	13	16	16	17	17	15	14	13	14	11	14	14	15	15	13	12	21	21	18.2	97.815	867	867	1.09	173	10	3		0	98.452
TYC85998.1	TYC85998.1	5	5	5	TYC85998.1 glycerol dehydrogenase [Acetobacterium wieringae]	1	5	5	5	3	4	5	3	4	3	4	2	2	3	4	5	3	4	3	4	2	2	3	4	5	3	4	3	4	2	2	17.8	17.8	17.8	38.5	365	365	2.16	4	31	7	2	0	25.28
TYC85999.1	TYC85999.1	5	5	5	TYC85999.1 aldo/keto reductase [Acetobacterium wieringae]	1	5	5	5	5	3	5	5	5	5	4	2	5	5	3	5	5	5	5	4	2	5	5	3	5	5	5	5	4	2	5	23.3	23.3	23.3	38.413	339	339	1.77	15	40	2		0	25.728
TYC86000.1	TYC86000.1	6	6	5	TYC86000.1 glucose-6-phosphate isomerase [Acetobacterium wieringae]	1	6	6	5	6	6	5	6	6	6	6	6	6	6	6	5	6	6	6	6	6	6	5	5	4	5	5	5	5	5	5	18.2	18.2	15.5	49.828	445	445	1.59	52	51	7		0	258.07
TYC86002.1	TYC86002.1	2	2	2	TYC86002.1 hypothetical protein FXB42_09095 [Acetobacterium wieringae]	1	2	2	2	2	1	1	1	2	1	1	1	0	2	1	1	1	2	1	1	1	0	2	1	1	1	2	1	1	1	0	14.5	14.5	14.5	16.608	152	152	3.64			4	7	0	11.173
TYC86004.1	TYC86004.1	18	18	18	TYC86004.1 isocitrate/isopropylmalate dehydrogenase family protein [Acetobacterium wieringae]	1	18	18	18	14	13	11	11	11	12	10	11	11	14	13	11	11	11	12	10	11	11	14	13	11	11	11	12	10	11	11	53.4	53.4	53.4	43.868	397	397	1.81	48	103	16		0	50.302
TYC86005.1	TYC86005.1	8	8	8	TYC86005.1 polyphosphate:AMP phosphotransferase [Acetobacterium wieringae]	1	8	8	8	8	5	4	6	5	7	6	5	6	8	5	4	6	5	7	6	5	6	8	5	4	6	5	7	6	5	6	20.3	20.3	20.3	58.61	493	493	1.77	24	37	8		0	47.504
TYC86007.1	TYC86007.1	2	2	2	TYC86007.1 alanine dehydrogenase [Acetobacterium wieringae]	1	2	2	2	2	2	2	2	2	2	2	2	2	2	2	2	2	2	2	2	2	2	2	2	2	2	2	2	2	2	2	5.9	5.9	5.9	39.627	371	371	2		18			0	4.1271
TYC86008.1	TYC86008.1	56	55	54	TYC86008.1 pyruvate:ferredoxin (flavodoxin) oxidoreductase [Acetobacterium wieringae]	1	56	55	54	54	40	33	44	43	41	43	47	41	53	39	32	44	43	41	43	47	41	52	38	31	43	42	40	42	46	40	52.5	52.5	51.3	128.36	1174	1174	1.15	523	23	24	5	0	323.31
TYC86009.1	TYC86009.1	3	3	3	TYC86009.1 hypothetical protein FXB42_09135 [Acetobacterium wieringae]	1	3	3	3	2	2	1	2	2	3	3	2	2	2	2	1	2	2	3	3	2	2	2	2	1	2	2	3	3	2	2	23.5	23.5	23.5	9.802	85	85	2.49	22	21	20	22	0	13.716
TYC86010.1	TYC86010.1	1	1	1	TYC86010.1 DNA primase [Acetobacterium wieringae]	1	1	1	1	1	0	1	1	1	1	0	1	1	1	0	1	1	1	1	0	1	1	1	0	1	1	1	1	0	1	1	2.4	2.4	2.4	67.958	592	592	2.75		2	6		1	-2
TYC86012.1	TYC86012.1	2	2	2	TYC86012.1 Nif3-like dinuclear metal center hexameric protein [Acetobacterium wieringae]	1	2	2	2	1	1	1	1	1	1	1	1	1	1	1	1	1	1	1	1	1	1	1	1	1	1	1	1	1	1	1	8.9	8.9	8.9	40.522	372	372	1.8	2	8			0.00058241	3.1074
TYC86014.1	TYC86014.1	10	10	10	TYC86014.1 UPF0261 family protein [Acetobacterium wieringae]	1	10	10	10	9	9	8	8	10	9	8	9	8	9	9	8	8	10	9	8	9	8	9	9	8	8	10	9	8	9	8	37.8	37.8	37.8	43.044	405	405	1.69	61	123	3		0	65.971
TYC86015.1	TYC86015.1	14	14	14	TYC86015.1 phosphoenolpyruvate hydrolase family protein [Acetobacterium wieringae]	1	14	14	14	12	14	12	13	13	14	14	13	12	12	14	12	13	13	14	14	13	12	12	14	12	13	13	14	14	13	12	58.5	58.5	58.5	29.437	275	275	2.21	87	49	131	7	0	274.58
TYC86018.1	TYC86018.1	2	2	2	TYC86018.1 cell wall metabolism sensor histidine kinase WalK [Acetobacterium wieringae]	1	2	2	2	1	2	2	2	2	2	1	2	2	1	2	2	2	2	2	1	2	2	1	2	2	2	2	2	1	2	2	5.5	5.5	5.5	66.95	583	583	1.94	1	16			0	6.5149
TYC86021.1	TYC86021.1	1	1	1	TYC86021.1 FAD:protein FMN transferase [Acetobacterium wieringae]	1	1	1	1	1	0	1	1	1	1	1	1	1	1	0	1	1	1	1	1	1	1	1	0	1	1	1	1	1	1	1	3.4	3.4	3.4	38.366	356	356	2.22		7	2		0	4.5748
TYC86023.1	TYC86023.1	2	2	2	TYC86023.1 class I SAM-dependent methyltransferase [Acetobacterium wieringae]	1	2	2	2	2	1	1	0	0	1	1	1	1	2	1	1	0	0	1	1	1	1	2	1	1	0	0	1	1	1	1	6.1	6.1	6.1	28.946	247	247	3			8		0.0044053	2.3709
TYC86024.1	TYC86024.1	2	2	2	TYC86024.1 NYN domain-containing protein [Acetobacterium wieringae]	1	2	2	2	2	2	0	1	0	1	1	0	1	2	2	0	1	0	1	1	0	1	2	2	0	1	0	1	1	0	1	15.2	15.2	15.2	19.068	164	164	4				8	0	28.585
TYC86025.1	TYC86025.1	16	16	16	TYC86025.1 50S ribosomal protein L3 [Acetobacterium wieringae]	1	16	16	16	15	13	12	11	11	13	14	11	10	15	13	12	11	11	13	14	11	10	15	13	12	11	11	13	14	11	10	72.7	72.7	72.7	22.705	209	209	2.6	35	20	138	9	0	141.06
TYC86027.1	TYC86027.1	1	1	1	TYC86027.1 hypothetical protein FXB42_07340 [Acetobacterium wieringae]	1	1	1	1	0	0	0	0	0	0	0	1	0	0	0	0	0	0	0	0	1	0	0	0	0	0	0	0	0	1	0	3.6	3.6	3.6	41.756	391	391	2		1			0.0097636	1.7938
TYC86029.1	TYC86029.1	3	3	3	TYC86029.1 AmmeMemoRadiSam system radical SAM enzyme [Acetobacterium wieringae]	1	3	3	3	2	3	2	3	1	3	2	3	0	2	3	2	3	1	3	2	3	0	2	3	2	3	1	3	2	3	0	16.5	16.5	16.5	30.453	273	273	2.58	4		15		0.0011501	2.918
TYC86030.1	TYC86030.1	1	1	1	TYC86030.1 hypothetical protein FXB42_07605 [Acetobacterium wieringae]	1	1	1	1	1	0	0	1	1	1	1	1	0	1	0	0	1	1	1	1	1	0	1	0	0	1	1	1	1	1	0	16.8	16.8	16.8	12.844	119	119	2	5	5	3	1	0	4.2297
TYC86031.1	TYC86031.1	8	8	7	TYC86031.1 thiamine pyrophosphate-dependent dehydrogenase E1 component subunit alpha [Acetobacterium wieringae]	1	8	8	7	7	6	6	6	6	6	7	6	6	7	6	6	6	6	6	7	6	6	6	6	6	6	6	6	7	6	6	30.2	30.2	26.7	34.831	318	318	2.29	36	74	94	1	0	125.56
TYC86032.1	TYC86032.1	2	2	2	TYC86032.1 DUF2922 domain-containing protein [Acetobacterium wieringae]	1	2	2	2	2	2	2	1	1	1	1	0	0	2	2	2	1	1	1	1	0	0	2	2	2	1	1	1	1	0	0	19.4	19.4	19.4	7.111	67	67	3.91			1	10	0	3.8038
TYC86034.1	TYC86034.1	15	15	15	TYC86034.1 hypothetical protein FXB42_07875 [Acetobacterium wieringae]	1	15	15	15	14	13	13	12	14	13	12	13	13	14	13	13	12	14	13	12	13	13	14	13	13	12	14	13	12	13	13	27.1	27.1	27.1	69.934	656	656	2.03	35	125	29	6	0	209.37
TYC86036.1	TYC86036.1	3	3	3	TYC86036.1 M23 family metallopeptidase [Acetobacterium wieringae]	1	3	3	3	3	3	1	3	3	3	3	3	2	3	3	1	3	3	3	3	3	2	3	3	1	3	3	3	3	3	2	39.7	39.7	39.7	13.882	131	131	2.2	19	18	13	9	0	14.324
TYC86038.1	TYC86038.1	22	22	22	TYC86038.1 propanediol/glycerol family dehydratase large subunit [Acetobacterium wieringae]	1	22	22	22	22	21	20	21	20	20	18	20	21	22	21	20	21	20	20	18	20	21	22	21	20	21	20	20	18	20	21	52.3	52.3	52.3	60.21	553	553	1.77	219	349	63	6	0	267.44
TYC86039.1	TYC86039.1	4	4	4	TYC86039.1 BMC domain-containing protein [Acetobacterium wieringae]	1	4	4	4	4	4	4	4	4	4	4	4	3	4	4	4	4	4	4	4	4	3	4	4	4	4	4	4	4	4	3	32.6	32.6	32.6	18.262	175	175	3.31	5	2	36	37	0	41.623
TYC86040.1;A0A136WCZ0	TYC86040.1;A0A136WCZ0	2;1	2;1	2;1	TYC86040.1 excinuclease ABC subunit UvrB [Acetobacterium wieringae];tr|A0A136WCZ0|A0A136WCZ0_9FIRM UvrABC system protein B OS=[Clostridium] neopropionicum GN=uvrB PE=3 SV=1	2	2	2	2	2	0	0	0	0	1	1	1	1	2	0	0	0	0	1	1	1	1	2	0	0	0	0	1	1	1	1	3.2	3.2	3.2	74.131	655	655;659	1.83	1	5			0.00059488	3.3498
TYC86042.1	TYC86042.1	4	4	4	TYC86042.1 Na/Pi cotransporter family protein [Acetobacterium wieringae]	1	4	4	4	3	4	3	3	3	4	4	4	3	3	4	3	3	3	4	4	4	3	3	4	3	3	3	4	4	4	3	9.4	9.4	9.4	63.755	584	584	1.09	29	3			0	19.664
TYC86049.1	TYC86049.1	2	2	2	TYC86049.1 hypothetical protein FXB42_08895 [Acetobacterium wieringae]	1	2	2	2	2	2	0	2	2	0	2	0	1	2	2	0	2	2	0	2	0	1	2	2	0	2	2	0	2	0	1	15.9	15.9	15.9	17.085	151	151	4				11	0	7.0305
TYC86051.1	TYC86051.1	6	6	4	TYC86051.1 RNA polymerase sigma factor RpoD [Acetobacterium wieringae]	1	6	6	4	6	5	5	5	5	5	5	5	5	6	5	5	5	5	5	5	5	5	4	4	4	4	4	4	4	4	4	25.1	25.1	19.2	40.522	354	354	1.98	2	99			0	58.385
TYC86181.1	TYC86181.1	14	14	14	TYC86181.1 50S ribosomal protein L25 [Acetobacterium wieringae]	1	14	14	14	12	10	11	10	9	10	11	9	9	12	10	11	10	9	10	11	9	9	12	10	11	10	9	10	11	9	9	57.1	57.1	57.1	22.394	196	196	2.91	6	5	133	4	0	59.342
TYC86185.1	TYC86185.1	1	1	1	TYC86185.1 MBL fold metallo-hydrolase [Acetobacterium wieringae]	1	1	1	1	1	1	1	1	1	1	1	1	1	1	1	1	1	1	1	1	1	1	1	1	1	1	1	1	1	1	1	4.4	4.4	4.4	31.099	274	274	2.89	1		17		0	3.5748
TYC86186.1	TYC86186.1	1	1	1	TYC86186.1 HD domain-containing protein [Acetobacterium wieringae]	1	1	1	1	1	1	1	1	1	1	1	1	1	1	1	1	1	1	1	1	1	1	1	1	1	1	1	1	1	1	1	3.6	3.6	3.6	47.961	418	418	2		9			0.0044101	2.378
TYC86201.1	TYC86201.1	2	2	2	TYC86201.1 hypothetical protein FXB42_06975 [Acetobacterium wieringae]	1	2	2	2	2	1	2	1	0	1	0	0	0	2	1	2	1	0	1	0	0	0	2	1	2	1	0	1	0	0	0	18	18	18	14.908	139	139	4				7	0	19.117
TYC86202.1	TYC86202.1	1	1	1	TYC86202.1 TIGR04076 family protein [Acetobacterium wieringae]	1	1	1	1	1	1	0	1	1	1	1	1	0	1	1	0	1	1	1	1	1	0	1	1	0	1	1	1	1	1	0	11.2	11.2	11.2	13.389	116	116	4				7	0	4.3415
TYC86363.1	TYC86363.1	12	10	8	TYC86363.1 Ig domain-containing protein [Acetobacterium wieringae]	1	12	10	8	11	12	9	8	11	12	10	10	8	9	10	8	6	9	10	8	8	6	7	8	7	5	7	8	6	6	5	42	37.5	31.7	32.126	293	293	3.15	2	10	80	32	0	70.635
TYC86366.1	TYC86366.1	26	26	26	TYC86366.1 type I restriction endonuclease subunit R [Acetobacterium wieringae]	1	26	26	26	23	21	16	15	18	19	17	17	16	23	21	16	15	18	19	17	17	16	23	21	16	15	18	19	17	17	16	29.9	29.9	29.9	119.3	1032	1032	1.03	180	3		1	0	238.8
TYC86367.1	TYC86367.1	3	3	3	TYC86367.1 type I restriction-modification system subunit M [Acetobacterium wieringae]	1	3	3	3	3	3	0	2	2	3	3	1	3	3	3	0	2	2	3	3	1	3	3	3	0	2	2	3	3	1	3	7.4	7.4	7.4	57.287	515	515	1.91	4	18		1	0.0038824	2.4742
TYC86369.1	TYC86369.1	1	1	1	TYC86369.1 hypothetical protein FXB42_06690 [Acetobacterium wieringae]	1	1	1	1	1	0	1	0	0	1	0	0	0	1	0	1	0	0	1	0	0	0	1	0	1	0	0	1	0	0	0	13.9	13.9	13.9	23.376	216	216	2.75		1	3		0	9.7003
TYC86373.1	TYC86373.1	6	6	6	TYC86373.1 hypothetical protein FXB42_06715 [Acetobacterium wieringae]	1	6	6	6	3	3	3	2	5	2	4	2	2	3	3	3	2	5	2	4	2	2	3	3	3	2	5	2	4	2	2	17.9	17.9	17.9	34.287	312	312	2.89		6	28	2	0	15.239
TYC86375.1	TYC86375.1	1	1	1	TYC86375.1 IS3 family transposase [Acetobacterium wieringae]	1	1	1	1	0	0	0	0	0	0	1	0	0	0	0	0	0	0	0	1	0	0	0	0	0	0	0	0	1	0	0	3.6	3.6	3.6	44.976	384	384	3			1		1	-2
TYC86379.1	TYC86379.1	1	1	1	TYC86379.1 hypothetical protein FXB42_06750 [Acetobacterium wieringae]	1	1	1	1	1	1	1	1	1	1	1	1	1	1	1	1	1	1	1	1	1	1	1	1	1	1	1	1	1	1	1	15.9	15.9	15.9	7.767	69	69	3.25		1	7	4	0.0097038	1.7568
TYC86388.1	TYC86388.1	44	44	44	TYC86388.1 formate dehydrogenase subunit alpha [Acetobacterium wieringae]	1	44	44	44	43	36	33	36	33	35	33	34	34	43	36	33	36	33	35	33	34	34	43	36	33	36	33	35	33	34	34	60.6	60.6	60.6	97.911	891	891	1.05	484	14	5	1	0	323.31
TYC86390.1	TYC86390.1	1	1	1	TYC86390.1 hypothetical protein FXB42_06680 [Acetobacterium wieringae]	1	1	1	1	0	1	1	0	0	0	0	0	0	0	1	1	0	0	0	0	0	0	0	1	1	0	0	0	0	0	0	6.6	6.6	6.6	20.602	196	196	2		2			0	25.298
TYC86392.1	TYC86392.1	1	1	1	TYC86392.1 hypothetical protein FXB42_06710 [Acetobacterium wieringae]	1	1	1	1	1	1	1	0	0	0	0	1	0	1	1	1	0	0	0	0	1	0	1	1	1	0	0	0	0	1	0	6	6	6	21.742	200	200	3			4		0.0097436	1.7728
TYC86393.1	TYC86393.1	15	15	14	TYC86393.1 hypothetical protein FXB42_06730 [Acetobacterium wieringae]	1	15	15	14	14	12	10	13	13	13	13	12	12	14	12	10	13	13	13	13	12	12	13	11	10	12	12	12	12	11	11	54.8	54.8	50.8	35.92	321	321	2.44	45	109	85	42	0	149.81
TYC86477.1;TYC83918.1	TYC86477.1	3;1	3;1	3;1	TYC86477.1 restriction endonuclease subunit S [Acetobacterium wieringae]	2	3	3	3	3	2	0	2	2	2	2	1	1	3	2	0	2	2	2	2	1	1	3	2	0	2	2	2	2	1	1	9	9	9	55.501	491	491;487	1.35	13	2	2		0.0038631	2.3823
TYC86479.1	TYC86479.1	3	3	3	TYC86479.1 AAA family ATPase [Acetobacterium wieringae]	1	3	3	3	3	2	1	1	2	2	1	2	1	3	2	1	1	2	2	1	2	1	3	2	1	1	2	2	1	2	1	8.3	8.3	8.3	68.77	612	612	1.06	15	1			0	8.0514
TYC86508.1	TYC86508.1	2	2	2	TYC86508.1 phage major capsid protein [Acetobacterium wieringae]	1	2	2	2	0	0	0	0	0	2	0	0	1	0	0	0	0	0	2	0	0	1	0	0	0	0	0	2	0	0	1	10.3	10.3	10.3	43.737	398	398	2.67	1		1	1	1	-2
TYC86510.1	TYC86510.1	1	1	1	TYC86510.1 single-stranded DNA-binding protein [Acetobacterium wieringae]	1	1	1	1	1	1	1	1	0	1	1	1	0	1	1	1	1	0	1	1	1	0	1	1	1	1	0	1	1	1	0	10.2	10.2	10.2	9.9722	88	88	4				7	0	3.9604
TYC86547.1;TYC86546.1	TYC86547.1	11;1	11;1	11;1	TYC86547.1 hypothetical protein FXB42_06115 [Acetobacterium wieringae]	2	11	11	11	11	8	7	8	8	6	4	8	7	11	8	7	8	8	6	4	8	7	11	8	7	8	8	6	4	8	7	13.9	13.9	13.9	90.403	777	777;344	1.03	73		1		0	109.47
REV__TYC86547.1	REV__TYC86547.1	2	2	2	TYC86547.1 hypothetical protein FXB42_06115 [Acetobacterium wieringae]	1	2	2	2	2	1	2	0	1	0	0	0	0	2	1	2	0	1	0	0	0	0	2	1	2	0	1	0	0	0	0	0	0	0	90.403	777	777	2.71	3			4	0.0022434	2.6144
TYC86548.1	TYC86548.1	2	2	2	TYC86548.1 hypothetical protein FXB42_06120 [Acetobacterium wieringae]	1	2	2	2	2	0	2	1	1	1	0	0	1	2	0	2	1	1	1	0	0	1	2	0	2	1	1	1	0	0	1	12.1	12.1	12.1	20.823	182	182	2.5		6	3	1	0	7.1601
TYC86549.1	TYC86549.1	4	4	4	TYC86549.1 DUF87 domain-containing protein [Acetobacterium wieringae]	1	4	4	4	3	3	4	4	4	4	3	3	3	3	3	4	4	4	4	3	3	3	3	3	4	4	4	4	3	3	3	5.2	5.2	5.2	116.33	1046	1046	1.72	18	9	1	4	0	108
TYC86551.1	TYC86551.1	6	6	6	TYC86551.1 SMI1/KNR4 family protein [Acetobacterium wieringae]	1	6	6	6	4	5	3	4	4	3	3	1	0	4	5	3	4	4	3	3	1	0	4	5	3	4	4	3	3	1	0	42.6	42.6	42.6	16.062	136	136	3.55	5	1	2	34	0	29.4
TYC86565.1	TYC86565.1	2	2	2	TYC86565.1 carbon-nitrogen family hydrolase [Acetobacterium wieringae]	1	2	2	2	1	1	1	1	1	1	2	1	2	1	1	1	1	1	1	2	1	2	1	1	1	1	1	1	2	1	2	9.2	9.2	9.2	28.71	260	260	3			11		0	6.1921
TYC86567.1	TYC86567.1	1	1	1	TYC86567.1 carbohydrate-binding domain-containing protein [Acetobacterium wieringae]	1	1	1	1	0	1	0	0	1	0	1	1	0	0	1	0	0	1	0	1	1	0	0	1	0	0	1	0	1	1	0	2.1	2.1	2.1	43.436	421	421	3		1	2	1	0.004322	2.1931
TYC86571.1	TYC86571.1	1	1	1	TYC86571.1 polysaccharide deacetylase [Acetobacterium wieringae]	1	1	1	1	0	1	0	0	0	0	0	0	0	0	1	0	0	0	0	0	0	0	0	1	0	0	0	0	0	0	0	5.5	5.5	5.5	34.193	308	308	2		1			0	48.438
TYC86573.1	TYC86573.1	4	4	4	TYC86573.1 DUF2284 domain-containing protein [Acetobacterium wieringae]	1	4	4	4	3	4	4	1	0	0	0	0	0	3	4	4	1	0	0	0	0	0	3	4	4	1	0	0	0	0	0	21.8	21.8	21.8	20.006	179	179	3.41		1	11	10	0	37.301
TYC86574.1;TYC88149.1;TYC86586.1;TYC84263.1;TYC84326.1	TYC86574.1;TYC88149.1;TYC86586.1	5;3;3;2;1	5;3;3;2;1	3;1;1;0;0	TYC86574.1 cobalamin-binding protein [Acetobacterium wieringae];TYC88149.1 cobalamin-binding protein [Acetobacterium wieringae];TYC86586.1 cobalamin-binding protein [Acetobacterium wieringae]	5	5	5	3	5	4	3	4	4	4	4	4	4	5	4	3	4	4	4	4	4	4	3	3	2	3	3	3	3	3	3	36.8	36.8	25.8	21.37	209	209;209;209;209;209	2.47	23	4	58	3	0	30.905
TYC86575.1	TYC86575.1	6	6	4	TYC86575.1 uroporphyrinogen decarboxylase [Acetobacterium wieringae]	1	6	6	4	5	5	6	3	3	3	3	5	3	5	5	6	3	3	3	3	5	3	3	3	4	1	1	1	1	3	1	20.9	20.9	18.2	36.551	325	325	2.26	7	36	20	2	0	18.522
TYC86578.1	TYC86578.1	1	1	1	TYC86578.1 GHKL domain-containing protein [Acetobacterium wieringae]	1	1	1	1	1	1	1	1	1	1	1	1	1	1	1	1	1	1	1	1	1	1	1	1	1	1	1	1	1	1	1	2.4	2.4	2.4	57.035	502	502	2.1		9	1		1	-2
TYC86579.1	TYC86579.1	2	2	2	TYC86579.1 3-deoxy-7-phosphoheptulonate synthase [Acetobacterium wieringae]	1	2	2	2	2	2	2	0	1	1	1	1	1	2	2	2	0	1	1	1	1	1	2	2	2	0	1	1	1	1	1	9.6	9.6	9.6	38.731	342	342	2.17		10	2		0	5.6948
TYC86583.1	TYC86583.1	5	5	5	TYC86583.1 glutamate synthase subunit beta [Acetobacterium wieringae]	1	5	5	5	5	3	3	5	5	5	5	5	3	5	3	3	5	5	5	5	5	3	5	3	3	5	5	5	5	5	3	14.1	14.1	14.1	53.964	491	491	1.16	41	8			0	22.245
TYC86584.1	TYC86584.1	46	46	45	TYC86584.1 glutamate synthase large subunit [Acetobacterium wieringae]	1	46	46	45	45	33	33	35	33	36	38	36	36	45	33	33	35	33	36	38	36	36	44	33	33	35	33	36	38	36	35	35.8	35.8	35.4	168.38	1529	1529	1.05	406	9	7		0	323.31
TYC86587.1	TYC86587.1	1	1	1	TYC86587.1 TetR/AcrR family transcriptional regulator [Acetobacterium wieringae]	1	1	1	1	1	1	1	1	1	0	1	1	1	1	1	1	1	1	0	1	1	1	1	1	1	1	1	0	1	1	1	6	6	6	27.338	235	235	2.89		1	8		0	18.403
TYC86588.1	TYC86588.1	1	1	1	TYC86588.1 hypothetical protein FXB42_06320 [Acetobacterium wieringae]	1	1	1	1	1	1	1	1	1	1	1	1	1	1	1	1	1	1	1	1	1	1	1	1	1	1	1	1	1	1	1	10.5	10.5	10.5	20.64	190	190	3.44			9	7	0	14.239
TYC86607.1	TYC86607.1	1	1	1	TYC86607.1 HNH endonuclease [Acetobacterium wieringae]	1	1	1	1	0	0	0	1	0	0	0	0	0	0	0	0	1	0	0	0	0	0	0	0	0	1	0	0	0	0	0	13.7	13.7	13.7	13.641	117	117	2		1			1	-2
TYC86608.1	TYC86608.1	1	1	1	TYC86608.1 type II toxin-antitoxin system YafQ family toxin [Acetobacterium wieringae]	1	1	1	1	1	1	1	1	1	1	1	0	0	1	1	1	1	1	1	1	0	0	1	1	1	1	1	1	1	0	0	11	11	11	10.856	91	91	4				7	0.0011448	2.8794
TYC86614.1	TYC86614.1	1	1	1	TYC86614.1 chemotaxis protein CheA [Acetobacterium wieringae]	1	1	1	1	1	0	0	1	1	1	0	1	1	1	0	0	1	1	1	0	1	1	1	0	0	1	1	1	0	1	1	1.4	1.4	1.4	80.122	708	708	1.38	6	1	1		1	-2
TYC86616.1	TYC86616.1	1	1	1	TYC86616.1 HAMP domain-containing protein [Acetobacterium wieringae]	1	1	1	1	1	1	1	1	1	1	1	1	1	1	1	1	1	1	1	1	1	1	1	1	1	1	1	1	1	1	1	4.5	4.5	4.5	61.448	574	574	2		9			0	19.037
TYC86618.1;TYC88163.1	TYC86618.1	3;1	3;1	3;1	TYC86618.1 response regulator [Acetobacterium wieringae]	2	3	3	3	3	3	2	2	2	2	1	2	2	3	3	2	2	2	2	1	2	2	3	3	2	2	2	2	1	2	2	19.1	19.1	19.1	14.663	131	131;134	3.25	2		9	9	0	5.2597
TYC86619.1	TYC86619.1	8	8	8	TYC86619.1 bacteriohemerythrin [Acetobacterium wieringae]	1	8	8	8	8	6	6	6	6	4	5	2	1	8	6	6	6	6	4	5	2	1	8	6	6	6	6	4	5	2	1	58.6	58.6	58.6	15.353	133	133	3.96			2	53	0	44.074
TYC86621.1	TYC86621.1	8	8	8	TYC86621.1 leucine-rich repeat protein [Acetobacterium wieringae]	1	8	8	8	5	6	3	5	4	4	4	5	5	5	6	3	5	4	4	4	5	5	5	6	3	5	4	4	4	5	5	22	22	22	70.591	627	627	1.1	47	5			0	15.598
TYC86622.1	TYC86622.1	7	7	7	TYC86622.1 diguanylate cyclase [Acetobacterium wieringae]	1	7	7	7	6	4	3	5	3	5	5	6	6	6	4	3	5	3	5	5	6	6	6	4	3	5	3	5	5	6	6	27	27	27	38.343	330	330	2.09	6	31	10		0	48.809
TYC86625.1	TYC86625.1	3	3	3	TYC86625.1 MarR family transcriptional regulator [Acetobacterium wieringae]	1	3	3	3	3	2	1	2	3	2	1	0	1	3	2	1	2	3	2	1	0	1	3	2	1	2	3	2	1	0	1	32.6	32.6	32.6	16.469	141	141	2.86	5	4	1	11	0	64.195
TYC86627.1	TYC86627.1	23	23	20	TYC86627.1 pyridine nucleotide-disulfide oxidoreductase [Acetobacterium wieringae]	1	23	23	20	21	20	18	21	21	19	20	19	19	21	20	18	21	21	19	20	19	19	18	17	16	18	18	17	18	16	17	31	31	28	89.999	833	833	1.04	252	9	1		0	271.22
TYC86628.1	TYC86628.1	1	1	1	TYC86628.1 zinc ribbon domain-containing protein [Acetobacterium wieringae]	1	1	1	1	0	0	0	0	0	0	1	1	0	0	0	0	0	0	0	1	1	0	0	0	0	0	0	0	1	1	0	6.1	6.1	6.1	18.52	165	165	1	2				1	-2
TYC86630.1	TYC86630.1	15	15	15	TYC86630.1 anaerobic carbon-monoxide dehydrogenase catalytic subunit [Acetobacterium wieringae]	1	15	15	15	15	8	5	14	14	13	11	13	12	15	8	5	14	14	13	11	13	12	15	8	5	14	14	13	11	13	12	36	36	36	66.627	627	627	1.38	107	47	7		0	148.7
TYC86631.1	TYC86631.1	1	1	1	TYC86631.1 4Fe-4S dicluster domain-containing protein [Acetobacterium wieringae]	1	1	1	1	1	0	0	1	0	1	1	0	0	1	0	0	1	0	1	1	0	0	1	0	0	1	0	1	1	0	0	10.1	10.1	10.1	16.668	149	149	2.83	2		1	3	0.0011608	3.0424
TYC86632.1	TYC86632.1	2	2	2	TYC86632.1 NAD(P)/FAD-dependent oxidoreductase [Acetobacterium wieringae]	1	2	2	2	2	1	1	1	2	1	2	2	2	2	1	1	1	2	1	2	2	2	2	1	1	1	2	1	2	2	2	9.3	9.3	9.3	44.728	410	410	1.63	11	4	4		0.00058858	3.2051
TYC86633.1	TYC86633.1	7	7	7	TYC86633.1 peptidylprolyl isomerase [Acetobacterium wieringae]	1	7	7	7	7	7	7	7	7	7	4	7	5	7	7	7	7	7	7	4	7	5	7	7	7	7	7	7	4	7	5	24.4	24.4	24.4	17.613	164	164	3.16	10	13	73	57	0	32.402
TYC86634.1	TYC86634.1	1	1	1	TYC86634.1 hypothetical protein FXB42_05960 [Acetobacterium wieringae]	1	1	1	1	1	1	1	1	1	1	1	1	1	1	1	1	1	1	1	1	1	1	1	1	1	1	1	1	1	1	1	13.3	13.3	13.3	21.184	195	195	1.65	8	7	2		0.00059952	3.4366
TYC86635.1	TYC86635.1	2	2	2	TYC86635.1 ethanolamine utilization microcompartment protein EutL [Acetobacterium wieringae]	1	2	2	2	2	2	2	1	1	2	2	2	2	2	2	2	1	1	2	2	2	2	2	2	2	1	1	2	2	2	2	15.4	15.4	15.4	23.015	214	214	2.91		4	16	2	0	20.88
TYC86636.1	TYC86636.1	4	4	4	TYC86636.1 acetyl-CoA carboxylase carboxyltransferase subunit alpha [Acetobacterium wieringae]	1	4	4	4	4	3	3	2	3	3	2	3	3	4	3	3	2	3	3	2	3	3	4	3	3	2	3	3	2	3	3	17.1	17.1	17.1	29.317	263	263	2.49	10	2	31		0	59.99
TYC86637.1	TYC86637.1	2	2	2	TYC86637.1 acetyl-CoA carboxylase carboxyltransferase subunit beta [Acetobacterium wieringae]	1	2	2	2	2	1	0	0	0	0	0	0	0	2	1	0	0	0	0	0	0	0	2	1	0	0	0	0	0	0	0	5.8	5.8	5.8	32.638	295	295	2.25		3	1		0.00059137	3.2976
TYC86638.1	TYC86638.1	3	3	3	TYC86638.1 acetyl-CoA carboxylase biotin carboxylase subunit [Acetobacterium wieringae]	1	3	3	3	2	2	1	2	2	2	2	1	1	2	2	1	2	2	2	2	1	1	2	2	1	2	2	2	2	1	1	11.6	11.6	11.6	49.671	450	450	1.31	11	5			0	3.669
TYC86639.1	TYC86639.1	3	3	3	TYC86639.1 beta-hydroxyacyl-ACP dehydratase [Acetobacterium wieringae]	1	3	3	3	3	3	3	3	3	3	3	1	3	3	3	3	3	3	3	3	1	3	3	3	3	3	3	3	3	1	3	28.3	28.3	28.3	15.082	138	138	3.41	5	1	2	24	0	14.502
TYC86640.1	TYC86640.1	2	2	2	TYC86640.1 acetyl-CoA carboxylase biotin carboxyl carrier protein [Acetobacterium wieringae]	1	2	2	2	2	2	2	2	2	2	2	2	2	2	2	2	2	2	2	2	2	2	2	2	2	2	2	2	2	2	2	15.9	15.9	15.9	17.123	157	157	2.55	8	9	19	6	0	102.87
TYC86641.1	TYC86641.1	5	5	5	TYC86641.1 beta-ketoacyl-ACP synthase II [Acetobacterium wieringae]	1	5	5	5	5	3	3	2	4	2	3	3	3	5	3	3	2	4	2	3	3	3	5	3	3	2	4	2	3	3	3	18.4	18.4	18.4	43.561	412	412	1.88	12	31	6		0	16.318
TYC86642.1	TYC86642.1	4	4	4	TYC86642.1 3-oxoacyl-[acyl-carrier-protein] reductase [Acetobacterium wieringae]	1	4	4	4	3	2	2	3	3	2	2	2	3	3	2	2	3	3	2	2	2	3	3	2	2	3	3	2	2	2	3	21.1	21.1	21.1	25.98	246	246	2.25	14	5	25		0	46.25
TYC86644.1	TYC86644.1	6	6	6	TYC86644.1 enoyl-[acyl-carrier-protein] reductase FabK [Acetobacterium wieringae]	1	6	6	6	5	3	2	5	4	5	4	5	3	5	3	2	5	4	5	4	5	3	5	3	2	5	4	5	4	5	3	21.3	21.3	21.3	33.351	315	315	2.29	14	4	27		0	14.694
TYC86646.1	TYC86646.1	5	5	5	TYC86646.1 ketoacyl-ACP synthase III [Acetobacterium wieringae]	1	5	5	5	3	3	5	4	4	4	4	4	4	3	3	5	4	4	4	4	4	4	3	3	5	4	4	4	4	4	4	22.3	22.3	22.3	33.734	319	319	2.53	9	6	33	1	0	29.203
TYC86647.1	TYC86647.1	3	3	3	TYC86647.1 winged helix DNA-binding protein [Acetobacterium wieringae]	1	3	3	3	2	2	3	3	3	3	3	1	2	2	2	3	3	3	3	3	1	2	2	2	3	3	3	3	3	1	2	20.6	20.6	20.6	18.279	160	160	3.58		1	11	19	0	8.7883
TYC86648.1	TYC86648.1	4	4	4	TYC86648.1 nitronate monooxygenase [Acetobacterium wieringae]	1	4	4	4	4	3	1	4	3	3	2	4	3	4	3	1	4	3	3	2	4	3	4	3	1	4	3	3	2	4	3	20.8	20.8	20.8	38.239	356	356	2.03	1	28	2		0	26.023
TYC86650.1	TYC86650.1	6	6	6	TYC86650.1 histidine phosphatase family protein [Acetobacterium wieringae]	1	6	6	6	5	5	5	5	4	4	5	5	5	5	5	5	5	4	4	5	5	5	5	5	5	5	4	4	5	5	5	27.2	27.2	27.2	26.789	235	235	2.63	9	4	47		0	18.836
TYC86653.1	TYC86653.1	3	3	3	TYC86653.1 GTPase Era [Acetobacterium wieringae]	1	3	3	3	3	2	2	2	2	2	1	2	2	3	2	2	2	2	2	1	2	2	3	2	2	2	2	2	1	2	2	10.4	10.4	10.4	33.588	298	298	2.05		19	1		0	5.0987
TYC86655.1	TYC86655.1	5	5	5	TYC86655.1 lactoylglutathione lyase [Acetobacterium wieringae]	1	5	5	5	5	4	4	4	4	4	3	2	3	5	4	4	4	4	4	3	2	3	5	4	4	4	4	4	3	2	3	29.5	29.5	29.5	14.613	129	129	3.51	3		12	28	0	13.385
TYC86659.1	TYC86659.1	2	2	2	TYC86659.1 DUF2325 domain-containing protein [Acetobacterium wieringae]	1	2	2	2	1	1	1	1	1	1	1	1	0	1	1	1	1	1	1	1	1	0	1	1	1	1	1	1	1	1	0	19.1	19.1	19.1	12.325	110	110	4				12	0.0068277	1.94
TYC87082.1	TYC87082.1	1	1	1	TYC87082.1 Fe-S cluster protein [Acetobacterium wieringae]	1	1	1	1	1	1	1	1	1	0	0	1	0	1	1	1	1	1	0	0	1	0	1	1	1	1	1	0	0	1	0	5.6	5.6	5.6	20.348	179	179	3.33			6	3	0.0011547	2.9847
TYC87083.1	TYC87083.1	1	1	1	TYC87083.1 hypothetical protein FXB42_05320 [Acetobacterium wieringae]	1	1	1	1	1	0	0	0	0	0	0	0	0	1	0	0	0	0	0	0	0	0	1	0	0	0	0	0	0	0	0	11.1	11.1	11.1	14.693	135	135	4				1	0.00059916	3.4358
TYC87091.1	TYC87091.1	3	3	3	TYC87091.1 putative selenium-dependent hydroxylase accessory protein YqeC [Acetobacterium wieringae]	1	3	3	3	3	1	1	1	1	1	1	1	1	3	1	1	1	1	1	1	1	1	3	1	1	1	1	1	1	1	1	14	14	14	27.106	243	243	3			11		0.0011468	2.9001
TYC87092.1	TYC87092.1	8	8	7	TYC87092.1 ribosome biogenesis GTPase Der [Acetobacterium wieringae]	1	8	8	7	6	7	5	7	7	8	7	6	6	6	7	5	7	7	8	7	6	6	5	6	4	6	6	7	6	6	5	18	18	15.5	49.424	439	439	1.84	16	67	2		0	61.613
TYC87094.1	TYC87094.1	3	3	3	TYC87094.1 DUF4364 family protein [Acetobacterium wieringae]	1	3	3	3	1	1	2	1	1	1	1	2	1	1	1	2	1	1	1	1	2	1	1	1	2	1	1	1	1	2	1	16.8	16.8	16.8	20.028	173	173	3.92			1	11	0	19.876
TYC87095.1	TYC87095.1	3	3	3	TYC87095.1 ABC transporter ATPase [Acetobacterium wieringae]	1	3	3	3	3	3	3	3	3	3	3	2	3	3	3	3	3	3	3	3	2	3	3	3	3	3	3	3	3	2	3	31.4	31.4	31.4	13.966	121	121	2.84	11	11	2	25	0	16.495
TYC87096.1	TYC87096.1	6	6	6	TYC87096.1 amino acid ABC transporter ATP-binding protein [Acetobacterium wieringae]	1	6	6	6	6	5	4	5	5	4	4	3	4	6	5	4	5	5	4	4	3	4	6	5	4	5	5	4	4	3	4	31.7	31.7	31.7	26.994	240	240	2.83	2	3	37		0	12.191
TYC87097.1	TYC87097.1	8	8	8	TYC87097.1 transporter substrate-binding domain-containing protein [Acetobacterium wieringae]	1	8	8	8	8	7	7	8	8	8	8	8	8	8	7	7	8	8	8	8	8	8	8	7	7	8	8	8	8	8	8	32.2	32.2	32.2	28.837	270	270	2.82	17	12	87	21	0	134.11
TYC87101.1	TYC87101.1	1	1	1	TYC87101.1 hypothetical protein FXB42_05415 [Acetobacterium wieringae]	1	1	1	1	1	0	1	0	1	1	0	1	1	1	0	1	0	1	1	0	1	1	1	0	1	0	1	1	0	1	1	3.4	3.4	3.4	34.287	295	295	1	6				1	-2
TYC87104.1	TYC87104.1	3	3	3	TYC87104.1 VOC family protein [Acetobacterium wieringae]	1	3	3	3	2	2	2	2	3	2	2	1	1	2	2	2	2	3	2	2	1	1	2	2	2	2	3	2	2	1	1	30.6	30.6	30.6	13.323	121	121	3.52		1	10	14	0	6.4396
TYC87108.1	TYC87108.1	6	6	5	TYC87108.1 Ig domain-containing protein [Acetobacterium wieringae]	1	6	6	5	4	4	6	4	5	4	4	3	3	4	4	6	4	5	4	4	3	3	4	3	5	4	4	3	3	3	3	31.2	31.2	28.8	31.938	285	285	2.38	19	3	44		0	129.6
TYC87110.1	TYC87110.1	1	1	1	TYC87110.1 helix-turn-helix transcriptional regulator [Acetobacterium wieringae]	1	1	1	1	1	0	0	0	0	0	0	0	0	1	0	0	0	0	0	0	0	0	1	0	0	0	0	0	0	0	0	3.5	3.5	3.5	56.401	486	486	1	1				0.004308	2.1826
TYC87111.1	TYC87111.1	1	1	1	TYC87111.1 type II toxin-antitoxin system Phd/YefM family antitoxin [Acetobacterium wieringae]	1	1	1	1	1	1	0	1	1	1	1	0	0	1	1	0	1	1	1	1	0	0	1	1	0	1	1	1	1	0	0	17.5	17.5	17.5	9.0081	80	80	4				6	0	8.4397
TYC87113.1	TYC87113.1	2	2	2	TYC87113.1 hypothetical protein FXB42_05480 [Acetobacterium wieringae]	1	2	2	2	1	1	0	0	0	0	0	0	0	1	1	0	0	0	0	0	0	0	1	1	0	0	0	0	0	0	0	20.9	20.9	20.9	18.32	153	153	3.5			1	1	0	12.078
TYC87114.1	TYC87114.1	2	2	2	TYC87114.1 SPFH domain-containing protein [Acetobacterium wieringae]	1	2	2	2	2	0	0	0	0	0	0	0	0	2	0	0	0	0	0	0	0	0	2	0	0	0	0	0	0	0	0	5.9	5.9	5.9	41.143	374	374	2		2			0	4.2371
TYC87115.1	TYC87115.1	1	1	1	TYC87115.1 DUF697 domain-containing protein [Acetobacterium wieringae]	1	1	1	1	1	0	0	1	1	1	0	1	1	1	0	0	1	1	1	0	1	1	1	0	0	1	1	1	0	1	1	3.5	3.5	3.5	44.125	404	404	2	1	6	1		0.0022409	2.6068
TYC87116.1	TYC87116.1	1	1	1	TYC87116.1 type II toxin-antitoxin system RelE/ParE family toxin [Acetobacterium wieringae]	1	1	1	1	1	1	1	1	1	1	1	1	1	1	1	1	1	1	1	1	1	1	1	1	1	1	1	1	1	1	1	16.3	16.3	16.3	12.123	104	104	1.94	7	3	6		1	-2
TYC87118.1	TYC87118.1	17	17	17	TYC87118.1 valine--tRNA ligase [Acetobacterium wieringae]	1	17	17	17	17	13	11	11	11	14	13	12	13	17	13	11	11	11	14	13	12	13	17	13	11	11	11	14	13	12	13	22.2	22.2	22.2	101.73	882	882	1.01	133	2			0	98.155
TYC87120.1	TYC87120.1	1	1	1	TYC87120.1 stress-responsive transcriptional regulator PspC [Acetobacterium wieringae]	1	1	1	1	0	1	1	1	1	1	1	0	0	0	1	1	1	1	1	1	0	0	0	1	1	1	1	1	1	0	0	13.7	13.7	13.7	5.822	51	51	3.86			1	6	0.0016863	2.6315
TYC87121.1	TYC87121.1	6	6	6	TYC87121.1 glutamate 5-kinase [Acetobacterium wieringae]	1	6	6	6	5	4	3	4	3	4	5	4	4	5	4	3	4	3	4	5	4	4	5	4	3	4	3	4	5	4	4	26.3	26.3	26.3	29.375	270	270	2.5	6	13	31		0	43.377
TYC87122.1	TYC87122.1	10	10	10	TYC87122.1 vitamin B12-dependent ribonucleotide reductase [Acetobacterium wieringae]	1	10	10	10	9	4	6	6	5	6	5	6	4	9	4	6	6	5	6	5	6	4	9	4	6	6	5	6	5	6	4	13.4	13.4	13.4	111.37	1000	1000	1	60				0	59.458
TYC87123.1	TYC87123.1	1	1	1	TYC87123.1 glycerol-3-phosphate 1-O-acyltransferase PlsY [Acetobacterium wieringae]	1	1	1	1	1	1	1	1	1	1	1	1	1	1	1	1	1	1	1	1	1	1	1	1	1	1	1	1	1	1	1	6.9	6.9	6.9	22.316	204	204	2.23	9	2	8	3	0	46.322
TYC87125.1	TYC87125.1	7	7	7	TYC87125.1 indolepyruvate oxidoreductase subunit beta [Acetobacterium wieringae]	1	7	7	7	5	7	7	6	7	7	7	6	7	5	7	7	6	7	7	7	6	7	5	7	7	6	7	7	7	6	7	42.6	42.6	42.6	20.37	190	190	3.1			90	10	0	59.162
TYC87126.1	TYC87126.1	13	13	13	TYC87126.1 indolepyruvate ferredoxin oxidoreductase subunit alpha [Acetobacterium wieringae]	1	13	13	13	12	8	10	11	10	10	9	10	9	12	8	10	11	10	10	9	10	9	12	8	10	11	10	10	9	10	9	32.4	32.4	32.4	64.399	593	593	1.4	84	47	3		0	66.773
TYC87128.1	TYC87128.1	12	12	12	TYC87128.1 citrate/2-methylcitrate synthase [Acetobacterium wieringae]	1	12	12	12	10	11	6	11	10	11	12	11	11	10	11	6	11	10	11	12	11	11	10	11	6	11	10	11	12	11	11	25.3	25.3	25.3	51.517	455	455	1.89	37	91	15	3	0	45.123
TYC87129.1	TYC87129.1	5	5	5	TYC87129.1 adenylosuccinate lyase [Acetobacterium wieringae]	1	5	5	5	4	4	3	4	4	4	3	4	2	4	4	3	4	4	4	3	4	2	4	4	3	4	4	4	3	4	2	19.3	19.3	19.3	53.531	477	477	1.71	13	32			0	19.06
TYC87130.1	TYC87130.1	15	15	14	TYC87130.1 ribonuclease Y [Acetobacterium wieringae]	1	15	15	14	14	11	11	14	13	12	11	11	11	14	11	11	14	13	12	11	11	11	13	10	11	13	12	12	10	11	11	28	28	26.3	57.984	514	514	1.67	80	76	15	4	0	87.494
TYC87131.1	TYC87131.1	10	10	10	TYC87131.1 recombinase RecA [Acetobacterium wieringae]	1	10	10	10	10	8	7	9	9	9	9	8	9	10	8	7	9	9	9	9	8	9	10	8	7	9	9	9	9	8	9	34.2	34.2	34.2	38.747	360	360	2.09	8	90	17	1	0	69.093
TYC87133.1	TYC87133.1	2	2	2	TYC87133.1 CDP-diacylglycerol--glycerol-3-phosphate 3-phosphatidyltransferase [Acetobacterium wieringae]	1	2	2	2	1	1	1	1	1	0	2	1	0	1	1	1	1	1	0	2	1	0	1	1	1	1	1	0	2	1	0	12.3	12.3	12.3	19.758	179	179	3.5			4	4	0	12.995
TYC87134.1	TYC87134.1	2	2	2	TYC87134.1 30S ribosomal protein S12 methylthiotransferase RimO [Acetobacterium wieringae]	1	2	2	2	1	1	1	0	1	1	1	2	0	1	1	1	0	1	1	1	2	0	1	1	1	0	1	1	1	2	0	6.9	6.9	6.9	50.902	450	450	1.9	2	7	1		0	5.8369
TYC87136.1	TYC87136.1	2	2	2	TYC87136.1 dUTP diphosphatase [Acetobacterium wieringae]	1	2	2	2	2	1	1	1	1	1	1	0	0	2	1	1	1	1	1	1	0	0	2	1	1	1	1	1	1	0	0	18	18	18	16.425	150	150	4				8	0	3.9679
TYC87137.1	TYC87137.1	20	20	20	TYC87137.1 polyribonucleotide nucleotidyltransferase [Acetobacterium wieringae]	1	20	20	20	18	12	12	13	11	13	13	11	12	18	12	12	13	11	13	13	11	12	18	12	12	13	11	13	13	11	12	34.5	34.5	34.5	75.692	692	692	1.49	89	73	3	1	0	121.63
TYC87138.1	TYC87138.1	1	1	1	TYC87138.1 30S ribosomal protein S15 [Acetobacterium wieringae]	1	1	1	1	1	1	1	1	1	1	1	1	1	1	1	1	1	1	1	1	1	1	1	1	1	1	1	1	1	1	1	10.2	10.2	10.2	10.255	88	88	3.83			2	10	0.00059242	3.3007
TYC87141.1	TYC87141.1	5	5	5	TYC87141.1 30S ribosome-binding factor RbfA [Acetobacterium wieringae]	1	5	5	5	5	4	3	4	4	3	4	3	3	5	4	3	4	4	3	4	3	3	5	4	3	4	4	3	4	3	3	28.1	28.1	28.1	14.475	128	128	3.96			2	45	0	18.031
TYC87142.1	TYC87142.1	23	23	23	TYC87142.1 translation initiation factor IF-2 [Acetobacterium wieringae]	1	23	23	23	23	18	16	12	7	14	13	14	12	23	18	16	12	7	14	13	14	12	23	18	16	12	7	14	13	14	12	28.6	28.6	28.6	80.935	735	735	1.15	132	22	1		0	131.54
TYC87143.1	TYC87143.1	1	1	1	TYC87143.1 YlxR family protein [Acetobacterium wieringae]	1	1	1	1	1	1	1	1	0	0	0	0	0	1	1	1	1	0	0	0	0	0	1	1	1	1	0	0	0	0	0	12.2	12.2	12.2	10.476	90	90	4				4	0	5.9733
TYC87144.1	TYC87144.1	5	5	5	TYC87144.1 transcription termination/antitermination protein NusA [Acetobacterium wieringae]	1	5	5	5	3	4	4	3	3	3	3	3	3	3	4	4	3	3	3	3	3	3	3	4	4	3	3	3	3	3	3	17.6	17.6	17.6	44.658	397	397	1.73	11	25	1		0	10.159
TYC87145.1	TYC87145.1	1	1	1	TYC87145.1 ribosome maturation factor RimP [Acetobacterium wieringae]	1	1	1	1	1	1	1	1	0	1	1	0	1	1	1	1	1	0	1	1	0	1	1	1	1	1	0	1	1	0	1	8	8	8	18.563	163	163	3.25			6	2	0.0038932	2.5041
TYC87146.1	TYC87146.1	14	14	14	TYC87146.1 ribosome recycling factor [Acetobacterium wieringae]	1	14	14	14	13	12	11	10	11	10	12	11	10	13	12	11	10	11	10	12	11	10	13	12	11	10	11	10	12	11	10	67.6	67.6	67.6	20.809	185	185	2.66	36	10	135	16	0	97.76
TYC87147.1	TYC87147.1	4	4	4	TYC87147.1 UMP kinase [Acetobacterium wieringae]	1	4	4	4	4	4	3	3	2	4	4	2	3	4	4	3	3	2	4	4	2	3	4	4	3	3	2	4	4	2	3	28.1	28.1	28.1	26.383	242	242	2.39	20	6	39	4	0	83.222
TYC87148.1	TYC87148.1	16	16	16	TYC87148.1 translation elongation factor Ts [Acetobacterium wieringae]	1	16	16	16	15	15	10	13	12	12	13	14	12	15	15	10	13	12	12	13	14	12	15	15	10	13	12	12	13	14	12	56.5	56.5	56.5	23.998	214	214	2.31	90	44	151	17	0	139.25
TYC87149.1	TYC87149.1	11	11	11	TYC87149.1 30S ribosomal protein S2 [Acetobacterium wieringae]	1	11	11	11	11	8	6	8	6	6	6	9	8	11	8	6	8	6	6	6	9	8	11	8	6	8	6	6	6	9	8	49.6	49.6	49.6	29.369	262	262	2.06	50	51	52	4	0	189.1
TYC87150.1	TYC87150.1	17	17	17	TYC87150.1 ATP-dependent protease ATPase subunit HslU [Acetobacterium wieringae]	1	17	17	17	14	15	14	14	13	13	14	14	12	14	15	14	14	13	13	14	14	12	14	15	14	14	13	13	14	14	12	36.8	36.8	36.8	53.21	468	468	2.05	7	133	12	1	0	120
TYC87151.1	TYC87151.1	3	3	3	TYC87151.1 ATP-dependent protease subunit HslV [Acetobacterium wieringae]	1	3	3	3	1	2	0	2	2	2	1	2	1	1	2	0	2	2	2	1	2	1	1	2	0	2	2	2	1	2	1	18.2	18.2	18.2	19.181	176	176	2.42	5	4	7	3	0	6.0066
TYC87152.1	TYC87152.1	5	5	5	TYC87152.1 type I DNA topoisomerase [Acetobacterium wieringae]	1	5	5	5	5	4	4	1	0	1	1	1	1	5	4	4	1	0	1	1	1	1	5	4	4	1	0	1	1	1	1	8	8	8	78.064	689	689	1.05	18	1			0	13.856
REV__TYC87153.1	REV__TYC87153.1	2	2	2	TYC87153.1 DNA-protecting protein DprA [Acetobacterium wieringae]	1	2	2	2	2	1	0	2	1	2	1	1	0	2	1	0	2	1	2	1	1	0	2	1	0	2	1	2	1	1	0	0	0	0	41.277	369	369	2.56	6	1	6	5	0.0068565	1.9714
TYC87154.1	TYC87154.1	7	7	7	TYC87154.1 amino acid ABC transporter substrate-binding protein [Acetobacterium wieringae]	1	7	7	7	7	3	7	6	5	6	5	4	4	7	3	7	6	5	6	5	4	4	7	3	7	6	5	6	5	4	4	29.9	29.9	29.9	29.791	274	274	3		1	60	1	0	298.45
TYC87155.1	TYC87155.1	6	6	6	TYC87155.1 universal stress protein [Acetobacterium wieringae]	1	6	6	6	5	6	5	5	6	6	6	6	6	5	6	5	5	6	6	6	6	6	5	6	5	5	6	6	6	6	6	25.3	25.3	25.3	32.21	288	288	2.92		7	55	2	0	73.987
TYC87163.1	TYC87163.1	1	1	1	TYC87163.1 hypothetical protein FXB42_05760 [Acetobacterium wieringae]	1	1	1	1	0	1	0	1	1	1	1	1	1	0	1	0	1	1	1	1	1	1	0	1	0	1	1	1	1	1	1	2.6	2.6	2.6	37.221	344	344	2.4		6	4		1	-2
TYC87200.1	TYC87200.1	1	1	1	TYC87200.1 AAA family ATPase [Acetobacterium wieringae]	1	1	1	1	1	1	1	1	1	1	1	0	1	1	1	1	1	1	1	1	0	1	1	1	1	1	1	1	1	0	1	2.3	2.3	2.3	34.782	302	302	2.18	1	8	1	1	0.0058324	2.0237
TYC87204.1	TYC87204.1	6	6	6	TYC87204.1 thioredoxin [Acetobacterium wieringae]	1	6	6	6	6	5	4	5	5	5	5	5	5	6	5	4	5	5	5	5	5	5	6	5	4	5	5	5	5	5	5	61.3	61.3	61.3	11.715	106	106	3.17	14	20	7	66	0	142.7
TYC87205.1	TYC87205.1	6	6	6	TYC87205.1 flavodoxin family protein [Acetobacterium wieringae]	1	6	6	6	5	5	6	6	5	5	4	3	3	5	5	6	6	5	5	4	3	3	5	5	6	6	5	5	4	3	3	30.9	30.9	30.9	21.381	188	188	3.06	5	5	33	19	0	81.949
[truncated: 472 more rows]
[truncated: 71 more columns]
